# Supplementary material for: Exogenous glutathione reverses meropenem resistance in carbapenem-resistant Klebsiella pneumoniae
Source: Front Pharmacol. 2023 Dec 19;14:1327230. doi: 10.3389/fphar.2023.1327230 (PMC10762803; doi:10.3389/fphar.2023.1327230)
Supplement: Supplementary file 2 [file DataSheet3.xlsx]

## Sheet: Sheet1
Intracellular Differentially Expressed Metabolites

## Sheet: GSH-MEM
MS2 name	rt	mz	MEAN GSH-MEM	MEAN Control	VIP	P-VALUE	Q-VALUE	FOLD CHANGE	LOG_FOLDCHANGE
8-Hydroxy-2'-deoxyguanosine	190.172	284.098	0.265535	0.332652	2.10589	0.0135922	0.266549	0.798237	-0.325111
PG(4:0/27:0)	663.85	726.528	0.12275	0.250943	1.50147	0.0248699	0.347058	0.489155	-1.03164
LPG(16:1)	466.825	481.257	0.148625	0.23378	1.97274	0.00597602	0.202437	0.635748	-0.653473
Gallic acid	46.3425	169.012	0.0110354	0.0252888	2.25661	0.00277712	0.149242	0.436373	-1.19637
Glutathione	50.0187	308.09	1.9839	0.0443813	2.88486	0.045882	0.42464	44.7012	5.48224
alpha-Hydroxy-N-desmethyltamoxifen	335.971	374.21	0.00377849	0.000217001	2.35419	0.00295787	0.152518	17.4124	4.12204
LPE(16:0)	489.745	452.268	0.00931922	0.0145218	1.78277	0.0125627	0.259993	0.641738	-0.639943
PG(5:0/26:1)	646.847	724.51	0.484205	1.01045	1.97084	0.00642729	0.208041	0.479196	-1.06131
LPE(18:0)	593.198	480.308	0.0156993	0.0337466	2.26008	0.00126958	0.105292	0.46521	-1.10404
Maltotetraose	49.9172	665.216	0.0486709	0.0751362	2.1248	0.00495334	0.18758	0.647768	-0.626451
LPE(16:1)	497.743	450.263	0.2003	0.34964	1.50544	0.0311453	0.377394	0.572875	-0.803708
PG(6:0/26:1)	778.925	738.527	0.0151871	0.0288233	1.94067	0.0301795	0.373256	0.526902	-0.924393
LPG(19:1)	530.349	523.304	0.146982	0.0660003	2.30071	0.0184	0.304362	2.22699	1.15509
D-Gluconic acid	42.3058	195.051	0.209758	0.407838	2.34024	0.0045536	0.181058	0.514318	-0.959269
8,15-DiHETE	637.351	335.221	0.0470623	0.0736565	1.88479	0.00592769	0.201806	0.638943	-0.646242
PG(16:1/17:1)	649.713	731.485	3.17698	6.24152	2.92322	0.00010109	0.0338231	0.509007	-0.974241
LysoPE(16:1(9Z)/0:0)	493.796	452.277	0.465105	0.781614	1.73671	0.0103052	0.243879	0.595057	-0.748899
PG(6:0/26:2)	670.162	736.519	0.391709	0.249487	1.68905	0.0460301	0.425002	1.57006	0.650821
LPE(15:0)	508.071	438.261	0.0113844	0.0282787	1.86309	0.0182236	0.302976	0.402579	-1.31266
PG(16:1/18:1)	779.777	745.504	0.0627831	0.118606	2.51458	5.89008e-05	0.027244	0.529342	-0.917727
LPG(14:0)	452.903	455.241	0.013424	0.00873932	2.12097	0.0105978	0.246115	1.53605	0.619226
PG(16:1/16:1)	641.195	717.472	4.08208	9.54258	2.7107	0.00485016	0.185884	0.427775	-1.22507
PG(8:0/26:2)	671.837	764.543	0.186355	0.25952	2.1734	0.00672633	0.211488	0.718075	-0.477793
PE(2:0/16:1)	523.312	494.287	0.00495637	0.00937101	2.26472	0.0221208	0.330664	0.528905	-0.918919
Maltotriose	49.0603	503.161	0.0295802	0.0421502	1.78844	0.017669	0.298522	0.701782	-0.510906
LysoPE(15:0/0:0)	507.999	440.277	0.0213136	0.0523054	1.86197	0.0198312	0.315116	0.407484	-1.29518
Ophthalmic acid	50.2629	290.134	0.00954337	0.0350578	2.12824	0.0104728	0.24517	0.272218	-1.87717
PG(5:0/27:0)	679.726	740.543	0.119859	0.163381	1.86143	0.036705	0.398293	0.733617	-0.446901
PG(15:0/16:0)	663.614	707.486	1.66788	3.72775	1.83225	0.0165095	0.288728	0.447424	-1.16029
HBMP(12:0/20:1/18:1)	653.212	1002.77	0.0103927	0.016349	1.91911	0.0427299	0.416511	0.635676	-0.653637
Maltohexaose	50.245	989.318	0.0157493	0.0325311	2.69376	0.00196888	0.130422	0.48413	-1.04653
LysoPE(0:0/18:4(6Z,9Z,12Z,15Z))	489.88	474.258	0.11153	0.165542	1.64374	0.0254764	0.350386	0.673727	-0.569764
PG(12:0/15:0)	629.945	651.425	0.0562824	0.119851	1.43093	0.0491296	0.432199	0.469602	-1.09049
LPE(15:1)	476.055	436.247	0.00177531	0.00555221	2.02681	0.0181728	0.302574	0.319749	-1.64499
PE(2:0/18:1)	582.093	522.318	0.0142743	0.00652029	1.80274	0.0370049	0.399296	2.18921	1.13041
PG(18:2(9Z,12Z)/16:0)	655.357	747.515	0.319171	0.541053	2.58062	0.00148393	0.114244	0.589907	-0.76144
PG(18:1/19:1)	779.787	787.553	0.0640729	0.0301315	2.39169	0.00823371	0.226236	2.12644	1.08844
7-Methylxanthine	42.5669	165.04	0.225203	0.407041	2.3929	0.00536052	0.193896	0.553269	-0.853948
LysoPE(0:0/18:0)	592.936	482.324	0.0217429	0.0518399	2.35473	0.00107797	0.0960317	0.419425	-1.25352
(2R)-2-Hydroxypentanedioic acid	50.2958	147.03	0.0472048	0.0969443	2.60979	0.00660272	0.210087	0.486926	-1.03822
PG(10:0/26:1)	683.908	794.58	0.219089	0.304553	2.09213	0.0149327	0.275064	0.71938	-0.475174
FAHFA(16:1/22:3)	637.279	585.492	0.0162633	0.031596	2.10477	0.0069011	0.213412	0.514727	-0.95812
Gamma-Aminobutyryl-lysine	71.1151	232.165	0.0232873	0.00150224	2.65971	0.00202491	0.132004	15.5017	3.95436
LPG(18:0)	545.712	511.304	0.00238452	0.00444672	1.78454	0.0407039	0.410812	0.536243	-0.899041
PG(16:0/18:3)	649.764	743.486	0.215345	0.437766	2.36934	0.00297482	0.152812	0.491917	-1.02351
Maltopentaose	50.0797	829.28	0.0100125	0.0178054	2.56833	0.000436134	0.0618343	0.56233	-0.830511
Rotenone	637.418	393.134	0.00420046	0.0126584	1.56191	0.00419985	0.17551	0.331833	-1.59147
p-Menth-1-en-9-ol acetate	409.161	197.153	0.0168381	0.0296087	1.97351	0.0213464	0.325616	0.568689	-0.814289
PG(14:0/17:1)	647.063	705.469	4.50147	9.68885	1.98446	0.0114729	0.252405	0.464603	-1.10593
PS(16:1/17:1)	649.758	744.49	0.0405985	0.136088	1.9974	0.000558538	0.0710054	0.298326	-1.74504
PS(15:0/15:0)	647.063	706.476	1.75075	3.88731	2.04088	0.0093964	0.236354	0.450377	-1.15079
PG(18:0/17:1)	779.594	780.573	0.113235	0.0757545	1.80176	0.0316865	0.37964	1.49476	0.579911
Allopurinol-1-ribonucleoside	187.525	267.074	0.321927	0.412526	1.79595	0.0288007	0.367043	0.78038	-0.357752
Xanthine	102.491	151.026	0.0215621	0.00952767	2.02851	0.0101706	0.242821	2.2631	1.1783
Propofol	409.161	179.143	0.0152732	0.028766	2.01263	0.0123611	0.258624	0.530948	-0.913358
LysoPE(20:3(11Z,14Z,17Z)/0:0)	592.972	504.305	0.00186832	0.00467593	2.21184	0.00144074	0.112545	0.399561	-1.32351
Stachyose	49.7636	689.21	0.0183627	0.0310304	2.16789	0.00491791	0.187002	0.591764	-0.756906
Leukotriene F4	529.88	569.281	0.0193264	0.00744748	2.5611	0.00710239	0.215552	2.59502	1.37575
2-Dodecanone	452.552	285.242	0.00627494	0.00419405	2.33276	0.00896473	0.232438	1.49615	0.581257
(3S,7E,9R)-4,7-Megastigmadiene-3,9-diol 9-[apiosyl-(1->6)-glucoside]	466.647	505.253	0.0581078	0.0832719	1.85497	0.0112144	0.250578	0.697809	-0.519096
Lucyoside Q	611.687	635.408	0.0109752	0.0199162	1.80865	0.0415348	0.413197	0.551072	-0.859688
Salviaflaside methyl ester	187.221	537.167	0.0115898	0.0198589	1.54877	0.0183941	0.304316	0.583607	-0.776932

## Sheet: GSH
MS2 name	MS2 score	rt	mz	MEAN GSH	MEAN Control	VIP	P-VALUE	Q-VALUE	FOLD CHANGE	LOG_FOLDCHANGE
(2R)-2-Hydroxypentanedioic acid	0.724732	50.2958	147.03	0.0449533	0.0969443	2.44338	0.00322874	0.220183	0.463702	-1.10873
(3S,7E,9R)-4,7-Megastigmadiene-3,9-diol 9-[apiosyl-(1->6)-glucoside]	0.45061	466.647	505.253	0.0376271	0.0832719	2.92481	0.000126166	0.0924098	0.451859	-1.14606
(9xi,10xi,12xi)-9,10-Dihydroxy-12-octadecenoic acid	0.501343	553.47	313.239	0.00709627	0.00564477	1.95662	0.0478216	0.608348	1.25714	0.330145
3-Phenoxybenzoic acid	0.716339	346.304	213.056	0.0302811	0.02927	2.04284	0.0182811	0.435878	1.03454	0.0489948
8,15-DiHETE	0.925385	637.351	335.221	0.0396876	0.0736565	2.35413	0.00416586	0.241567	0.53882	-0.892124
8-Hydroxy-2'-deoxyguanosine	0.998412	190.172	284.098	0.245543	0.332652	2.31841	0.00563406	0.267527	0.738136	-0.438042
Allopurinol-1-ribonucleoside	0.567692	187.525	267.074	0.280219	0.412526	2.38071	0.00360733	0.229668	0.679276	-0.557931
alpha-Hydroxy-N-desmethyltamoxifen	0.960658	335.971	374.21	0.00625185	0.000217001	2.80968	0.00325883	0.220986	28.8103	4.84851
D-Gluconic acid	0.925776	42.3058	195.051	0.19398	0.407838	2.52248	0.00218702	0.1886	0.475629	-1.07209
D-Glucuronic acid	0.868327	42.3231	193.035	0.160736	0.327046	2.39457	0.0108862	0.354924	0.491477	-1.0248
FAHFA(16:1/22:3)	0.713436	637.279	585.492	0.0143759	0.031596	2.48656	0.00278161	0.207263	0.45499	-1.13609
Gallic acid	0.966148	46.3425	169.012	0.010863	0.0252888	2.33175	0.00264052	0.202856	0.429557	-1.21908
Gamma-Aminobutyryl-lysine	0.713386	71.1151	232.165	0.024575	0.00150224	2.17276	0.00256694	0.200447	16.3589	4.032
Gentaldehyde	0.90816	238.529	137.024	0.00420275	0.00506262	2.53133	0.00194324	0.180615	0.830152	-0.268553
Leukotriene F4	0.494729	529.88	569.281	0.0144226	0.00744748	2.26015	0.00160447	0.168849	1.93657	0.953506
LPE(15:0)	0.911742	508.071	438.261	0.0123382	0.0282787	2.24686	0.0234659	0.471785	0.436308	-1.19658
LPE(16:0)	0.960331	489.745	452.268	0.00798294	0.0145218	2.36872	0.0285008	0.497303	0.54972	-0.863231
LPE(18:0)	0.951356	593.198	480.308	0.0144939	0.0337466	2.65756	0.00350586	0.227252	0.429493	-1.21929
LPG(16:1)	0.971385	466.825	481.257	0.102686	0.23378	2.88213	0.000195864	0.0958665	0.439241	-1.18692
LPG(18:1)	0.970945	506.215	509.289	0.153285	0.275683	2.48645	0.00538184	0.263106	0.556019	-0.846794
LPG(19:1)	0.927417	530.349	523.304	0.122057	0.0660003	1.96921	0.0114489	0.362898	1.84934	0.887013
Lucyoside Q	0.421893	611.687	635.408	0.0105718	0.0199162	1.96576	0.0282117	0.496021	0.530816	-0.913716
LysoPE(0:0/18:0)	0.72513	592.936	482.324	0.0215067	0.0518399	2.67104	0.00476022	0.2521	0.414868	-1.26928
LysoPE(0:0/18:4(6Z,9Z,12Z,15Z))	0.789056	489.88	474.258	0.0730553	0.165542	2.75233	0.000624883	0.12103	0.44131	-1.18014
LysoPE(15:0/0:0)	0.884099	507.999	440.277	0.0236384	0.0523054	2.18045	0.028154	0.495763	0.45193	-1.14583
LysoPE(16:1(9Z)/0:0)	0.920054	493.796	452.277	0.411712	0.781614	2.40777	0.0288596	0.498866	0.526746	-0.924821
LysoPE(20:3(11Z,14Z,17Z)/0:0)	0.521466	592.972	504.305	0.00192078	0.00467593	2.55045	0.00464119	0.250139	0.410781	-1.28356
Maltohexaose	0.816964	50.245	989.318	0.0181198	0.0325311	2.00698	0.0246399	0.478406	0.557	-0.844251
Maltopentaose	0.661753	50.0797	829.28	0.01022	0.0178054	2.15607	0.00963919	0.335614	0.573985	-0.800915
Maltotetraose	0.943332	49.9172	665.216	0.0483039	0.0751362	2.04941	0.0341119	0.527377	0.642884	-0.637369
N-Acetylputrescine	0.88071	77.2533	131.118	0.0250085	0.0533006	2.25334	0.023541	0.472223	0.469198	-1.09173
O-Methylcorypalline	0.696303	391.952	208.133	0.0146104	0.0124948	1.62845	0.0387494	0.557898	1.16932	0.225671
Ophthalmic acid	0.860686	50.2629	290.134	0.0124006	0.0350578	1.5956	0.01928	0.443799	0.35372	-1.49932
OxPG(18:1/20:5+4O(2Cyc))	0.578443	505.791	857.46	0.00179717	0.00333324	2.14707	0.0497004	0.61749	0.539165	-0.891202
PE(2:0/16:1)	0.888283	523.312	494.287	0.00528654	0.00937101	2.06554	0.0374294	0.54957	0.564138	-0.825879
PE(2:0/18:1)	0.755308	582.093	522.318	0.0113977	0.00652029	1.62206	0.0155905	0.41142	1.74804	0.805737
PG(10:0/26:1)	0.723046	683.908	794.58	0.219574	0.304553	2.10425	0.0407935	0.570175	0.720971	-0.471987
PG(14:0/17:1)	0.630752	647.063	705.469	5.58189	9.68885	1.54916	0.0320579	0.51626	0.576115	-0.795572
PG(15:0/16:0)	0.848389	663.614	707.486	2.14681	3.72775	1.06143	0.0445656	0.591425	0.5759	-0.796111
PG(16:0/16:1)	0.796752	724.686	719.488	0.0903266	0.131096	2.10559	0.0361467	0.541155	0.689011	-0.537401
PG(16:0/18:3)	0.66446	649.764	743.486	0.204991	0.437766	2.59833	0.000468061	0.108921	0.468265	-1.0946
PG(16:1/16:1)	0.903658	641.195	717.472	4.81527	9.54258	2.20021	0.0154516	0.410015	0.504608	-0.986764
PG(16:1/17:1)	0.922782	649.713	731.485	4.26055	6.24152	2.08119	0.0232295	0.470395	0.682614	-0.550858
PG(16:1/18:1)	0.910511	779.777	745.504	0.0768403	0.118606	2.44583	0.00177086	0.174437	0.647863	-0.626239
PG(18:0/17:1)	0.581189	779.594	780.573	0.152137	0.0757545	2.31625	0.0191899	0.443107	2.00829	1.00597
PG(18:1/19:1)	0.738288	779.787	787.553	0.0928515	0.0301315	2.41501	0.025712	0.484068	3.08155	1.62365
PG(18:2(9Z,12Z)/16:0)	0.75221	655.357	747.515	0.34228	0.541053	2.63235	0.000320404	0.100188	0.632618	-0.660593
PG(5:0/26:1)	0.954104	646.847	724.51	0.583119	1.01045	1.56372	0.0249006	0.479815	0.577086	-0.793141
PG(6:0/26:2)	0.913453	670.162	736.519	0.428153	0.249487	1.92922	0.0312228	0.51147	1.71614	0.779164
PG(8:0/26:2)	0.895351	671.837	764.543	0.172253	0.25952	2.33516	0.00278163	0.207264	0.663737	-0.591317
PG(9:0/26:2)	0.950685	710.223	778.556	0.0543256	0.0409072	1.61222	0.0403119	0.567348	1.32802	0.409277
Pomiferin	0.991704	463.717	419.149	0.00567051	0.00868814	2.02737	0.0366227	0.544316	0.652672	-0.61557
PS(15:0/15:0)	0.596068	647.063	706.476	2.21601	3.88731	1.57278	0.0287011	0.498179	0.570062	-0.810809
PS(16:1/17:1)	0.597062	649.758	744.49	0.0639289	0.136088	2.26693	0.00463838	0.250092	0.469762	-1.09
Rotenone	0.64768	637.418	393.134	0.00473565	0.0126584	1.85007	0.013437	0.387842	0.374112	-1.41846
Salviaflaside methyl ester	0.386257	187.221	537.167	0.0105557	0.0198589	2.36076	0.00416827	0.241614	0.531533	-0.911768
Stachyose	0.5	49.7636	689.21	0.0166242	0.0310304	2.39631	0.00525764	0.260833	0.53574	-0.900396
Thiamine	0.959685	782.343	265.112	0.124727	0.106775	1.68063	0.0483807	0.611114	1.16814	0.224209
Xanthine	0.565605	102.491	151.026	0.0196186	0.00952767	1.76103	0.0295615	0.501842	2.05911	1.04202

## Sheet: MEM
MS2 name	MS2 score	rt	mz	MEAN MEM	MEAN Control	VIP	P-VALUE	Q-VALUE	FOLD CHANGE	LOG_FOLDCHANGE
Glyceric acid	0.855068	43.0711	105.019	0.152336	0.106396	2.66571	0.0328042	1	1.43178	0.517815
PE(14:0/16:1)	0.814148	780.447	660.46	0.0873232	0.060804	1.75768	0.041853	1	1.43614	0.522199
PEtOH(13:0/18:3)	0.623055	706.096	655.421	0.00456	0.0028923	1.97812	0.0210541	1	1.5766	0.65682
N-Oleoylethanolamine	0.534548	623.659	326.304	0.117279	0.0744522	2.21668	0.0477208	1	1.57523	0.65556
N-Hexadecanoylpyrrolidine	0.494328	696.881	310.309	0.43781	0.30957	1.9577	0.0432958	1	1.41425	0.500041
Dihydroxyacetone Phosphate Acyl Ester	0.359355	1.85574	199.001	0.10098	0.135043	2.3958	0.0397059	1	0.747761	-0.41935
