# Supplementary material for: Exogenous glutathione reverses meropenem resistance in carbapenem-resistant Klebsiella pneumoniae
Source: Front Pharmacol. 2023 Dec 19;14:1327230. doi: 10.3389/fphar.2023.1327230 (PMC10762803; doi:10.3389/fphar.2023.1327230)
Supplement: Supplementary file 3 [file DataSheet1.xlsx]

## Sheet: Supplementary Table 1
Extracellular
ID	MS2 name	rt	mz	R10	R13	R14	R16	R18	R5	R6	R9	R10M	R13M	R14M	R16M	R18M	R5M	R6M	R9M	R10G	R13G	R14G	R16G	R18G	R5G	R6G	R9G	R10MG	R13MG	R14MG	R16MG	R18MG	R5MG	R6MG	R9MG	QC01	QC02	QC03	QC04	QC05
1	N-(2-Furoyl)glycine	42.1413	170.042	2.44326	2.3506	2.36393	2.40962	2.1809	2.23104	2.52823	2.46961	2.42339	2.0528	2.18786	2.24193	2.27007	2.28582	2.36799	2.44376	2.23945	2.16881	2.41038	2.35834	2.40929	2.22964	2.30496	2.22098	2.27265	2.26895	2.24587	2.26088	2.33386	2.10528	2.48237	2.30717	2.26716	2.16349	2.33682	2.37485	2.25889
2	3beta,6beta-Dihydroxynortropane	81.8915	144.101	0.0269698	0.0175492	0.0193697	0.0157106	0.0147497	0.0177552	0.0221378	0.0185859	0.0196577	0.019832	0.0177849	0.0194875	0.017791	0.0177365	0.0179246	0.0204951	0.0170215	0.0155128	0.0153401	0.0185307	0.0176562	0.0153015	0.0127531	0.0124898	0.0166321	0.0131624	0.0185623	0.0166662	0.0162042	0.0166724	0.0143082	0.0186961	0.0101298	0.0146237	0.0173247	0.0188962	0.0181886
3	Alanyl-Leucine	91.6289	203.139	0.831529	0.72055	0.860813	0.859576	0.731231	1.00833	0.866426	0.928176	0.809877	0.712651	0.747528	0.860884	0.835771	0.910142	0.73143	0.989995	0.759711	0.750318	0.917736	0.889947	0.74531	0.784849	0.733812	0.777044	0.910697	0.696676	0.788201	0.770185	0.76107	0.789556	0.822339	0.790989	0.814427	0.757525	0.715026	0.857712	0.83712
4	Dimethyl dialkyl ammonium chloride	781.028	304.299	0.019167	0.0282119	0.0235694	0.0186769	0.0182322	0.0256333	0.0202276	0.0203051	0.0200393	0.0194012	0.0192908	0.0188404	0.0241353	0.0193818	0.0212116	0.0188372	0.0186034	0.0184757	0.0192676	0.0238366	0.0199432	0.019428	0.0190828	0.0207394	0.0163057	0.0176457	0.0194258	0.0227372	0.0188794	0.0182852	0.0244945	0.0190278	0.0186797	0.0172202	0.0192802	0.0170421	0.0186677
5	Stearoylethanolamide	678.571	328.32	0.00594486	0.0149813	0.0211823	0.00722907	0.01077	0.0182299	0.0231218	0.0172327	0.00900425	0.0103722	0.0154637	0.0134709	0.013508	0.00731505	0.0208675	0.0242806	0.0033831	0.0167362	0.014585	0.0109895	0.0237675	0.0142933	0.0415288	0.0336296	0.0164002	0.0098636	0.0109632	0.0156079	0.0131908	0.0176691	0.0138505	0.0169791	0.0108087	0.0110982	0.0112418	0.0111856	0.01402
6	(R)-3-Hydroxy-tetradecanoic acid	515.012	243.197	0.0539266	0.0436914	0.0493043	0.0488108	0.0544224	0.0515148	0.0513306	0.0639424	0.0464618	0.0399908	0.0402783	0.0478388	0.0571011	0.0516362	0.0498335	0.0607326	0.0416598	0.0266785	0.0230598	0.0341741	0.0468685	0.0360984	0.0346774	0.0385707	0.0559303	0.0351747	0.0384119	0.0329655	0.0395074	0.0397764	0.0395835	0.037878	0.0480114	0.0453086	0.0436474	0.0420715	0.0411749
7	cis,cis-Muconic acid	45.1234	141.017	14.9639	13.6915	14.602	14.1855	14.2313	13.871	17.449	14.5453	14.6173	13.9629	13.6847	13.3095	14.7163	13.7672	13.4453	13.9592	12.5856	13.6484	13.5309	12.4308	13.3996	12.3055	12.1318	12.4837	12.4378	12.8225	12.053	11.8433	12.4194	11.9623	13.1273	12.0755	12.6489	12.6204	12.3622	13.4303	12.8967
8	Pyrrole-2-carboxylic acid	834.098	110.025	0.0516979	0.0149922	0.0243287	0.0158866	0.010255	0.0166171	0.0192485	0.025755	0.0152623	0.0192014	0.0156864	0.0162447	0.0140131	0.0152723	0.0178344	0.0180764	0.0165965	0.0305413	0.0264362	0.0195836	0.0159526	0.0178426	0.015966	0.0216515	0.0203831	0.0155134	0.0176368	0.0255157	0.0155346	0.0155898	0.0239526	0.0159137	0.0151489	0.0153484	0.0145856	0.0201741	0.0121661
9	Uracil	65.5558	111.02	0.162135	0.164777	0.158905	0.18479	0.167555	0.147588	0.167129	0.188926	0.151784	0.126855	0.179655	0.160179	0.144276	0.137108	0.168301	0.179161	0.163352	0.158565	0.1556	0.154203	0.183412	0.160614	0.162578	0.173438	0.131768	0.143822	0.163537	0.144501	0.172094	0.139221	0.148883	0.16436	0.145819	0.162111	0.1801	0.153676	0.138314
10	Glycohyocholic acid	360.481	464.303	0.0590507	0.0752817	0.0620547	0.0476169	0.045389	0.0741038	0.0594097	0.0413037	0.0547279	0.0626727	0.124802	0.0651455	0.0715219	0.048432	0.0779466	0.0674206	0.0700015	0.0887964	0.125578	0.0810023	0.0838433	0.080091	0.0637553	0.0474021	0.0714133	0.088147	0.0414252	0.0430265	0.0641191	0.0537532	0.0594101	0.0556426	1.22377	1.33922	1.30477	1.42861	1.42585
11	Succinic acid	57.2094	117.019	29.2059	28.1738	26.7127	24.8961	29.4407	26.8328	29.3765	21.7035	27.6397	28.1405	28.7616	24.8886	28.0137	27.1479	33.88	21.6104	26.7946	24.5358	26.8253	19.372	26.5653	25.6687	26.0607	20.4998	23.6231	22.8224	24.865	17.5316	24.9258	24.0795	26.9054	19.7373	23.9378	26.7524	25.8213	24.8265	25.1693
12	3-Amino-2-piperidone	50.6554	115.086	0.0761937	0.0807452	0.0865302	0.0837319	0.0733149	0.0822131	0.092917	0.0830626	0.0809724	0.0820997	0.0871986	0.0829715	0.0876523	0.106389	0.0891017	0.0829461	0.08938	0.089013	0.0980942	0.0968761	0.108126	0.0926661	0.0866916	0.108202	0.0861726	0.090821	0.0934735	0.0879017	0.0984914	0.0893682	0.0916175	0.0947235	0.0800194	0.0826343	0.0840717	0.0916256	0.0837481
13	Adenine	171.505	134.047	1.87623	1.96076	1.87137	1.96947	1.96948	1.76378	1.70175	2.07863	1.87814	1.87938	1.76678	2.15613	1.96488	1.64876	1.77341	2.05491	1.71953	1.72299	1.81093	1.82024	1.92755	1.77148	1.6098	1.94517	1.54271	1.7649	1.70371	1.66348	1.77604	1.80302	1.72882	1.65313	1.60828	1.77308	1.78591	1.75865	1.72144
14	DL-Phenylalanine	194.247	166.086	40.1886	42.7455	41.1357	40.8749	40.9249	39.8426	44.2306	43.4663	37.5543	39.3127	40.9149	42.1694	41.9333	40.9533	44.9639	42.0927	38.1004	40.4977	42.908	38.9492	42.2863	40.6281	41.3191	39.0132	39.4068	40.4125	40.7161	36.7447	40.748	40.0386	42.5647	40.8896	39.8698	41.2235	41.2508	41.2865	38.4429
15	D-Proline	48.3203	116.07	47.0254	44.375	48.4077	46.5226	42.7594	47.0909	49.1039	49.8054	46.1946	43.0259	45.3237	44.5203	45.4543	47.2906	46.3963	47.5534	41.7147	42.4648	48.5398	44.729	45.87	42.9299	42.5745	44.757	43.6608	42.6972	44.645	41.3626	44.4463	43.3893	47.3517	41.5041	44.2254	42.5672	45.0761	46.8216	44.7136
16	D-Glutamic acid	42.175	146.046	10.1556	9.73265	9.48373	9.56356	9.4672	9.71725	9.77251	10.0449	9.98413	10.556	10.017	9.98605	9.26143	9.79744	11.2335	9.35572	10.2202	10.5156	10.1473	9.59846	10.138	10.7397	9.55744	10.9609	9.59256	9.23868	10.0351	9.86086	10.3451	9.84901	10.1397	9.85146	9.16444	9.51804	9.51127	9.62199	9.65163
17	D-Aspartic acid	41.5155	132.03	3.9282	4.39974	4.69723	5.42829	3.95994	4.44741	3.81379	6.84703	4.336	4.31011	4.15052	5.92912	3.88952	3.77608	4.05289	6.5861	4.87018	5.83948	5.08938	7.5832	5.96259	5.42866	4.59308	7.60537	5.16005	5.47913	5.46413	8.22915	6.2887	5.32998	5.24887	7.4871	5.46148	4.8315	5.18937	5.56354	5.73395
18	Hydroxyisocaproic acid	222.248	131.071	1.97863	2.30878	1.4992	1.27512	1.45935	0.644166	0.845525	1.60296	2.05589	2.20225	1.5423	1.35805	1.624	0.641659	0.91061	1.70903	1.31206	3.33181	0.880745	1.13884	2.25308	0.672531	0.994623	1.50993	1.34377	3.70395	0.943341	1.05753	2.05832	0.743228	1.12891	1.35479	1.44632	1.4834	1.57805	1.53879	1.41101
19	2,3-Butanediol	2.1593	73.0647	0.0464595	0.0676966	0.0524786	0.0563044	0.0775663	0.0456725	0.0707179	0.0548659	0.0600806	0.0315135	0.0935125	0.0940136	0.0497351	0.0494628	0.0535747	0.0477978	0.079722	0.126531	0.147332	0.0385034	0.0794975	0.0547653	0.0596621	0.0468261	0.0780761	0.0528388	0.0568164	0.0739664	0.0872501	0.0420303	0.0671423	0.0983294	0.0477786	0.0706707	0.0744082	0.0608604	0.0358933
20	O-Phospho-L-Serine	39.8226	186.016	0.199269	0.170968	0.182684	0.173487	0.163473	0.180574	0.196711	0.204829	0.175906	0.183816	0.172687	0.171871	0.174293	0.178271	0.177696	0.192517	0.15678	0.151493	0.15147	0.177486	0.172434	0.161706	0.163017	0.157724	0.0365163	0.148207	0.160182	0.146007	0.151311	0.149247	0.175842	0.16646	0.129834	0.15442	0.162539	0.173251	0.164727
21	L-Arginine	46.1323	175.119	20.0609	21.0158	18.682	18.9381	17.7874	18.2863	21.5289	20.9145	20.9968	20.3799	19.4698	18.9404	18.1496	18.1711	22.701	20.0028	15.7808	15.5228	18.7893	17.6563	18.0249	17.0361	16.9375	17.9466	16.3438	15.1756	17.1347	15.5576	17.0094	15.5836	18.6358	16.206	16.887	16.7599	19.4319	17.3907	17.1485
22	(±)-Jasmonic acid	441.408	209.118	0.0109338	0.00113815	0.00929303	0.00841391	0.0105931	0.00761591	0.0116064	0.00756287	0.00978396	0.0023665	0.0079288	0.00631337	0.0104108	0.00683884	0.011369	0.00611213	0.0135582	0.00172277	0.0157445	0.0134091	0.015906	0.0152245	0.0153934	0.011439	0.0103215	0.000349351	0.0119945	0.00878991	0.0128002	0.0132358	0.0131917	0.00840612	0.00939142	0.0091993	0.00987502	0.00959768	0.00972778
23	Beta-Aminopropionitrile	708.316	71.0602	16.3101	4.19254	9.5743	8.43877	3.18844	8.41668	4.06964	3.11965	3.50405	3.83276	4.73663	3.60223	4.26834	12.0792	4.65405	4.29909	10.43	19.9489	3.83944	13.8029	3.83149	8.42854	3.28208	3.31173	13.7237	3.90705	16.5345	16.7374	14.9604	2.86175	3.6716	3.3742	3.59141	3.4186	4.18375	3.36763	3.7877
24	D(+)-Pipecolinic acid	44.1236	130.086	0.0638071	0.0666888	0.133867	0.0375609	0.0400753	0.265348	0.173932	0.145631	0.169147	0.107318	0.113595	0.0604199	0.143249	0.251834	0.126528	0.162017	2.56892e-05	2.57563e-05	0.0336915	2.54892e-05	2.63604e-05	0.0133308	2.5363e-05	0.03597	0.0168993	2.53605e-05	0.0827137	2.49489e-05	2.59843e-05	2.55085e-05	2.68392e-05	2.62531e-05	0.0534465	0.0362515	0.0464519	0.042942	0.0473951
25	DL-Tryptophan	225.61	205.097	0.672591	0.663928	0.693633	0.687991	0.643681	0.651101	0.657187	0.72915	0.61372	0.615084	0.693575	0.70645	0.632184	0.642379	0.695088	0.721319	0.615791	0.589336	0.69379	0.677427	0.650559	0.65746	0.639734	0.627333	0.635518	0.634303	0.668868	0.638104	0.647195	0.647992	0.67266	0.640869	0.633992	0.620996	0.680681	0.62289	0.597964
26	Maleic acid	42.1484	115.004	0.672792	0.790213	0.582195	0.419966	0.626083	0.516326	0.542522	0.428643	0.623073	0.965555	0.862179	0.493886	0.554763	0.515155	1.05936	0.362184	0.280124	0.321439	0.21705	0.151444	0.226372	0.272053	0.299246	0.218717	0.200839	0.298549	0.284869	0.167507	0.264874	0.242693	0.266181	0.181198	0.354073	0.438203	0.4665	0.375152	0.332989
27	L-Pyroglutamic acid	46.3808	130.05	5.54665	3.47389	5.2404	5.20348	3.37969	5.14957	5.62946	5.54322	5.68009	3.14876	3.23027	3.51541	4.78781	5.07119	2.72902	5.29213	3.07363	3.27556	4.71216	4.59442	3.28572	3.33045	3.60397	3.47231	4.20723	2.72765	3.20013	3.0747	3.20585	2.74006	4.64953	3.06309	4.6842	3.59102	3.35024	4.66301	4.6253
28	m-Coumaric acid	86.2369	163.04	0.399452	0.410448	0.345215	0.350222	0.381021	0.320323	0.370886	0.393294	0.363233	0.325044	0.342803	0.326578	0.342262	0.337094	0.363884	0.350501	0.357885	0.362351	0.34625	0.366187	0.402232	0.34552	0.348467	0.331641	0.357987	0.323107	0.308518	0.327413	0.324688	0.288496	0.386885	0.336575	0.322268	0.328891	0.324149	0.338183	0.322863
29	Cadaverine	807.093	103.123	0.563659	0.557201	0.528523	0.531627	0.544547	0.359047	0.484014	0.470657	0.451634	0.486019	0.416724	0.450052	0.561681	0.397107	0.421409	0.438257	0.639305	0.614817	0.574317	0.442737	0.690302	0.332115	0.589724	0.532674	0.526347	0.602813	0.562013	0.605187	0.611768	0.594299	0.564177	0.60027	0.581029	0.622016	0.649085	0.638338	0.594922
30	L-prolyl-L-proline	84.154	213.123	0.726327	0.81385	0.722965	0.66068	0.41061	0.745629	0.62458	0.701264	0.592829	0.576393	0.788396	0.523482	0.707196	0.780435	0.858535	0.756286	0.434207	0.409025	1.43743	0.839201	0.448506	0.855143	0.54184	0.811789	0.73303	0.479233	0.412166	0.782635	0.759118	0.480843	1.63265	0.395609	0.58486	0.649238	0.344925	0.557735	0.610555
31	H-LEU-VAL-OH	194.545	229.155	34.1723	33.0709	34.3378	33.8423	31.6966	34.8703	32.9482	36.8624	32.7113	25.4365	34.718	26.6922	31.6721	34.8026	26.9813	36.2064	32.9014	31.5158	34.8207	35.6361	34.1509	34.619	30.6081	34.8599	33.3307	31.8172	35.0999	33.4362	33.6733	25.4945	32.9429	26.3031	31.7054	32.9562	33.497	33.6034	31.8751
32	Acetylleucine	250.776	172.098	0.0231927	0.0360749	0.0224993	0.0328758	0.0321105	0.024636	0.0364551	0.0236604	0.0357113	0.0318308	0.031457	0.0326913	0.0313019	0.0299591	0.0358778	0.0321705	0.0345674	0.035183	0.0338475	0.0334569	0.0310123	0.0313554	0.0292257	0.0340989	0.0315245	0.0313564	0.0303175	0.032553	0.0340125	0.025224	0.0341512	0.0323205	0.0255479	0.0301622	0.0319824	0.0346939	0.0336821
33	N-Acetylleucine	232.718	172.098	0.0756974	0.0935709	0.081356	0.0558463	0.0692556	0.0658133	0.0845049	0.110397	0.0784755	0.0965347	0.0919538	0.058892	0.0716459	0.0670209	0.0895839	0.0972484	0.0802055	0.0787768	0.084498	0.0567094	0.0537947	0.0577569	0.0702995	0.0903789	0.078448	0.0762996	0.0787342	0.0558393	0.0571661	0.0564877	0.073963	0.102047	0.0691659	0.0756083	0.0776613	0.0776814	0.0765786
34	Indolepyruvate	88.9139	204.063	0.368797	0.373736	0.305756	0.37333	0.35193	0.317163	0.485347	0.339187	0.380954	0.316765	0.342446	0.304257	0.328579	0.266657	0.288211	0.346553	0.335059	0.354983	0.338342	0.341832	0.384507	0.286969	0.327663	0.352688	0.263903	0.284088	0.277548	0.32486	0.322125	0.194682	0.359967	0.29334	0.287178	0.331616	0.317935	0.335253	0.327067
35	Glycyl-Isoleucine	193.178	189.123	0.0296203	0.0302699	0.0193672	0.0166153	0.0236093	0.0377864	0.0256543	0.0274765	0.0206317	0.0372252	0.0356872	0.0253604	0.0200526	0.0292767	0.0250794	0.0287436	0.0163175	0.0235108	0.0210756	0.0217435	0.0198352	0.0201451	0.016141	0.0244513	0.0272128	0.0261781	0.0169317	0.0173276	0.0178053	0.0362345	0.0106084	0.01816	0.0204801	0.0193482	0.0398664	0.0251454	0.0289114
36	Citric acid	50.0185	191.02	0.10705	0.0606091	0.193921	0.0837702	0.0358608	0.0758608	0.0597313	0.136981	0.125576	0.0664901	0.126625	0.11143	0.0605092	0.0836712	0.0684094	0.136999	0.118057	0.0292271	0.182538	0.239511	0.0675792	0.118141	0.0708436	0.202016	0.151281	0.0649648	0.199314	0.433846	0.098641	0.0727504	0.0835915	0.320321	0.16731	0.14076	0.136133	0.169175	0.158513
37	Safrole	570.8	163.075	2.41894	2.30386	2.6133	2.37064	2.56226	2.72131	2.65887	2.63476	2.41053	2.41245	2.61622	2.64016	2.64771	2.64277	2.62546	2.55159	2.31605	2.3582	2.58498	2.26636	2.53413	2.51671	2.56331	2.31626	2.81233	2.71147	2.64995	2.28291	2.48414	2.54101	2.75164	2.64885	2.6174	2.5035	2.55517	2.26962	2.22607
38	N-Acetylcadaverine	87.4142	145.133	0.14501	0.00864878	0.0260198	0.0299473	0.0167276	0.0261487	0.0268092	0.094923	0.133193	0.0282032	0.0355586	0.0447646	0.0289925	0.0207966	0.0431529	0.130941	0.167594	0.0186243	0.0379151	0.0949047	0.040327	0.0500535	0.0784364	0.0876799	0.249423	0.0280457	0.0539038	0.0851349	0.0326979	0.077005	0.109055	0.169681	0.0620461	0.06082	0.057138	0.0705657	0.0664911
39	O-Acetylcarnitine	50.2967	204.123	0.12595	0.121229	0.132641	0.12845	0.113419	0.114441	0.12971	0.140503	0.11933	0.10798	0.112418	0.133289	0.11887	0.114704	0.148559	0.128152	0.108237	0.113968	0.126703	0.108072	0.117429	0.0962547	0.112043	0.107975	0.109778	0.107846	0.104577	0.105367	0.112286	0.115074	0.111131	0.0970266	0.118747	0.102617	0.113091	0.120009	0.13194
40	L-Glutamic acid	41.491	148.06	6.88128	7.00443	6.65185	6.53651	7.22176	6.72025	6.7943	6.85343	5.91013	7.31884	7.35007	6.9504	7.03766	6.45981	8.45375	7.27589	7.01319	7.41403	7.08782	6.62206	7.98429	6.96971	6.95987	6.59194	6.69324	7.52165	8.19289	6.85487	7.47925	7.65602	6.76533	7.5868	6.54783	7.48936	7.06592	6.52801	5.98636
41	L-Histidine	46.3209	156.076	2.21002	2.29781	3.21645	2.32725	3.50315	2.88333	3.48892	3.22068	2.67306	3.80767	3.98416	1.49902	2.94552	2.30156	2.402	3.27075	3.4567	3.63335	2.88579	2.97075	3.75631	3.67139	3.23799	3.94048	2.81865	3.85867	3.85315	3.60755	2.07742	3.80929	3.22061	3.84954	2.89238	3.82428	3.92562	2.85286	2.81029
42	Pyridoxamine	43.4802	169.095	0.949587	1.29421	1.3425	0.751573	0.747074	2.26525	1.47417	1.54232	1.47544	1.56914	1.61531	1.00659	1.24803	2.28811	1.60319	1.49062	0.359099	0.0397255	0.768175	0.338778	0.119844	0.723713	0.248968	0.711721	0.366072	0.0189735	0.889095	0.0499103	0.306204	0.294144	0.230194	0.0477782	0.850412	0.833596	0.866147	0.839743	0.86631
43	H-PHE-PRO-OH	265.783	263.142	0.189049	0.189459	0.204434	0.19417	0.175664	0.171208	0.193116	0.199456	0.164382	0.229086	0.176036	0.13768	0.185239	0.184664	0.203223	0.197037	0.181463	0.166697	0.192223	0.185346	0.18812	0.123078	0.166602	0.178122	0.185772	0.458175	0.190768	0.143581	0.198776	0.198214	0.176513	0.194277	0.170871	0.147338	0.188295	0.173882	0.158562
44	D-Pantothenic acid	196	220.118	0.265595	0.267848	0.26446	0.251884	0.254944	0.255622	0.291383	0.284721	0.236678	0.258446	0.276415	0.260116	0.253137	0.257882	0.261017	0.264193	0.259485	0.26665	0.282782	0.234696	0.265027	0.267102	0.267638	0.255687	0.292494	0.260754	0.279434	0.243402	0.261475	0.257777	0.288027	0.25656	0.253912	0.263903	0.26641	0.265065	0.239812
45	H-THR-PHE-OH	206.712	267.134	0.654333	0.71666	0.707747	0.713896	0.645577	0.687392	0.688215	0.789547	0.638543	0.636796	0.715364	0.736958	0.644612	0.703987	0.6984	0.748506	0.634128	0.653484	0.71802	0.662153	0.697719	0.686309	0.633484	0.693322	0.684996	0.661869	0.712184	0.615013	0.678835	0.663059	0.642751	0.713731	0.639237	0.667112	0.693207	0.672343	0.644392
46	2-Acetylpyrrolidine	250.338	114.091	0.475389	0.375603	0.382983	0.385125	0.565671	0.485572	0.241837	0.385066	0.336823	0.492101	0.299023	0.328075	0.43022	0.48242	0.219827	0.477314	0.47292	0.414858	0.371125	0.25653	0.478718	0.538715	0.297586	0.342289	0.357032	0.355707	0.32829	0.223894	0.454467	0.35547	0.203915	0.493069	0.386097	0.400604	0.400444	0.387002	0.368336
47	Phenylalanylproline	272.05	261.125	0.762882	0.747615	0.713798	0.726276	0.715259	0.716157	0.744907	0.792085	0.719962	0.722105	0.733782	0.733818	0.728546	0.725806	0.801172	0.763455	0.697359	0.725873	0.766896	0.747478	0.748459	0.743905	0.733338	0.745903	0.706475	0.686789	0.727012	0.698856	0.711505	0.699928	0.764977	0.681737	0.703839	0.710105	0.731771	0.702029	0.720561
48	Glycyl-Valine	71.6448	173.093	0.576983	0.461798	0.653536	0.605164	0.736684	0.764935	0.54926	0.737111	0.759396	0.51878	0.481937	0.672756	0.571399	0.703073	0.79313	0.629904	0.472315	0.49935	0.654671	0.615758	0.496539	0.497567	0.487041	0.485631	0.749142	0.460326	0.510923	0.458186	0.500149	0.785533	0.471459	0.542891	0.643012	0.715334	0.49794	0.675211	0.533432
49	Benzaldehyde	194.268	107.049	0.0630505	0.0721875	0.0653757	0.0649718	0.0621157	0.0602622	0.0622719	0.066274	0.0502749	0.0622345	0.0591805	0.0641441	0.0673132	0.0644563	0.0745082	0.0583734	0.059844	0.0597235	0.0630198	0.0694244	0.0641414	0.0606697	0.0599495	0.0589774	0.0577296	0.0596042	0.0683198	0.0582827	0.0598634	0.06689	0.0661519	0.0688452	0.0559695	0.0652246	0.0668821	0.0653745	0.0676512
50	Gentisaldehyde	229.411	137.024	0.0288883	0.031747	0.0279921	0.0324644	0.0297464	0.0264945	0.030413	0.0318765	0.0260267	0.0226639	0.0247005	0.0313712	0.0266112	0.0285769	0.0353813	0.0259887	0.0219461	0.0284995	0.0231982	0.0311049	0.0267106	0.0238737	0.0238173	0.0288442	0.0227628	0.0265783	0.0241018	0.0228437	0.0277378	0.022322	0.0300807	0.025607	0.0269315	0.0252621	0.0309296	0.0292902	0.0292424
51	Palmitic amide	643.882	256.263	0.510111	1.40682	1.03315	0.632369	0.749152	1.32699	1.13317	0.920375	0.477759	0.774438	0.836514	1.29965	1.21372	0.585507	1.19652	1.06773	0.383631	1.42913	0.768456	1.25709	1.121	0.89396	0.963846	0.888685	1.0504	1.12063	1.17671	0.897255	0.825531	1.02935	0.798963	0.792253	0.471564	0.539873	0.560934	0.556222	0.571269
52	L,L-Cyclo(leucylprolyl)	197.969	211.144	0.238859	0.301083	0.243865	0.25238	0.245943	0.241612	0.254061	0.274877	0.251823	0.236164	0.242795	0.251065	0.29537	0.237164	0.262709	0.24764	0.24691	0.236456	0.246805	0.288508	0.260975	0.254526	0.228952	0.244854	0.280124	0.234723	0.23598	0.232131	0.235979	0.226901	0.260423	0.233414	0.233669	0.238139	0.251281	0.237849	0.236973
53	L-Threonic acid	42.1851	135.03	0.123696	0.143438	0.111934	0.145522	0.13401	0.12975	0.125849	0.154053	0.12113	0.141993	0.140318	0.158057	0.116513	0.127792	0.15157	0.123157	0.128564	0.126271	0.12432	0.111752	0.136379	0.126998	0.114262	0.135957	0.113401	0.125188	0.128194	0.125267	0.141341	0.132889	0.129017	0.130201	0.135061	0.117346	0.129111	0.124085	0.109228
54	4-Hydroxybenzaldehyde	87.4142	123.044	0.266698	0.234105	0.243925	0.251871	0.209193	0.236072	0.245518	0.241993	0.27469	0.208511	0.217252	0.22141	0.230083	0.214113	0.238808	0.229785	0.218911	0.232508	0.261241	0.22868	0.233044	0.217436	0.224964	0.212006	0.227606	0.221489	0.218138	0.216821	0.225202	0.190924	0.234409	0.220195	0.228556	0.238928	0.221994	0.252496	0.209031
55	Glycyl-L-Leucine	155.311	189.123	1.36273	1.26447	1.51621	1.34218	1.13225	1.83147	1.17506	1.46067	1.26915	1.23991	1.45265	1.52702	1.14542	1.76174	1.25261	1.57354	1.45305	1.21059	1.65285	1.55704	1.2696	1.7244	1.11393	1.57328	1.6171	1.25254	1.66976	1.50367	1.29228	1.75384	1.07718	1.65028	1.37979	1.43523	1.45024	1.41593	1.3998
56	Gingerol	508.366	293.179	0.0196614	0.0160035	0.021097	0.0233031	0.0393555	0.0159684	0.0228378	0.021532	0.034435	0.0175464	0.0136831	0.0204021	0.0161924	0.0193922	0.0193851	0.0185372	0.0185388	0.017752	0.0175273	0.0167905	0.0185877	0.0151266	0.0205471	0.0194254	0.028932	0.0338431	0.0193024	0.0174654	0.0167186	0.0142476	0.0159463	0.0140603	0.0395772	0.0416749	0.041656	0.0401432	0.0367877
57	Nicotinamide N-oxide	75.1966	137.036	0.0347592	0.046473	0.0340409	0.0228671	0.0391984	0.02528	0.0460483	0.0236026	0.036243	0.0339015	0.0347796	0.0213535	0.03367	0.0255655	0.0383427	0.0234437	0.0311658	0.0210002	0.037132	0.0134687	0.017435	0.026598	0.0324064	0.0211396	0.0156887	0.0218389	0.0132107	0.0171186	0.0178497	0.0170412	0.0309957	0.017461	0.0217214	0.0264955	0.0334396	0.0246038	0.0245317
58	L-Valine	55.7152	116.072	18.0395	8.75243	16.489	20.1225	8.26141	15.024	8.82682	18.2732	7.68931	8.06666	8.0559	8.23064	17.4734	14.7043	19.0035	16.9834	14.0357	8.17491	15.7703	18.627	8.84126	7.22761	7.79887	7.90697	15.3013	7.66949	13.8528	7.42559	8.15214	13.2961	16.656	7.65284	14.7203	15.6108	16.5805	16.1069	15.3959
59	Taurodeoxycholic acid	394.745	498.289	0.0105931	0.0106027	0.0096357	0.00704133	0.0075563	0.0156354	0.010908	0.00579897	0.00615425	0.00681555	0.0170498	0.010964	0.0103179	0.00674133	0.0119313	0.0122694	0.013715	0.0079774	0.0231692	0.00943197	0.011734	0.0108972	0.00961097	0.00556866	0.0150829	0.0135126	0.00574844	0.00560328	0.0064922	0.00958018	0.00808155	0.0102784	0.413537	0.438121	0.404038	0.461571	0.475272
60	Diphenylamine	4.76078	170.096	0.0436744	0.0276745	0.0302055	0.0424351	0.049346	0.0440825	0.0478886	0.0474107	0.0412961	0.0382331	0.0572592	0.0248025	0.0517521	0.0430026	0.0640452	0.0228151	0.0168402	0.0405967	0.0635979	0.0379787	0.0571742	0.0187161	0.0502428	0.0450631	0.0502144	0.0444103	0.0183426	0.0196056	0.0475586	0.0340889	0.0526172	0.0190338	0.0464579	0.0495261	0.0471129	0.040018	0.0378469
61	Alantolactone	295.164	271.108	0.0288021	0.0298988	0.0312747	0.0294287	0.027655	0.0292366	0.0322687	0.0337617	0.0276795	0.0288862	0.0287799	0.0304413	0.0294133	0.0306779	0.0317887	0.0309953	0.0250689	0.0275164	0.027727	0.0257236	0.0260233	0.026857	0.0286279	0.0271745	0.0274727	0.0254373	0.0277769	0.025043	0.0262615	0.0275417	0.0293396	0.0241506	0.0252503	0.0289522	0.0282589	0.0259607	0.02822
62	Racemethionine	131.677	150.058	0.0913009	0.0961628	0.0912953	0.0910111	0.149282	0.0890013	0.0722931	0.106854	0.076604	0.0871108	0.0572991	0.0778686	0.0793008	0.112857	0.301937	0.0897311	0.0871429	0.0980523	0.0964188	0.125362	0.113955	0.0832001	0.0980964	0.0830868	0.0938831	0.084797	0.120274	0.20576	0.0946988	0.0777882	0.0731295	0.0952648	0.0873416	0.144336	0.118482	0.0890026	0.0792093
63	Prostaglandin D2	674.264	351.22	0.267277	0.330597	0.233556	0.239099	0.286501	0.295949	0.29379	0.279973	0.310657	0.266242	0.234049	0.27501	0.238672	0.214673	0.306242	0.253619	0.290265	0.281461	0.268106	0.279991	0.248369	0.264663	0.244307	0.264938	0.217829	0.225798	0.264745	0.271038	0.252224	0.223162	0.238928	0.244915	0.345954	0.461246	0.467757	0.469814	0.445808
64	Glycyltyrosine	88.188	237.088	0.71285	0.608097	0.606696	0.620457	0.607475	0.544344	0.61542	0.727419	0.60177	0.594124	0.693209	0.57761	0.626476	0.539186	0.694318	0.639095	0.568257	0.629608	0.611482	0.627292	0.658179	0.522399	0.629061	0.594509	0.661295	0.588875	0.544191	0.540469	0.588781	0.538753	0.685859	0.623951	0.563635	0.55397	0.591513	0.607242	0.634951
65	Dethiobiotin	262.633	215.139	0.173525	0.154792	0.158967	0.158407	0.163041	0.164738	0.168122	0.175637	0.147937	0.151202	0.147625	0.170684	0.156729	0.160018	0.154674	0.167628	0.155941	0.164441	0.174468	0.166782	0.17726	0.166196	0.185726	0.20188	0.146851	0.154199	0.157519	0.16102	0.150314	0.167381	0.180401	0.164581	0.145598	0.154815	0.165048	0.156569	0.154119
66	Prolyl-Tyrosine	244.392	279.133	0.0265801	0.0193131	0.0626455	0.0276014	0.0173873	0.0201241	0.0215116	0.0738737	0.025342	0.0276394	0.0300357	0.0173392	0.0238358	0.0278837	0.0298964	0.0257378	0.0231075	0.025547	0.0240365	0.0219548	0.0800898	0.0196484	0.0703798	0.0304823	0.0138303	0.0199257	0.0243199	0.0273884	0.0217541	0.0196387	0.0188247	0.0222833	0.0224712	0.0168472	0.0162717	0.02417	0.0285759
67	L-Lactic acid	48.501	89.0244	2.70329	1.24865	2.56737	1.66494	1.69739	1.30549	0.871288	1.87934	2.44445	1.05174	2.11214	1.75676	1.66454	1.17057	0.781652	1.82906	2.18176	0.946873	3.26527	1.34453	2.4056	0.920641	1.16279	1.03222	1.29258	0.955783	1.6001	1.51418	1.32056	1.17072	0.843214	1.02001	1.69204	1.50174	1.54328	1.67182	1.73873
68	Orotic acid	49.9297	155.01	0.176898	0.152665	0.176934	0.178322	0.159183	0.164115	0.211714	0.181821	0.184026	0.139595	0.135452	0.149168	0.176888	0.174371	0.128384	0.189325	0.10941	0.0835514	0.14113	0.121392	0.114537	0.127159	0.122517	0.135085	0.130201	0.102032	0.124469	0.0728838	0.123849	0.109069	0.121056	0.122239	0.137378	0.138353	0.11993	0.144384	0.150123
69	D-Malic acid	48.5439	133.014	0.506094	0.630062	0.553682	0.355521	0.483813	0.513594	0.549037	0.442804	0.880212	0.503171	0.579948	0.312764	0.44319	0.113375	0.392649	0.423835	0.504969	0.335617	0.356429	0.122794	0.125042	0.443373	0.34708	0.140441	0.396012	0.356999	0.434219	0.0856938	0.085222	0.0688706	0.323216	0.123163	0.369885	0.40364	0.437969	0.32148	0.438182
70	Isoleucyl-Phenylalanine	271.788	279.17	17.1322	16.2287	16.7999	16.7231	14.9071	16.5826	16.3233	19.0887	17.9179	16.0433	16.6581	17.1784	15.8071	17.0553	16.9274	18.4147	16.605	15.3133	16.9511	17.2421	23.0289	15.7897	14.2924	17.4199	25.0693	15.3652	17.0442	16.2357	16.2998	15.351	15.0502	17.2031	16.0305	15.8033	23.8913	15.5173	16.4302
71	N-Methylputrescine	781.934	103.123	0.178486	0.169474	0.202695	0.193019	0.282398	0.125252	0.156161	0.254945	0.154479	0.183871	0.192233	0.187399	0.251889	0.18393	0.208749	0.241815	0.30077	0.195727	0.177272	0.247029	0.204091	0.162857	0.235769	0.222188	0.24536	0.230932	0.225825	0.211469	0.201536	0.198515	0.217025	0.214985	0.273995	0.29638	0.262769	0.204133	0.21609
72	Fumonisin AK1	355.848	604.353	0.141494	0.144665	0.155278	0.147621	0.218474	0.225828	0.197359	0.161943	0.153164	0.255749	0.158241	0.161903	0.15568	0.153792	0.164672	0.16156	0.142125	0.142258	0.160356	0.136528	0.167345	0.154571	0.152576	0.142157	0.265142	0.164219	0.162971	0.137	0.156915	0.154008	0.269115	0.166508	0.137246	0.147987	0.155603	0.139399	0.138458
73	Pyrrolidine	224.853	72.0806	0.22971	0.20767	0.196238	0.207333	0.193382	0.186513	0.208403	0.211078	0.188447	0.197776	0.213948	0.181681	0.190994	0.28924	0.22997	0.18107	0.202528	0.198849	0.216564	0.200258	0.200068	0.270188	0.315572	0.192424	0.168404	0.162674	0.205994	0.186108	0.204006	0.171823	0.194868	0.184469	0.218382	0.201864	0.215686	0.189585	0.183912
74	Succinic anhydride	57.2094	99.0087	0.638648	0.640406	0.601631	0.543996	0.65362	0.58847	0.66804	0.496456	0.612164	0.590562	0.645132	0.551348	0.627371	0.609076	0.776033	0.474998	0.57976	0.511997	0.627903	0.40512	0.609338	0.579909	0.588384	0.425196	0.527285	0.530772	0.60835	0.365831	0.565102	0.547902	0.608783	0.460802	0.527385	0.60321	0.617348	0.572057	0.533185
75	Prolyl-Methionine	209.804	247.111	1.94174	1.8672	1.9839	1.88984	1.75604	1.91007	1.90458	2.04792	1.92057	1.84671	1.9517	1.87037	1.79536	1.87076	1.94943	1.98862	2.07236	2.09158	2.08996	2.13007	2.09687	2.04165	2.04748	2.14487	2.04473	1.98856	2.15375	2.00084	1.98721	2.08391	2.15509	2.15484	1.8944	1.93821	1.99495	1.90677	1.95954
76	L-Malic acid	75.7807	133.014	0.0592416	0.0964878	0.0710917	0.045714	0.0834881	0.0344796	0.0675828	0.0611064	0.09995	0.071372	0.0834634	0.0548425	0.0618257	0.0333252	0.0638832	0.0612109	0.0723561	0.0878833	0.0523361	0.0280176	0.0490603	0.0303605	0.0737706	0.0455936	0.0698143	0.0814897	0.0690476	0.0172993	0.0423935	0.0291354	0.0542638	0.0357325	0.0551179	0.0739159	0.0722178	0.0519644	0.0571209
77	Succinic acid	210.391	117.019	0.12036	0.104813	0.109204	0.109749	0.107196	0.112608	0.356004	0.108637	0.115376	0.101013	0.102659	0.095309	0.121828	0.112962	0.134855	0.102418	0.124802	0.103078	0.128985	0.107419	0.122348	0.114695	0.115455	0.0968495	0.0917648	0.0834181	0.106658	0.0803937	0.110781	0.103119	0.124022	0.0923441	0.0880671	0.111965	0.110338	0.111558	0.095717
78	Cyclic guanosine monophosphate	120.229	344.04	0.0468562	0.0431104	0.0303095	0.0293673	0.0266604	0.0244798	0.00749341	0.035349	0.0217699	0.0346346	0.030682	0.0279603	0.0279344	0.0260647	0.0292722	0.0338639	0.0311436	0.045813	0.027476	0.0293218	0.0295351	0.035623	0.0350919	0.0290108	0.0503601	0.0353764	0.0363055	0.0371593	0.0288124	0.0295025	0.0322922	0.0402191	0.0272361	0.0345902	0.0330097	0.0338441	0.0290937
79	L-Tyrosine	86.2501	180.067	20.7458	19.6788	19.0274	19.4519	19.3223	17.8264	20.7478	22.6986	19.8265	17.7376	19.0082	18.0502	19.3543	20.5365	20.4816	22.1465	18.6811	20.1995	19.6599	22.352	19.9912	19.8182	20.5571	18.5025	20.3673	18.2384	17.6003	17.502	18.8457	16.3099	24.3225	18.3696	18.369	18.4244	19.2884	19.4722	20.2746
80	Alanyl-Proline	199.333	187.108	0.12666	0.130957	0.141186	0.13201	0.123271	0.129382	0.135535	0.147286	0.124007	0.116702	0.151759	0.134101	0.136105	0.130328	0.143709	0.136592	0.127982	0.126381	0.133786	0.123454	0.131246	0.133564	0.126844	0.145865	0.12834	0.124799	0.132169	0.114652	0.133394	0.136715	0.138308	0.125745	0.130371	0.132659	0.129395	0.128361	0.120844
81	4-Dodecylbenzenesulfonic Acid	506.126	325.184	0.374062	0.586196	0.429313	0.328736	0.431336	0.446034	0.480831	0.447782	0.415251	0.487755	0.30975	0.321257	0.368666	0.295415	0.432159	0.354514	0.405032	0.340871	0.376269	0.404392	0.425474	0.359984	0.330218	0.393504	0.398762	0.408086	0.389128	0.314719	0.441745	0.403686	0.324924	0.379285	0.865953	0.745628	0.706772	0.717515	0.699018
82	N-Methylsalsolinol	438.524	194.117	0.186682	0.185492	0.161543	0.155781	0.236055	0.200595	0.195651	0.190801	0.193975	0.18204	0.193402	0.335407	0.252226	0.182446	0.255297	0.395105	0.185668	0.183872	0.189902	0.196404	0.175553	0.186537	0.182394	0.183629	0.182687	0.181806	0.202678	0.179743	0.164435	0.183391	0.256766	0.248088	0.227111	0.195051	0.191233	0.14938	0.181844
83	FAHFA(2:0/22:3)	584.761	391.287	0.305644	0.436163	0.594914	0.410447	0.44248	0.551584	0.484564	0.416959	0.325174	0.371934	0.394171	0.360331	0.498721	0.45697	0.484377	0.453699	0.415485	0.464824	0.346437	0.568399	0.372364	0.404917	0.530386	0.382823	0.450333	0.376959	0.479582	0.35258	0.395604	0.303669	0.381974	0.366436	0.378545	0.421955	0.394144	0.410473	0.331852
84	Taurocholic acid	359.805	514.283	0.125262	0.180675	0.125504	0.0865311	0.0799581	0.166072	0.125765	0.0611899	0.0994421	0.121747	0.278112	0.141215	0.151163	0.0861981	0.162734	0.148136	0.146727	0.230195	0.290535	0.193615	0.177015	0.164349	0.125221	0.0838503	0.152523	0.193566	0.0638126	0.0714457	0.120609	0.105309	0.104647	0.104663	3.09886	2.55738	2.6907	2.92802	2.89332
85	Lactose	46.0818	341.108	1.56701	1.26445	1.52186	1.48134	1.35097	1.41929	1.56617	1.55073	1.63347	1.23097	1.18624	1.21862	1.56539	1.40758	1.21847	1.5673	1.27776	1.46974	1.53957	1.53018	1.48349	1.23062	1.3602	1.37379	1.45624	1.31951	1.21526	1.21671	1.31452	1.12876	1.4801	1.28393	1.3932	1.29181	1.22987	1.45828	1.52478
86	(R)-Glabridin	484.908	369.127	0.0177784	0.0240501	0.0122024	0.0118768	0.0181128	0.0193343	0.0158615	0.015864	0.01848	0.0165538	0.0131811	0.0127603	0.0135443	0.0150828	0.0181224	0.0161951	0.014183	0.0131088	0.0165032	0.0141565	0.0156594	0.0156715	0.0160165	0.0135069	0.0115217	0.015218	0.0192548	0.0111186	0.0176432	0.0154028	0.0153198	0.0166693	0.0215837	0.0246701	0.0301565	0.0274703	0.0213557
87	Hippuric acid	222.712	178.051	0.0669805	0.064846	0.0655256	0.0616927	0.059159	0.0640388	0.0652864	0.070588	0.0642487	0.0645478	0.0650331	0.0730439	0.0610983	0.0608617	0.0738678	0.0755327	0.0567622	0.0546032	0.0599894	0.0521486	0.0424036	0.0426641	0.044859	0.0561972	0.0613296	0.0427088	0.058193	0.0455208	0.0438317	0.0437492	0.0466037	0.0582914	0.0599033	0.0550602	0.0589981	0.0577383	0.0525188
88	alpha-Ketoisovaleric acid	105.591	115.04	0.530724	0.528414	0.496015	0.517079	0.484423	0.489451	0.517838	0.5388	0.468259	0.464752	0.483089	0.529089	0.552438	0.485324	0.540152	0.539545	0.432588	0.452348	0.56362	0.486079	0.500675	0.488854	0.466589	0.443158	0.473509	0.43972	0.495453	0.399023	0.461077	0.449527	0.501444	0.486511	0.462406	0.462068	0.497917	0.485718	0.505978
89	Nicotinamide	188.341	123.055	0.00314071	0.266882	0.0739714	0.440595	0.297341	0.331594	0.384785	0.477848	0.00606316	0.252561	0.0981018	0.532246	0.270558	0.291558	0.433855	0.423852	0.0051239	0.323976	0.0744212	0.525191	0.452614	0.450517	0.43912	0.44042	0.00620877	0.327372	0.126092	0.485235	0.470234	0.520593	0.472705	0.381763	0.300926	0.313247	0.306979	0.306807	0.312454
90	Valyl-Valine	97.0076	217.154	2.22194	2.01294	2.67416	2.33089	1.51634	4.22592	1.79557	2.81975	2.35571	2.01613	2.75797	2.82859	1.60388	4.22199	2.0443	2.89106	2.59108	1.54267	3.15367	2.86303	1.8108	4.21002	1.38422	2.78862	3.23734	1.74442	3.58311	3.20249	2.0661	4.18484	1.42528	3.2578	2.55255	2.56784	2.58145	2.5737	2.46592
91	3-Aminopropionaldehyde	834.554	74.0599	0.039827	0.0490178	0.0540771	0.0492004	0.042795	0.0478158	0.0522114	0.0869363	0.0494418	0.0607273	0.042584	0.0468126	0.0535519	0.077446	0.0546556	0.070491	0.0555666	0.128994	0.0446832	0.0453585	0.0568095	0.0507085	0.0409265	0.0577596	0.0405859	0.10901	0.0425101	0.0507084	0.0547335	0.0452186	0.0403017	0.0430498	0.0535555	0.0585563	0.0444317	0.0473024	0.0651495
92	3-Methylxanthine	763.896	165.041	0.00594178	0.00553257	0.00770521	0.00482435	0.00777483	0.00597287	0.00492665	0.00574157	0.00511202	0.00310643	0.00644758	0.00581629	0.00893037	0.00950562	0.00818527	0.00322536	0.00748179	0.00461973	0.00476528	0.00420101	0.0058923	0.00512099	0.00620368	0.00776239	0.00942501	0.00652934	0.00901975	0.00312355	0.00716505	0.00635868	0.00710088	0.00768103	0.0702938	0.115534	0.115488	0.115705	0.12302
93	10,16-Dihydroxyhexadecanoic acid	626.434	289.237	0.0250616	0.0230589	0.0250272	0.0267724	0.0250566	0.0242779	0.0279417	0.0242741	0.0252864	0.0320646	0.0249801	0.0244987	0.0231242	0.0242563	0.0280148	0.0263185	0.022141	0.0228188	0.0246547	0.0230398	0.0241834	0.0221611	0.0219594	0.023699	0.0229857	0.0216082	0.0237209	0.0245299	0.0322864	0.019332	0.0265204	0.0235306	0.0189564	0.0224793	0.0237195	0.0233415	0.028288
94	Leucyl-Valine	438.524	231.17	0.0558744	0.0467307	0.0522143	0.0539577	0.0508581	0.0584371	0.0411944	0.0562857	0.141982	0.04903	0.0410264	0.0612558	0.0543289	0.050797	0.0542533	0.0704666	0.0564453	0.052752	0.0609186	0.0576752	0.0544599	0.0565305	0.0456717	0.064452	0.0375824	0.0813158	0.052873	0.0622207	0.053662	0.0542919	0.052198	0.0607906	0.040333	0.0521984	0.0603623	0.0536384	0.0579347
95	Glycyl-Phenylalanine	239.59	223.107	0.0149373	0.011798	0.0101413	0.0122312	0.0121817	0.014384	0.0120884	0.0119833	0.0106798	0.0125575	0.0120932	0.00916809	0.0104857	0.011839	0.0151703	0.0144207	0.00885704	0.00745883	0.0103352	0.0110368	0.0102725	0.0130082	0.0119625	0.0108288	0.0110934	0.00891223	0.0104171	0.00854123	0.0111262	0.0109074	0.0135765	0.0103634	0.0110486	0.0107565	0.012434	0.00831222	0.0112818
96	FAHFA(18:0/22:3)	726.164	615.539	0.0364737	0.0424802	0.0394215	0.0362735	0.0364666	0.0423466	0.0349266	0.0347731	0.0490384	0.0383075	0.0334608	0.0371067	0.037374	0.0293841	0.0398288	0.0344007	0.0416037	0.0392821	0.0427626	0.0383544	0.0286655	0.0328425	0.0344878	0.0393076	0.0344723	0.0351968	0.0427926	0.0425722	0.0332767	0.0305358	0.032221	0.0334589	0.0619574	0.091094	0.0936661	0.099509	0.0936823
97	FAHFA(16:0/22:3)	674.251	587.507	0.201116	0.233795	0.163838	0.186842	0.211774	0.234164	0.213061	0.20589	0.230649	0.195083	0.178658	0.197557	0.167595	0.148559	0.243671	0.175693	0.209059	0.200806	0.195761	0.195268	0.169589	0.198646	0.194116	0.198779	0.149272	0.163596	0.194714	0.18204	0.184604	0.165057	0.17762	0.176636	0.269305	0.428621	0.432181	0.490629	0.479526
98	4-Aminohippuric acid	50.4857	239.067	0.110035	0.0835621	0.0774447	0.0666463	0.0697245	0.0702594	0.0826362	0.088002	0.0691263	0.0754662	0.06266	0.0704945	0.0770399	0.116333	0.275735	0.0789665	0.0869936	0.0868959	0.0857806	0.080644	0.0892766	0.0852385	0.0829031	0.0958919	0.0878719	0.0766216	0.0843593	0.0829662	0.0782461	0.0735296	0.0786274	0.0872889	0.0908683	0.0890713	0.0922729	0.0921475	0.0759033
99	Mesylate	727.846	94.9809	0.0933338	0.0926948	0.0949867	0.0988966	0.0987645	0.0953735	0.10588	0.152618	0.119837	0.0946384	0.144487	0.0900231	0.0951412	0.0885739	0.077112	0.0726911	0.143426	0.0877221	0.0998928	0.106386	0.150552	0.106006	0.0944272	0.0910751	0.0930424	0.0971227	0.246278	0.0941178	0.119354	0.0792761	0.175503	0.0873647	0.0960032	0.0793783	0.0998498	0.0987219	0.0889867
100	Erythrulose	584.127	165.041	0.169016	0.156335	0.147346	0.134076	0.179223	0.158556	0.159233	0.142892	0.143256	0.160652	0.163049	0.14863	0.178871	0.140806	0.166679	0.173722	0.176502	0.153984	0.12807	0.182363	0.14098	0.149518	0.15208	0.155119	0.164035	0.143967	0.161594	0.129428	0.137821	0.170291	0.12765	0.1569	1.02677	1.55351	1.54018	1.58869	1.51372
101	Syringol	285.468	172.097	0.116721	0.107139	0.112242	0.111416	0.110265	0.10712	0.120635	0.114015	0.113766	0.111442	0.122504	0.113222	0.112144	0.119594	0.118014	0.106817	0.118062	0.112799	0.113037	0.108094	0.114187	0.119472	0.115686	0.112182	0.113207	0.115549	0.112306	0.1073	0.118467	0.110292	0.117185	0.111425	0.101728	0.107425	0.112576	0.110672	0.109978
102	Phenylalanylphenylalanine	281.964	311.141	0.807094	0.738072	0.768655	0.800778	0.730753	0.756186	0.768623	0.865201	0.786043	0.724784	0.765714	0.800153	0.753388	0.776753	0.82284	0.842777	0.773041	0.647072	0.750341	0.772578	0.751163	0.738515	0.661448	0.775949	0.80279	0.674991	0.764698	0.734393	0.731234	0.714016	0.724949	0.746819	0.688195	0.737916	0.76401	0.740275	0.741967
103	Tyrosyl-Glycine	87.7588	239.102	0.380274	0.0719092	0.376447	0.377825	0.392932	0.386493	0.402786	0.459902	0.366064	0.348611	0.390684	0.375863	0.438722	0.364081	0.375281	0.439635	0.399753	0.389133	0.398916	0.368308	0.408352	0.369667	0.408484	0.365183	0.382334	0.443168	0.397941	0.358948	0.379152	0.333386	0.397123	0.378666	0.374676	0.379202	0.385856	0.357617	0.355464
104	Glutathione	47.9347	308.09	0.00800774	0.00399939	0.00762523	0.00444386	0.00550158	0.00613477	0.0034297	0.0108003	0.0066087	0.00971288	0.00486988	0.00506567	0.0076034	0.00649355	0.00929853	0.00707359	70.8478	80.7052	65.8354	74.8386	74.6823	57.5908	70.0126	64.9545	70.9679	79.8405	59.2951	80.2455	72.1306	71.8246	77.7804	81.4239	41.2789	39.8878	39.7748	40.9155	41.8981
105	Isonicotinic acid	78.4471	124.039	0.309816	0.223546	0.26118	0.188533	0.199245	0.213554	0.212419	0.19819	0.293357	0.190007	0.249674	0.173741	0.224379	0.231661	0.325711	0.204209	0.265965	0.196369	0.280513	0.170851	0.205442	0.19878	0.174636	0.176766	0.29006	0.189457	0.236749	0.141552	0.163777	0.144022	0.209332	0.16964	0.213986	0.231316	0.195544	0.218476	0.206353
106	2-Benzofurancarboxaldehyde	87.7844	147.044	0.195729	0.208409	0.202007	0.192155	0.207917	0.196175	0.226262	0.19937	0.193411	0.176814	0.195802	0.197139	0.205153	0.184048	0.182727	0.203557	0.194392	0.190134	0.209609	0.17268	0.221045	0.184758	0.20404	0.18087	0.192609	0.18824	0.191416	0.184679	0.201808	0.169897	0.213042	0.201486	0.21482	0.206453	0.195352	0.20408	0.17237
107	Phenylalanyl-Threonine	235.442	267.134	0.169438	0.189566	0.217093	0.179998	0.191648	0.219237	0.184139	0.191917	0.163851	0.175475	0.196581	0.231263	0.208697	0.218616	0.20029	0.184959	0.178727	0.212207	0.190219	0.169366	0.200137	0.197159	0.225733	0.216319	0.218325	0.210073	0.230919	0.166361	0.182274	0.224437	0.223571	0.231257	0.22392	0.225167	0.186651	0.181687	0.167931
108	Prolyl-Threonine	47.6843	217.118	1.22281	0.952941	1.37719	1.20254	0.881767	1.61527	1.12293	1.34891	1.2749	0.926336	1.16566	1.11298	1.02252	1.6731	0.915968	1.3427	1.1742	1.01913	1.58574	1.41359	1.07093	1.40456	0.881694	1.28655	1.4152	0.967771	1.3768	1.24134	1.07267	1.3181	1.0277	1.2897	1.23175	1.18368	1.13039	1.35053	1.21841
109	Prolyl-Serine	47.0364	203.102	0.265203	0.182785	0.292201	0.239814	0.182362	0.360169	0.240134	0.273964	0.269966	0.197546	0.221722	0.235087	0.214272	0.346441	0.182263	0.263629	0.232747	0.189401	0.312679	0.291357	0.205899	0.299051	0.180348	0.276049	0.302013	0.178269	0.266372	0.253153	0.194237	0.274382	0.213782	0.235136	0.250976	0.221858	0.217652	0.253718	0.254919
110	2-Methylglutaric acid	203.85	145.051	0.0295853	0.0269408	0.0265605	0.0363304	0.0271775	0.0245397	0.0276002	0.0264008	0.024357	0.0244227	0.0249795	0.0299928	0.0242871	0.0278032	0.0283792	0.0247415	0.0269156	0.0245717	0.0289871	0.0264212	0.0269135	0.0258619	0.0284644	0.0243349	0.0255663	0.0292522	0.0283071	0.0230094	0.0251349	0.0271819	0.0286269	0.0265344	0.0264098	0.0270093	0.0264246	0.026209	0.0265947
111	3-Hydroxydecanoic acid	354.108	233.138	0.00967961	0.00895194	0.00892968	0.00874393	0.00933128	0.00869249	0.00853735	0.009727	0.00849027	0.00881946	0.00866396	0.00954167	0.00998268	0.00914135	0.00900808	0.00944214	0.00763516	0.00786354	0.00948752	0.00838603	0.00835274	0.00950412	0.00968696	0.00797786	0.00897289	0.00929629	0.00985198	0.00985198	0.00788233	0.00906829	0.00953228	0.0110917	0.00839751	0.00850895	0.00881014	0.00874193	0.00847335
112	Isoleucyl-Threonine	57.0868	233.149	0.16608	0.183694	0.283544	0.294492	0.0962145	0.974619	0.101153	0.1493	0.141767	0.212905	0.295607	0.285517	0.105573	0.641491	0.178854	0.435901	0.200512	0.0982969	0.260732	0.421601	0.147634	0.474247	0.129292	0.284579	0.507085	0.128271	0.364059	0.310205	0.160718	0.446563	0.0702605	0.263878	0.175865	0.227442	0.257334	0.378198	0.253328
113	Diethanolamine	669.611	74.0962	0.255147	0.25679	0.274005	0.248676	0.26983	0.26717	0.280798	0.272105	0.257052	0.249774	0.277492	0.273015	0.274276	0.26415	0.277376	0.279321	0.256278	0.256271	0.271092	0.25593	0.276185	0.270504	0.258357	0.257181	0.278868	0.284772	0.273902	0.248765	0.262613	0.257955	0.280866	0.277106	0.280075	0.2925	0.31562	0.267226	0.230921
114	L-Tryptophan	226.164	203.083	0.804188	0.816493	0.822108	0.843256	0.773947	0.786616	0.803882	0.933684	0.74788	0.763984	0.836186	0.891861	0.765194	0.783766	0.849217	0.882778	0.750876	0.736709	0.810649	0.790428	0.829482	0.802243	0.787857	0.805117	0.759841	0.747229	0.806694	0.761185	0.78505	0.786351	0.784068	0.775987	0.795755	0.807203	0.827885	0.810776	0.742358
115	2,5-Dimethyloxazole	866.643	98.0598	0.0291879	0.0385474	0.0200791	0.0456517	0.0244153	0.0212316	0.0276928	0.0319254	0.0252296	0.0259605	0.0600705	0.0256701	0.0333397	0.0243419	0.0280051	0.0188821	0.0254056	0.0242892	0.0246388	0.0293038	0.0244443	0.0251314	0.0219147	0.0209177	0.0201421	0.0198199	0.0210443	0.0256829	0.0218869	0.087179	0.0259518	0.0224047	0.0335719	0.0238079	0.0251892	0.0228957	0.0365022
116	xi-2,3-Dihydro-3,5-dihydroxy-6-methyl-4H-pyran-4-one	343.056	159.065	0.0479409	0.047926	0.0520041	0.0491543	0.0474392	0.0470051	0.0484702	0.0507494	0.0475604	0.0475832	0.0485533	0.0522353	0.0473593	0.0477401	0.0525352	0.0528009	0.0466182	0.0490694	0.0501778	0.054294	0.0492591	0.0479367	0.0488058	0.0497678	0.0475659	0.0454829	0.0476665	0.0509895	0.0504746	0.0463394	0.0506969	0.0538948	0.0453054	0.0451105	0.0479966	0.0503598	0.046929
117	Cyclo(Leu-Phe)	353.339	261.159	0.176706	0.175851	0.177846	0.173886	0.17237	0.178536	0.18326	0.191722	0.166204	0.161383	0.17862	0.182935	0.179084	0.179955	0.194399	0.183066	0.166027	0.159766	0.174352	0.16182	0.167938	0.167159	0.176616	0.1598	0.174974	0.174015	0.178308	0.154923	0.174824	0.167548	0.180882	0.169318	0.170344	0.169271	0.179413	0.166939	0.159001
118	(2E,8E)-Piperamide-C9:2	76.6522	328.197	0.282774	0.368789	0.283044	0.288956	0.314931	0.29676	0.356301	0.294558	0.322227	0.294278	0.347628	0.287771	0.287776	0.314889	0.331405	0.305933	0.344535	0.312023	0.29691	0.261658	0.332536	0.300392	0.311181	0.329934	0.264624	0.314492	0.336689	0.282931	0.341182	0.260963	0.284831	0.315683	0.284196	0.358422	0.344731	0.287916	0.284564
119	beta-Alanyl-L-lysine	41.9792	218.15	0.350806	0.417007	0.220016	0.32111	0.45294	0.396582	0.385928	0.502915	0.503073	0.197138	0.513361	0.428834	0.374531	0.398854	0.498615	0.380023	0.458585	0.410844	0.399114	0.284594	0.390804	0.0220536	0.38859	0.386843	0.25929	0.455907	0.535679	0.373102	0.503237	0.47799	0.261438	0.417607	0.362943	0.408182	0.458583	0.354657	0.332262
120	Oxoadipic acid	51.9235	159.03	0.0314307	0.0292943	0.0320702	0.0405897	0.0387905	0.0319855	0.0289355	0.0383472	0.0308939	0.0355914	0.0324504	0.0353017	0.0333482	0.030778	0.0316407	0.0286009	0.0403277	0.0286127	0.0420772	0.0340548	0.0326788	0.0365329	0.0323788	0.0323645	0.0322495	0.0348252	0.0304372	0.0374163	0.0356061	0.0378231	0.0295098	0.0359735	0.0367609	0.0339515	0.0372608	0.0348024	0.0371118
121	Kynuramine	211.84	165.102	0.0279712	0.027836	0.0245378	0.0230068	0.0260063	0.025155	0.0303668	0.0266437	0.0198168	0.0270374	0.0226151	0.0284089	0.0254119	0.0226529	0.0266277	0.0271298	0.0315739	0.0243434	0.0314649	0.0298172	0.0298746	0.0254794	0.0276559	0.0255534	0.026451	0.0216289	0.0310382	0.0218279	0.028144	0.0266997	0.0318221	0.0312628	0.0251836	0.023548	0.0266495	0.0309371	0.0256624
122	Benzoic acid	279.97	121.03	0.127672	0.216078	0.109639	0.131154	0.212161	0.138473	0.147336	0.576379	0.12716	0.124834	0.131609	0.121531	0.117881	0.129203	0.15371	0.129271	0.129762	0.137737	0.140796	0.154759	0.146793	0.15163	0.13243	0.156076	0.113814	0.133447	0.112436	0.144506	0.141447	0.127671	0.155999	0.133386	0.115227	0.132081	0.207692	0.12862	0.202108
123	gamma-Glutamylleucine	188.813	261.144	1.05966	1.07614	1.0583	1.06197	1.00446	1.0998	1.13119	1.21672	1.00174	0.974549	1.05037	1.07033	1.03666	1.04525	1.14375	1.1509	1.03976	0.979115	1.10312	1.0089	1.07841	1.0446	1.04045	1.01565	1.04637	1.01363	1.04858	0.946543	1.06127	1.01083	1.16774	1.01586	1.0149	1.12609	1.09411	1.0745	0.980928
124	Lysyl-Isoleucine	190.375	260.196	0.145899	0.139033	0.223368	0.203901	0.119335	0.233062	0.132135	0.232602	0.1321	0.236314	0.129671	0.221946	0.130629	0.240321	0.279539	0.222587	0.110345	0.166649	0.214864	0.19282	0.118737	0.112997	0.181424	0.122278	0.110446	0.101538	0.196738	0.100847	0.176205	0.122434	0.183103	0.103323	0.166602	0.123495	0.123096	0.215822	0.207281
125	Prolyl-Valine	205.806	215.138	7.44052	7.36147	7.68812	7.00584	7.1032	7.54952	7.60788	7.67354	7.17261	7.03716	7.55752	9.14174	6.99848	7.42508	7.62905	7.64897	7.53047	7.58616	7.92639	7.70969	7.95024	7.61299	7.56924	7.78552	7.49059	7.56202	7.9868	7.10858	7.67113	7.52916	7.44474	7.95428	7.3407	7.47959	7.50426	7.36118	7.1538
126	FAHFA(14:0/22:3)	628.166	559.476	0.0227753	0.0309275	0.020192	0.0323011	0.0240185	0.0242477	0.0273289	0.0263579	0.0202981	0.0223203	0.0275656	0.0287113	0.0232544	0.018385	0.0305543	0.0304215	0.0183413	0.0299753	0.0286489	0.0313681	0.0266719	0.027885	0.0231192	0.0239488	0.0183793	0.0191428	0.0260341	0.0254716	0.0242394	0.0231288	0.0294005	0.0241377	0.0200297	0.0334065	0.0320672	0.0331282	0.0384622
127	Ethenyl acetate	426.308	87.0439	0.056551	0.0564095	0.054806	0.0531149	0.0537499	0.0556917	0.0559925	0.0561973	0.0530995	0.0546776	0.0580603	0.0533955	0.0498336	0.0556246	0.0579796	0.0526928	0.0501631	0.0519559	0.0570049	0.0521782	0.0584874	0.0573595	0.0501307	0.0551973	0.0539606	0.0542437	0.0546886	0.0522681	0.0571769	0.0512379	0.0595963	0.0564139	0.0526058	0.0542867	0.0551179	0.0537198	0.0506876
128	5-Aminopentanamide	76.7307	117.102	0.0598623	0.0653172	0.0557304	0.060928	0.0593283	0.0576441	0.0655926	0.0679777	0.0658063	0.0538912	0.0744687	0.0608346	0.0585445	0.0584735	0.0786819	0.0610247	0.0743216	0.0756483	0.0696829	0.0625996	0.0743827	0.0779845	0.0748449	0.0728702	0.0566119	0.0680936	0.0625466	0.0683434	0.0737827	0.0672864	0.0614392	0.0642604	0.0613618	0.0744404	0.0603228	0.0577003	0.0586672
129	Ovalicin	889.878	279.159	0.018564	0.0189054	0.00414793	0.0362749	0.0255181	0.0157421	0.0293297	0.0185736	0.0291038	0.0200147	0.0192441	0.0143992	0.0120633	0.0224555	0.013089	0.018893	0.0148056	0.0168987	0.0113165	0.0297267	0.0129525	0.0209106	0.0158986	0.0396499	0.0115396	0.0213546	0.0127393	0.0126848	0.015231	0.0188196	0.0217855	0.0147406	0.0194847	0.0157245	0.0155182	0.0177795	0.021997
130	gamma-Glutamyltyrosine	76.9575	311.124	0.615492	0.352064	0.535524	0.572593	0.335959	0.543638	0.563881	0.627682	0.53685	0.344132	0.403134	0.531791	0.529597	0.527615	0.441198	0.624131	0.420661	0.420432	0.638663	0.58909	0.47443	0.372111	0.551404	0.396673	0.570704	0.365129	0.378351	0.416726	0.415659	0.474567	0.529809	0.363356	0.586727	0.400157	0.37636	0.567147	0.519857
131	5-Hydroxy-L-tryptophan	186.701	219.081	0.101645	0.0956446	0.0970283	0.0941797	0.0940488	0.0982243	0.0958242	0.102388	0.0902628	0.0869975	0.0913692	0.0946439	0.0878328	0.0957361	0.0990649	0.0990435	0.0908236	0.0915098	0.0964702	0.0909037	0.0971582	0.092676	0.0905976	0.0910767	0.0900634	0.0919097	0.0955792	0.0888275	0.0938637	0.0935975	0.098837	0.0898532	0.0928469	0.0910401	0.0999523	0.0974429	0.0888368
132	Alpha-Hydroxyisobutyric acid	61.8262	103.04	1.16462	0.941008	0.824137	0.23513	1.11944	0.479274	0.104804	0.219421	1.14727	0.931221	0.727101	0.249329	0.996355	0.384062	0.129346	0.228506	0.848779	1.85628	0.351654	0.123733	1.94755	0.366482	0.151299	0.210042	0.273472	2.02683	0.181738	0.0657097	1.35458	0.249708	0.150245	0.0752152	0.58725	0.648695	0.655854	0.58863	0.590235
133	Triacetin	44.825	219.083	1.92938	1.55463	1.64516	1.91442	1.61683	1.4014	1.56953	1.86702	1.71778	1.38367	1.55146	1.61588	1.61951	1.48167	1.36244	1.76308	1.66338	2.06504	1.83211	1.72417	1.97709	1.68855	1.73741	1.61076	1.69158	1.82245	1.60819	1.59647	1.81928	1.4793	1.95635	1.60267	1.77452	1.64946	1.63624	1.76785	1.57787
134	Benzofuran	87.7458	119.049	0.109627	0.122113	0.0990746	0.109228	0.113379	0.110814	0.129792	0.101698	0.113757	0.0895992	0.115837	0.10592	0.104176	0.112724	0.112666	0.115612	0.107172	0.111826	0.1038	0.119366	0.115988	0.107071	0.114964	0.101625	0.112407	0.105534	0.112336	0.0966431	0.113082	0.0874166	0.109093	0.107259	0.104816	0.114115	0.11426	0.105072	0.0975514
135	1-Hexanethiol	92.865	119.089	0.0380475	0.0337925	0.0406675	0.0325421	0.0644813	0.0320831	0.0747427	0.0397309	0.0377301	0.0430912	0.0299107	0.0239385	0.0368243	0.0287898	0.070078	0.0149516	0.0223261	0.0380487	0.0331157	0.0390472	0.0464482	0.0288009	0.0351542	0.0329749	0.024166	0.038167	0.0268723	0.0333947	0.0386852	0.0253893	0.0474959	0.0223776	0.0305847	0.0271428	0.0259259	0.0299693	0.0408852
136	Butanal	366.33	73.0647	0.00539545	0.00667962	0.00527934	0.00446643	0.00479401	0.00586894	0.00588188	0.00556087	0.00389358	0.00576813	0.00593606	0.00603745	0.00496657	0.00558807	0.00537376	0.00548005	0.00529771	0.00390163	0.00557205	0.00354429	0.00561445	0.00534779	0.00524977	0.00391278	0.00592942	0.00561313	0.00463604	0.00393244	0.00543038	0.00539921	0.00387627	0.00558895	0.00369449	0.00513119	0.00493476	0.00371887	0.00357304
137	Maleamic acid	40.1141	116.034	0.129218	0.15326	0.168062	0.210023	0.141625	0.161575	0.137726	0.26236	0.129243	0.146111	0.165523	0.217309	0.140536	0.14776	0.147013	0.258917	0.160535	0.192593	0.120155	0.263033	0.199226	0.191567	0.154578	0.255668	0.210563	0.194243	0.184318	0.260187	0.192255	0.19598	0.0193164	0.281454	0.120644	0.19263	0.199934	0.187411	0.167182
138	Glutaral	384.584	101.06	0.0128342	0.00135317	0.0133347	0.0138466	0.0129995	0.0127541	0.0142717	0.013309	0.013445	0.0132905	0.0142852	0.0134883	0.012855	0.0132747	0.0150588	0.0145815	0.0129125	0.0129558	0.0154163	0.0124505	0.014353	0.0132099	0.013217	0.0129374	0.0133235	0.0137988	0.0134601	0.0120409	0.0144327	0.0139553	0.0143042	0.0129396	0.0131872	0.0134843	0.0137601	0.0131235	0.0117205
139	FAHFA(18:1/22:3)	681.003	613.522	0.00845793	0.00899872	0.0070347	0.00903251	0.0459049	0.00873708	0.0104862	0.00803072	0.00978099	0.00820397	0.013201	0.00923195	0.00651535	0.0122394	0.0118895	0.0104832	0.00985292	0.0101814	0.010025	0.00842125	0.00693529	0.00821443	0.0072221	0.00887082	0.00590908	0.00657459	0.0110824	0.0113083	0.00859244	0.00712153	0.00905638	0.00491816	0.00802698	0.0116687	0.0123784	0.0143964	0.0155784
140	N-Desmethyldiphenhydramine	398.946	242.154	0.00238775	0.00315364	0.0027154	0.00357026	0.00428579	0.00305044	0.00402505	0.0037376	0.00206871	0.00261249	0.00288166	0.00306282	0.00386667	0.00392395	0.00385481	0.00262916	0.0028904	0.00328534	0.00253036	0.02992	0.00678395	0.00391811	0.0070307	0.00684107	0.00285833	0.00279664	0.00326453	0.0903261	0.0087845	0.00633942	0.00382013	0.00803242	0.00730481	0.00714981	0.00776022	0.00699744	0.00738524
141	Dibutyl disulfide	44.9552	179.09	0.368905	0.273502	0.328005	0.326523	0.293614	0.281888	0.334862	0.346086	0.347932	0.321081	0.312055	0.329836	0.298135	0.28753	0.292732	0.333378	0.322798	0.350064	0.356756	0.340017	0.323355	0.329885	0.31915	0.358227	0.322481	0.298387	0.304058	0.315704	0.313998	0.276362	0.371962	0.31088	0.337328	0.28394	0.317098	0.339378	0.340392
142	N-Acetylornithine	51.9947	173.093	0.496411	0.561586	0.698972	0.718375	0.552041	1.71531	0.469616	0.944234	0.532717	0.654812	0.711792	0.806484	0.355901	1.66285	0.700866	0.922638	0.269756	0.260158	0.582015	0.530808	0.260777	1.22309	0.261602	0.384247	0.555842	0.237743	0.534975	0.359244	0.2517	0.991084	0.213408	0.390203	0.508449	0.512173	0.465629	0.631194	0.489493
143	Hydroxyprolyl-Leucine	573.755	245.148	0.00625386	0.00539859	0.0046937	0.00556512	0.00435829	0.00417662	0.00597601	0.00530645	0.00623632	0.00486207	0.00682188	0.0053942	0.00413019	0.00436367	0.00656728	0.00677824	0.00553552	0.00535499	0.00349867	0.00515334	0.00517622	0.0052209	0.00450112	0.00591063	0.00444612	0.00435418	0.00544719	0.0054291	0.00625688	0.00318168	0.00681482	0.00484291	0.00316864	0.00487167	0.00647736	0.00559084	0.00666279
144	L-Lysine	42.4739	147.113	2.23272	2.21828	2.22153	1.85854	1.91107	5.14772	3.4697	3.74041	2.13287	3.93875	4.13511	2.59516	2.97009	5.38255	4.32965	3.53774	0.945142	0.140008	1.31582	0.234224	0.472377	1.81376	0.480576	1.70546	0.278895	0.0995419	2.22123	0.0889318	0.661691	0.806624	0.18063	0.160463	1.47101	1.50246	2.2151	1.45972	1.41848
145	Leucyl-Isoleucine	281.126	245.186	1.18363	1.27808	1.23473	1.19779	1.24587	1.29424	1.36554	1.42408	1.1407	1.21193	1.31059	1.21633	1.1989	1.19588	1.2362	1.29965	1.20537	1.16721	1.34738	1.18696	1.36907	1.24637	1.23039	1.21974	1.23185	1.24096	1.26414	1.17003	1.1752	1.20543	1.27451	1.28216	1.13044	1.22448	1.22678	1.25909	1.228
146	Aspartyl-Leucine	131.582	247.128	0.0102315	0.0128425	0.00916026	0.00902563	0.0109249	0.0115178	0.00783349	0.0103538	0.00801372	0.00761359	0.0115385	0.00650762	0.00738736	0.0102465	0.0117486	0.0107894	0.0048365	0.00380832	0.00653164	0.00885858	0.00743099	0.0118718	0.0121995	0.00835079	0.0054153	0.00412354	0.00961248	0.00505013	0.00583063	0.00548271	0.00910789	0.00783686	0.00968601	0.01024	0.0125919	0.0106	0.00833569
147	LPG(19:2)	231.326	521.297	0.0936538	0.0870974	0.0899722	0.0954945	0.032605	0.095199	0.0873742	0.0972017	0.084812	0.0759981	0.0955353	0.09545	0.0838975	0.0879564	0.0971348	0.0936719	0.0913277	0.0906594	0.100988	0.0925966	0.093834	0.0922743	0.085707	0.097497	0.0888559	0.0866825	0.101199	0.0867245	0.0970785	0.0965916	0.0800256	0.10198	0.0884557	0.0871747	0.0900254	0.0906245	0.0880711
148	Serylvaline	50.6533	205.118	0.180997	0.282673	0.389678	0.346441	0.156499	1.47408	0.258229	0.54137	0.263333	0.379939	0.479761	0.495047	0.182454	1.49941	0.346921	0.532491	0.252706	0.0522444	0.431687	0.336438	0.114406	1.26261	0.0823912	0.382385	0.404845	0.0725042	0.56593	0.41723	0.167341	1.25141	0.0730459	0.346693	0.391688	0.385311	0.429665	0.428472	0.374981
149	Valyl-Methionine	239.458	249.126	0.214391	0.206189	0.209108	0.204684	0.206115	0.202683	0.228209	0.216842	0.186328	0.198677	0.215892	0.199765	0.220916	0.200105	0.228158	0.223403	0.19017	0.195122	0.222941	0.189162	0.216358	0.199571	0.201599	0.193148	0.193567	0.192344	0.201207	0.183527	0.20543	0.198698	0.213114	0.195382	0.203664	0.208274	0.196301	0.204201	0.201182
150	2-Isopropyl-3,5-dimethoxy-6-methylpyrazine	207.861	197.128	0.0798846	0.0828305	0.0744696	0.08281	0.0773345	0.125559	0.0844518	0.079508	0.125825	0.104497	0.0760494	0.076197	0.103015	0.156903	0.188693	0.0905343	0.0766684	0.124858	0.0877373	0.104194	0.160998	0.0857837	0.0747632	0.0801765	0.0678377	0.0721881	0.0696197	0.0769881	0.0713714	0.072783	0.0857268	0.0782807	0.0649231	0.0792629	0.0832915	0.0819283	0.0734183
151	Aminoacetone	214.45	74.0599	0.0455561	0.042637	0.0435834	0.0554859	0.0468076	0.0522858	0.0672906	0.0595271	0.0476159	0.0532424	0.0673924	0.0577273	0.0496548	0.0464354	0.0601148	0.0663408	0.0532572	0.0539875	0.0674658	0.053672	0.0553382	0.0540387	0.0524937	0.0735838	0.054962	0.0518114	0.0600358	0.0509977	0.0469769	0.0546342	0.0646398	0.0726895	0.0433836	0.0620874	0.0513105	0.0604033	0.0758044
152	Tyrosyl-Tyrosine	205.273	345.144	1.00485	0.991894	1.01281	0.994654	0.952015	1.01782	1.01748	1.08767	0.929101	0.928931	1.03283	1.03336	0.966008	1.01052	1.07454	1.04358	0.969523	0.963346	1.02343	0.965817	1.0304	0.984915	0.944764	0.983518	0.987005	0.971475	1.02853	0.898639	0.997685	0.97342	1.0099	0.983893	0.956756	0.958742	1.00732	0.993192	0.902278
153	5-Hydroxytryptophan	210.386	219.077	0.191875	0.188522	0.184902	0.179739	0.172246	0.178456	0.194258	0.198682	0.191321	0.186444	0.183119	0.179414	0.181265	0.183386	0.20283	0.18907	0.19638	0.198743	0.202413	0.210926	0.209098	0.195678	0.188397	0.202781	0.191726	0.186412	0.191586	0.187407	0.190789	0.182885	0.205367	0.192893	0.183268	0.188395	0.188189	0.188122	0.195003
154	5-Methyl-2(3H)-furanone	117.392	99.0439	0.0542183	0.048769	0.0735213	0.0882937	0.0606044	0.135611	0.0578135	0.0815502	0.0631358	0.0497744	0.0584031	0.0479064	0.056436	0.0788739	0.0307524	0.0819245	0.0478628	0.0688539	0.0711701	0.0873203	0.0534021	0.0776701	0.0704387	0.0564528	0.0769209	0.0541437	0.0801978	0.0485602	0.059264	0.0578808	0.0820652	0.0447912	0.0748828	0.0607376	0.0647053	0.0438559	0.0439975
155	Cotinine methonium ion	282.013	191.118	0.0335156	0.0302002	0.0306625	0.0310484	0.0314835	0.0311362	0.0312903	0.0345859	0.0324286	0.0294128	0.0333492	0.031118	0.0304958	0.0290721	0.031483	0.0314458	0.0300304	0.0289529	0.0315615	0.0281687	0.0313174	0.0302913	0.0310732	0.0276766	0.0291282	0.0287076	0.0290013	0.0270904	0.0291211	0.0296925	0.0322802	0.0277263	0.0276498	0.0278493	0.0306756	0.0321539	0.0302114
156	Styrene	241.878	105.07	0.00935103	0.00846407	0.0106171	0.00916502	0.0103587	0.00910239	0.00932357	0.0112245	0.00796942	0.00995255	0.00750922	0.00727197	0.00897477	0.00844418	0.01125	0.00932661	0.00904604	0.00989717	0.00972447	0.0103708	0.00932368	0.0112014	0.0104276	0.00880809	0.00917024	0.0104607	0.0069042	0.00887505	0.0121178	0.0114495	0.00898521	0.00827302	0.00931111	0.00807045	0.0085676	0.00643426	0.00916507
157	7-Ethoxy-4-methyl-2H-1-benzopyran-2-one	586.725	205.085	0.0243905	0.0290835	0.0280616	0.0236249	0.0281287	0.0266602	0.0269731	0.0275014	0.0238582	0.0228735	0.0283041	0.0287112	0.0264431	0.0268018	0.0274706	0.0285514	0.0272457	0.0257818	0.0252751	0.0253314	0.0294149	0.0283893	0.0264149	0.0241866	0.026755	0.0279627	0.0278305	0.0245627	0.0262116	0.0275926	0.0292036	0.0286703	0.0240839	0.028065	0.0277179	0.0244367	0.0224537
158	Phenylalanyl-Tyrosine	233.921	329.149	1.40118	1.35069	1.38888	1.33716	1.34738	1.32518	1.37942	1.42259	1.37637	1.30597	1.36873	1.38938	1.2609	1.31781	1.42002	1.42583	1.41063	1.34036	1.35549	1.35498	1.3397	1.30686	1.29604	1.41956	1.37872	1.26894	1.35043	1.29168	1.26676	1.2617	1.29176	1.38823	1.28511	1.36377	1.33833	1.32066	1.32914
159	Glaucarubin	180.829	495.232	0.200441	0.174488	0.214436	0.208587	0.12451	0.280363	0.16469	0.233446	0.267088	0.103819	0.230254	0.191639	0.118156	0.282157	0.0880479	0.238704	0.26182	0.16107	0.245362	0.254449	0.206973	0.349515	0.122097	0.341019	0.269783	0.189962	0.345699	0.287447	0.184092	0.241367	0.106153	0.328614	0.220176	0.273312	0.254274	0.196777	0.191471
160	Glycocholic acid	360.357	466.315	0.0431935	0.060441	0.0460834	0.0361536	0.03353	0.056694	0.0450786	0.0311903	0.0430768	0.0475251	0.0956607	0.0530449	0.0543262	0.0355052	0.0599221	0.052322	0.0568804	0.0693139	0.0934944	0.0606192	0.0616546	0.0614936	0.0453496	0.0349833	0.0569901	0.0684842	0.029482	0.0317009	0.0467219	0.0417225	0.0491933	0.0470275	0.981305	1.03138	1.06985	1.09875	1.06637
161	Tyrosyl-Phenylalanine	249.512	329.149	1.72753	1.46498	1.47188	1.34132	1.56272	1.46195	1.55406	1.73582	1.58291	1.32332	1.652	1.43425	1.43071	1.60646	1.32764	1.69661	1.56963	1.32546	1.63495	1.61144	1.31603	1.65743	1.20614	1.60707	1.49411	1.21886	1.44769	1.65422	1.24087	1.526	1.239	1.64644	1.43092	1.43759	1.44358	1.34802	1.54038
162	2,3-Diethyl-5-methylpyrazine	211.935	151.123	0.00698432	0.00387321	0.00726369	0.00625051	0.0079888	0.00832828	0.0104143	0.00605833	0.00795611	0.00545208	0.00358908	0.00801152	0.00655548	0.00672123	0.00365673	0.00395789	0.00499778	0.00645866	0.00825536	0.00518215	0.00538889	0.00621246	0.0078016	0.00834531	0.00701264	0.00845051	0.00751109	0.00495926	0.00341342	0.00585939	0.00564737	0.0107976	0.00658902	0.00779828	0.00833599	0.0092056	0.00709828
163	Tyrosyl-Leucine	248.441	295.164	0.569189	0.548478	0.551678	0.52253	0.539947	0.535162	0.547943	0.577746	0.551213	0.535636	0.543768	0.532524	0.533345	0.535494	0.572887	0.568728	0.554726	0.53708	0.570389	0.530805	0.559054	0.533421	0.52342	0.579741	0.520864	0.504744	0.540112	0.54708	0.522812	0.543519	0.535821	0.523017	0.518303	0.535343	0.50912	0.545485	0.536685
164	Isoleucyl-Methionine	250.513	263.139	15.587	16.1588	16.3613	16.1758	15.2677	16.1929	16.5355	17.3864	15.0109	14.927	16.5958	16.1844	15.5395	15.7735	17.0099	16.5811	15.9833	15.4419	17.457	15.6583	17.0797	16.9259	16.1966	15.7344	15.9809	16.0924	16.8075	14.8644	16.4884	16.3713	16.7506	16.5843	15.6669	16.3494	16.2306	16.0962	14.6029
165	2-(3-Phenylpropyl)pyridine	327.464	198.127	0.0359641	0.0272322	0.0226584	0.0463848	0.0700076	0.0741253	0.0784006	0.0660843	0.0149338	0.0322399	0.0347389	0.0415547	0.0497482	0.0649408	0.067622	0.0462337	0.0242599	0.0234998	0.0279218	0.144312	0.0569627	0.043366	0.0846818	0.0713315	0.0278948	0.0269789	0.0439062	0.303344	0.0747458	0.0700133	0.0425618	0.0877299	0.058233	0.057531	0.0597056	0.0591667	0.0584078
166	γ-Glutamylglutamate	41.5539	275.089	0.301511	0.363315	0.326321	0.303992	0.360075	0.323824	0.277435	0.323606	0.282291	0.393089	0.408304	0.382181	0.299874	0.320739	0.447089	0.307249	0.392038	0.389037	0.342371	0.293854	0.38967	0.426313	0.34666	0.39738	0.314789	0.373083	0.438209	0.363475	0.424813	0.418665	0.326968	0.407879	0.309631	0.344313	0.354156	0.303447	0.297944
167	2-Isopropylphenyl methylcarbamate	782.016	194.117	0.290537	0.290544	0.386442	0.276047	0.482337	0.368049	0.309265	0.445808	0.385488	0.394488	0.42202	0.367146	0.409223	0.420445	0.398186	0.404813	0.434569	0.293554	0.291034	0.408406	0.379374	0.377682	0.382282	0.420144	0.386076	0.387358	0.382413	0.283455	0.386975	0.362917	0.42406	0.394062	0.387454	0.394428	0.359595	0.289832	0.400977
168	DL-Methionine sulfoxide	46.8494	166.053	0.143369	0.103031	0.134657	0.142788	0.112315	0.117908	0.143408	0.16062	0.138735	0.110235	0.114014	0.111438	0.118808	0.124282	0.101861	0.147781	0.124541	0.138526	0.164438	0.164335	0.1414	0.132971	0.139326	0.143197	0.158014	0.128472	0.117411	0.133241	0.131795	0.101632	0.174178	0.133931	0.135928	0.120312	0.131891	0.146814	0.142366
169	o-Tyrosine	176.762	180.067	0.111901	0.118001	0.108344	0.110291	0.112887	0.112181	0.124854	0.119644	0.114811	0.0967971	0.114037	0.108306	0.112431	0.110198	0.115294	0.117799	0.11774	0.117122	0.120103	0.112082	0.136702	0.119878	0.121004	0.12431	0.111384	0.118384	0.123138	0.104143	0.1174	0.110828	0.123331	0.117849	0.109294	0.122364	0.122944	0.117619	0.115826
170	Phenylalanyl-Methionine	250.087	297.126	0.602203	0.653187	0.569794	1.28092	1.16495	0.563511	0.55139	0.764472	0.554641	0.505996	0.692641	0.728958	0.516866	0.667124	0.583362	0.640167	0.705695	0.579067	0.562829	0.640339	0.614829	0.694727	0.498434	0.689182	0.572478	0.507828	0.674814	0.528021	0.552331	0.538827	0.51595	0.700026	0.53612	0.667833	0.666386	0.560396	0.49441
171	Leucyl-Serine	73.7557	219.133	1.05016	0.617022	0.865377	0.840699	0.524405	5.39764	0.700268	2.50061	1.03376	0.556691	0.869945	0.770839	0.56774	5.39096	0.603231	2.57133	0.785868	0.622464	2.32653	1.93741	0.551828	1.32952	0.452132	0.883108	1.76367	0.513065	1.095	1.74255	0.608303	3.94701	0.536811	1.63462	1.2037	0.830767	0.785692	1.36503	1.22087
172	Glyceric acid	42.8234	105.019	0.0328445	0.0316465	0.0267027	0.0359252	0.0337597	0.0282022	0.0281897	0.0459483	0.0260744	0.036934	0.0321369	0.0316538	0.0284223	0.0313982	0.0292401	0.00523605	0.0210003	0.0331261	0.0251493	0.0278925	0.0323548	0.0336594	0.0259924	0.033659	0.0189756	0.0300417	0.0217618	0.0329763	0.029015	0.0286859	0.026213	0.0214117	0.0267769	0.0253437	0.029122	0.0249317	0.0224381
173	SM(d14:0/25:1)	668.231	773.65	0.00760244	0.0087391	0.00958676	0.00681573	0.00755619	0.0100264	0.0152572	0.00649429	0.00993143	0.00707873	0.00587423	0.00887672	0.00999125	0.00863246	0.00900583	0.00789058	0.010106	0.00784303	0.00607578	0.0066566	0.00588997	0.00711263	0.0125198	0.00557795	0.00937154	0.010301	0.0097025	0.011668	0.0115379	0.0079629	0.00636682	0.0088716	0.0245344	0.0190575	0.0190068	0.0203175	0.0184895
174	Aspartame	152.674	295.128	1.02845	1.0154	0.978379	0.968027	0.942862	1.00489	1.00695	1.05912	1.00643	0.609928	0.994371	0.994438	0.958754	0.708152	1.03995	1.03311	0.96501	0.961269	0.990715	0.991071	0.978454	0.994627	0.94675	0.639095	0.952137	0.924621	0.985995	0.945848	0.950796	0.940654	0.964697	0.988901	0.934081	0.975102	0.978451	0.943555	0.965533
175	Hydroxyprolyl-Hydroxyproline	46.7089	245.113	2.19061	1.83128	2.33163	2.32401	1.72549	2.24778	2.56056	2.55064	2.39884	1.54477	1.78784	1.86649	2.18571	2.3262	1.73651	2.4477	1.76936	1.76871	2.34956	2.12664	1.88266	1.89987	1.78194	1.95422	2.3797	1.76584	1.87817	1.75825	1.86843	1.64162	2.36879	1.79228	2.28964	1.84755	1.93285	2.31335	2.21884
176	(R)-lipoic acid	44.7645	223.02	1.34964	1.17038	1.29515	1.29279	1.2545	1.18164	1.27907	1.31125	1.35214	1.23926	1.16257	1.13485	1.34471	1.23807	1.1534	1.20992	1.0102	1.2142	1.15269	1.06963	1.13867	1.09697	0.977751	1.06548	1.07991	1.11121	0.998776	0.990209	1.08409	1.00864	1.14392	0.988905	1.12615	1.05659	1.07558	1.15729	1.11594
177	Choline	47.4373	104.107	5.40587	4.9112	5.52628	4.81346	5.04956	5.20321	5.3889	4.41618	5.16783	4.43345	5.27148	4.25615	5.04648	5.41142	4.79929	4.47757	4.51375	4.62863	5.1306	3.56215	4.70268	4.76165	4.61935	3.68481	4.6576	4.43588	4.51084	3.23065	4.37996	4.28347	4.94926	3.73361	4.59958	4.64244	4.48787	4.80074	4.39392
178	Phenylalanyl-Alanine	154.549	237.125	0.0653805	0.0147737	0.0610064	0.0647291	0.0673306	0.0538731	0.0836737	0.0678012	0.0607197	0.0385999	0.0595732	0.0536731	0.0690574	0.0692505	0.0646973	0.0707256	0.0297835	0.0518946	0.0632064	0.0593106	0.0621001	0.063823	0.0686181	0.0511958	0.0670452	0.0586454	0.039559	0.0537872	0.0581872	0.0585994	0.058279	0.054035	0.0671759	0.0659887	0.0634429	0.0544628	0.0475499
179	N-Acetyl-L-methionine	196.563	190.054	0.153138	0.187975	0.15373	0.0868128	0.107575	0.0929658	0.105241	0.183334	0.152763	0.194377	0.137243	0.0773519	0.11001	0.0956574	0.118178	0.16474	0.216545	0.247376	0.189371	0.145356	0.128201	0.100052	0.129252	0.242911	0.174765	0.237619	0.172651	0.138408	0.124355	0.107644	0.140403	0.246898	0.141922	0.147448	0.147211	0.15197	0.149761
180	PEtOH(18:2/18:2)	780.17	723.477	0.103418	0.0957003	0.05243	0.0990842	0.0563822	0.0461326	0.0598949	0.0978907	0.0728403	0.0867246	0.0831881	0.0526479	0.0706025	0.0638963	0.122477	0.0639074	0.107305	0.0969424	0.0599349	0.0979194	0.0544551	0.100902	0.0585197	0.0859575	0.0860073	0.0757241	0.0708227	0.0943354	0.0941364	0.0505764	0.0914254	0.0566042	0.0919991	0.0499926	0.0688229	0.0902776	0.0820383
181	LPC(16:0)	538.837	554.347	0.00206282	0.00189166	0.00258732	0.00191651	0.00324057	0.00266561	0.00225107	0.00174126	0.00197257	0.00185201	0.00237593	0.00219416	0.00255568	0.0029492	0.00214795	0.0026167	0.00232481	0.00207322	0.00218681	0.00133618	0.00209692	0.00207712	0.00263813	0.00214414	0.00312198	0.00298682	0.00280659	0.00163489	0.00204324	0.00250813	0.00253861	0.0017815	0.0208229	0.0255177	0.0223266	0.0249305	0.0261042
182	Phenylalanyl-Valine	236.77	265.155	7.33061	7.28188	7.2357	7.75568	6.4691	7.42609	7.11384	8.28406	7.58579	6.94739	7.60888	8.08054	6.77589	7.34971	7.3907	8.01263	6.81916	6.93841	7.54476	7.41795	7.28184	7.46808	6.47714	7.69167	7.50644	6.61018	7.64991	7.05466	7.06402	7.20002	6.86356	7.58225	7.02358	7.06683	7.21149	6.96881	7.19855
183	Ursodeoxycholic acid	504.539	391.288	0.0528355	0.0658453	0.0353525	0.033137	0.0369285	0.034709	0.0375896	0.0368207	0.0367022	0.0358676	0.0344917	0.0342176	0.0387585	0.037507	0.037715	0.0352384	0.0366111	0.0366988	0.0347804	0.0332316	0.034142	0.0362674	0.0345975	0.0374109	0.0369821	0.0389154	0.0344974	0.0332111	0.0363534	0.0387718	0.0319994	0.0610309	0.0450136	0.0516286	0.0474749	0.0457696	0.0476397
184	Resolvin D2	137.599	375.224	0.180672	0.16878	0.175367	0.161839	0.164949	0.176033	0.161681	0.177072	0.16654	0.0908262	0.158046	0.170376	0.185223	0.172033	0.188424	0.180707	0.12954	0.153315	0.117323	0.168767	0.17439	0.171146	0.182971	0.157815	0.169847	0.173881	0.179194	0.155307	0.152931	0.177171	0.165331	0.178859	0.167132	0.178841	0.183039	0.170361	0.153243
185	Prolyl-Lysine	47.0364	244.165	3.14133	2.76791	3.23753	2.54026	2.5564	3.31395	3.15921	3.09614	3.16224	2.87917	2.92332	2.54803	2.8078	3.2334	2.98109	2.99019	2.08651	2.04244	2.53598	1.77739	1.93802	2.19388	2.01759	2.15811	1.92694	1.87505	2.38835	1.89746	1.93386	1.93998	2.10017	1.9259	2.31542	2.29052	2.39127	2.54349	2.46671
186	Lysyl-Leucine	217.069	260.197	0.0317002	0.0313386	0.0201708	0.031544	0.0283812	0.0370952	0.0389727	0.0308466	0.0325962	0.0266379	0.0364373	0.0355639	0.0256555	0.0310699	0.0386289	0.0256157	0.0285613	0.0218599	0.0326232	0.0315237	0.0378015	0.0240748	0.02714	0.0333728	0.0362781	0.0228724	0.0271504	0.0277485	0.0304548	0.0289256	0.0235554	0.0239299	0.0264563	0.0235492	0.0383914	0.0323446	0.0229822
187	Glycodeoxycholic acid	398.041	448.307	0.00410607	0.00432474	0.00378944	0.00335086	0.00351331	0.00676441	0.00458361	0.00251627	0.0023472	0.00282561	0.00706246	0.00439778	0.00561871	0.00304819	0.0053074	0.00567293	0.00512467	0.00315499	0.00901625	0.00409576	0.00491185	0.00507	0.00408944	0.00266053	0.00612862	0.00556608	0.00263075	0.00248417	0.00333015	0.00427482	0.00422693	0.00464314	0.212002	0.239562	0.227748	0.24534	0.233297
188	Leucyl-Threonine	209.979	233.149	1.32254	1.358	1.37204	1.24161	1.29811	1.3036	1.42187	1.41254	1.24249	1.24346	1.36243	1.25849	1.33188	1.28599	1.42739	1.33903	1.29307	1.27829	1.36755	1.23968	1.36564	1.35247	1.34444	1.30915	1.27704	1.27895	1.3218	1.20348	1.27463	1.24565	1.39419	1.2489	1.28198	1.29488	1.34925	1.29739	1.24469
189	Histidinyl-Tyrosine	87.9735	319.14	0.140752	0.124786	0.129987	0.141744	0.139304	0.131985	0.121137	0.14561	0.107832	0.130474	0.136793	0.253853	0.131072	0.126548	0.149102	0.137813	0.128627	0.133939	0.147989	0.13562	0.14479	0.141848	0.127274	0.124356	0.123467	0.13391	0.140727	0.133788	0.143	0.123693	0.15103	0.144405	0.110924	0.122712	0.13248	0.126692	0.124246
190	Histidinyl-Leucine	92.7081	269.16	8.25209	8.66707	8.88074	8.96656	8.68591	8.82536	8.23697	9.61347	7.74205	8.03294	9.33938	8.97734	8.18898	8.57032	9.36408	9.23639	9.13884	8.83279	9.50594	8.48596	9.31721	9.36359	8.54603	8.83697	8.92475	9.2061	9.72711	8.54729	9.02561	9.50235	8.87695	9.47444	8.15944	8.72457	8.6866	8.56631	7.75262
191	Valyl-Isoleucine	456.487	231.17	0.0572581	0.0317127	0.0369184	0.0450711	0.0337741	0.0412136	0.0275184	0.0398861	0.0147849	0.0359246	0.028	0.0587726	0.0608231	0.0844837	0.0352002	0.0363425	0.0441715	0.0384646	0.0420621	0.0417681	0.0380035	0.0409734	0.0328211	0.0422417	0.0271897	0.0287975	0.0352288	0.0430872	0.0368592	0.038931	0.0555073	0.040731	0.0272666	0.0374397	0.0402931	0.0393326	0.0382518
192	Pyroglutamic acid	783.036	128.035	0.159704	0.147325	0.142686	0.105326	0.0961654	0.092417	0.0965292	0.111805	0.119974	0.158677	0.10455	0.105551	0.0898577	0.109999	0.157119	0.108534	0.115302	0.167124	0.156257	0.16713	0.113733	0.115152	0.116391	0.123808	0.0558024	0.0933416	0.104238	0.15644	0.142203	0.0830356	0.146556	0.129331	0.0900412	0.144531	0.154233	0.14987	0.159499
193	Lysyl-Tyrosine	90.6622	310.176	0.355963	0.3892	0.364722	0.346369	0.408152	0.407619	0.330439	0.348926	0.357201	0.385371	0.462289	0.353436	0.365141	0.412442	0.445743	0.383201	0.382442	0.341607	0.348371	0.294648	0.33528	0.357253	0.313911	0.386506	0.350082	0.363725	0.382777	0.27921	0.391803	0.36172	0.314875	0.365873	0.313441	0.4506	0.375865	0.337487	0.307674
194	4-Methylhippuric acid	236.237	192.067	0.0726882	0.0761471	0.0735451	0.0725086	0.0732073	0.0712842	0.0790899	0.0787934	0.0693532	0.0686339	0.0762211	0.0725953	0.0752174	0.0744523	0.0874463	0.0750137	0.072542	0.0745606	0.0780337	0.0720559	0.0799677	0.0723322	0.0723718	0.0733083	0.0711159	0.0725566	0.0748935	0.0671879	0.0703876	0.0733516	0.0747191	0.077457	0.0715251	0.0760655	0.0759331	0.0748028	0.0667735
195	gamma-Aminobutyric acid	38.0945	104.07	0.0163746	0.0178012	0.0153218	0.0163267	0.0169143	0.0179779	0.020367	0.0160177	0.017362	0.0165745	0.0165618	0.0187323	0.0133575	0.0155512	0.0179253	0.0178218	0.0162152	0.0366945	0.0172071	0.0184923	0.0205926	0.0168639	0.0162394	0.0170299	0.0130645	0.0168024	0.0166053	0.0183532	0.0174618	0.0155624	0.0181699	0.0164471	0.011926	0.0146047	0.0156226	0.0168182	0.0147921
196	Propionic acid	126.955	73.0295	0.870346	0.722729	0.626904	0.66089	0.818489	0.252999	0.141027	0.570217	0.722901	0.694601	0.585313	0.583966	0.742443	0.236083	0.133441	0.527316	0.331075	0.947174	0.171574	0.226797	0.84635	0.152468	0.133311	0.383357	0.107987	0.853575	0.136326	0.0664013	0.613157	0.0678314	0.13467	0.130671	0.41959	0.412628	0.42848	0.412011	0.486985
197	Methionyl-Valine	156.031	249.134	0.00177793	0.00276978	0.00341132	0.00264092	0.00348552	0.00538219	0.0036662	0.00147777	0.00193365	0.00282077	0.00202007	0.00161695	0.00283806	0.00345379	0.00317971	0.00302984	0.00279642	0.00354455	0.00311423	0.0024164	0.00288959	0.00425089	0.00235597	0.0023338	0.00269827	0.00290636	0.00408107	0.00175305	0.00463257	0.0022523	0.00220115	0.00230322	0.00250321	0.00206476	0.00193565	0.00316511	0.00286547
198	2-Methyl-1-methylthio-2-butene	48.3203	117.074	2.60266	2.36689	2.54541	2.51589	2.26622	2.54685	2.62228	2.68216	2.48668	2.37078	2.42794	2.33246	2.35828	2.49689	2.48762	2.5974	2.32135	2.346	2.50243	2.4287	2.41099	2.29932	2.2406	2.47602	2.2809	2.23122	2.42207	2.3037	2.31252	2.2527	2.48776	2.30048	2.38551	2.34239	2.38998	2.48683	2.42246
199	Threoninyl-Leucine	131.625	233.149	3.62029	3.66621	3.89837	3.94505	3.38191	4.28379	3.50642	4.24254	3.60609	3.41115	4.07576	4.03634	3.41615	4.49404	3.8051	4.30304	3.73154	3.21386	4.36912	3.88415	3.6633	4.37805	3.08571	3.96257	4.05524	3.49158	4.23856	3.71743	3.6979	4.39572	3.23882	4.17425	3.80458	3.79837	3.90075	3.82801	3.62118
200	Isoleucyl-Serine	131.724	219.134	0.706458	0.678645	0.306759	0.27448	0.254343	0.763687	0.735021	0.74129	0.697214	0.279999	0.301086	0.657486	0.598387	0.704855	0.628315	0.317932	0.664904	0.568232	0.72276	0.639788	0.685116	0.306459	0.309746	0.66343	0.683922	0.56143	0.276891	0.757403	0.655578	0.660649	0.568099	0.643404	0.622844	0.630384	0.601336	0.628677	0.664485
201	N-Acetyl-5-hydroxytryptamine	282.005	219.113	0.0964705	0.0941249	0.0864969	0.0912107	0.085488	0.0903996	0.0977402	0.104606	0.0863682	0.0894887	0.0872816	0.093439	0.0871816	0.0920465	0.104019	0.0973575	0.0867085	0.0863194	0.0937539	0.0937409	0.0919553	0.094575	0.0929411	0.0912228	0.0884024	0.0923281	0.0911526	0.0834403	0.0868756	0.0917554	0.097084	0.0898982	0.0851381	0.0884732	0.0905575	0.0915202	0.0878221
202	PC(9:0/26:4)	484.716	768.54	0.00105263	0.000580485	0.00149751	0.000894126	0.00178394	0.00256956	0.00188818	0.00181495	0.00169242	0.000383626	0.00112946	0.00184692	0.00191102	0.00162952	0.00194103	0.00179621	0.00103957	0.00131654	0.000994423	0.00126911	0.00111442	0.00118828	0.00190149	0.00100506	2.51533e-05	0.000595335	0.0015538	0.00138899	0.0017027	0.00145918	0.00118788	0.0018074	0.00638102	0.00557235	0.00534487	0.00505215	0.00626526
203	Limonin	78.5076	469.18	0.103448	0.0705216	0.113101	0.108754	0.0564785	0.107234	0.0706235	0.121227	0.0869325	0.0700926	0.0932007	0.0939238	0.0762318	0.0979028	0.0688817	0.125785	0.0865551	0.0897617	0.146403	0.146397	0.0996377	0.0936432	0.076692	0.108849	0.144172	0.087115	0.110366	0.127819	0.0907002	0.107496	0.0913562	0.131266	0.102888	0.0871931	0.0871459	0.11732	0.0954663
204	Lauroyl diethanolamide	654.541	288.253	0.0187698	0.0311171	0.0446672	0.014624	0.0122062	0.0419026	0.0123862	0.0127579	0.0123111	0.00899027	0.0172906	0.0109631	0.0111191	0.0124716	0.00965307	0.0137469	0.0152643	0.0111617	0.0211773	0.00900226	0.012251	0.0111258	0.0119212	0.0107679	0.0317995	0.0108894	0.0211939	0.00917975	0.0132351	0.0154799	0.0133752	0.0160542	0.0122399	0.0141231	0.0108221	0.0106847	0.014861
205	m-Aminobenzoic acid	47.6294	138.052	3.03788	3.55421	3.03759	2.75586	3.35769	2.89409	2.90256	2.7081	2.61027	3.40115	3.63606	3.4005	2.67352	2.79996	3.79902	2.82761	2.07048	1.88697	1.8568	1.57273	2.00792	2.04211	1.78426	1.98002	1.69272	1.86506	2.0904	1.72869	1.92767	1.89831	1.59423	1.92311	2.05866	2.50063	2.50003	2.085	1.84951
206	(8E)-Piperamide-C9:1	209.554	330.202	0.0943408	0.0979798	0.101762	0.0995654	0.0923668	0.0977185	0.0960414	0.103736	0.339691	0.100733	0.102473	0.0991559	0.100743	0.342095	0.105045	0.103623	0.0948958	0.0988989	0.101189	0.102055	0.0970334	0.0944656	0.102882	0.0905701	0.0991202	0.0961312	0.100387	0.0917505	0.165125	0.0989889	0.108723	0.0981165	0.0934669	0.0987076	0.0995667	0.0961213	0.0993525
207	Octopamine	85.5772	154.084	0.0442974	0.074336	0.0420887	0.0440141	0.0527284	0.040924	0.0855823	0.0367556	0.0775684	0.0470387	0.0526166	0.0427569	0.0414572	0.0350197	0.0468769	0.0418353	0.0636604	0.0608555	0.0972646	0.08446	0.0722889	0.0563297	0.0483643	0.0730286	0.033751	0.05043	0.0755679	0.0637595	0.0578382	0.0355815	0.0975456	0.0584542	0.0410568	0.0637524	0.0663858	0.0492794	0.0450505
208	Prolyl-Arginine	50.1029	272.171	2.87359	2.18185	2.80771	2.65753	2.19322	2.58992	2.79563	2.97116	3.69805	2.41134	2.34489	2.56934	2.63925	2.6884	2.63266	3.0058	1.92085	1.97491	2.35369	2.34433	1.93459	1.95005	2.05671	2.07866	1.8996	2.22887	2.02471	1.89168	1.83424	2.34801	4.05087	1.91988	2.28446	2.11131	1.98354	2.25673	2.41795
209	Trehalose	46.0818	401.13	1.87317	1.57326	1.88466	1.87339	1.67584	1.73849	1.8911	1.94858	2.01406	1.55381	1.54232	1.5466	1.91199	1.74128	1.51726	1.96557	1.49586	1.74784	1.91916	1.84726	1.78231	1.54417	1.60555	1.65084	1.76935	1.68392	1.5298	1.46367	1.65955	1.36298	1.84802	1.50203	1.74046	1.54521	1.54157	1.78587	1.89645
210	Tyrosyl-Threonine	92.2361	283.128	0.40408	0.379398	0.563846	0.427845	0.35852	0.441989	0.42045	0.481381	0.413855	0.332018	0.377661	0.378682	0.40133	0.427767	0.696699	0.497185	0.331034	0.361221	0.44144	0.423066	0.373582	0.377442	0.368623	0.356263	0.444331	0.351563	0.380572	0.331385	0.358442	0.359172	0.445298	0.378251	0.377091	0.370336	0.354464	0.411714	0.372691
211	Leucyl-Tryptophan	279.352	318.181	0.0426312	0.0417174	0.0421163	0.0451089	0.0410993	0.0410361	0.0385935	0.044055	0.0406668	0.0391094	0.0397313	0.0423492	0.0368366	0.0390795	0.046168	0.0446655	0.0421468	0.0362873	0.0449996	0.0388055	0.0421354	0.039521	0.0391452	0.0391587	0.0426743	0.0381803	0.0394959	0.0399713	0.0390476	0.0433652	0.0369236	0.0403814	0.0375945	0.0434872	0.0408247	0.0422868	0.0365313
212	2-Hydroxy-2-methylbutyric acid	105.942	117.056	0.573062	0.662116	0.461748	0.412613	0.455211	0.18025	0.257629	0.506421	0.587307	0.636159	0.463135	0.421574	0.49966	0.199587	0.331199	0.505379	0.486182	0.890957	0.38826	0.432731	0.688357	0.251847	0.344354	0.467815	0.475733	0.90882	0.376865	0.372389	0.640698	0.270052	0.397025	0.414329	0.438327	0.462567	0.501992	0.471079	0.462858
213	p-Cresol sulfate	285.371	187.007	0.0491588	0.0492663	0.0468829	0.0456955	0.0459202	0.0456866	0.0470676	0.0483473	0.0488377	0.047681	0.0472374	0.0474828	0.0420468	0.0447326	0.0495049	0.04845	0.0483749	0.0496047	0.0480906	0.0513595	0.0488264	0.0446326	0.0432138	0.052264	0.0431997	0.0426851	0.0429561	0.0461521	0.0452284	0.0403	0.045829	0.0447526	0.0561808	0.049081	0.0483652	0.0502575	0.0507306
214	17a-Estradiol	271.966	271.166	0.0599001	0.0560545	0.0596638	0.0316848	0.0351808	0.0340472	0.0400643	0.0349328	0.0459535	0.05121	0.0560773	0.0344403	0.0362281	0.0360361	0.0395269	0.0368699	0.0536103	0.0340351	0.057518	0.0326937	0.0366096	0.0307351	0.0335303	0.0324491	0.0464228	0.0523253	0.0524163	0.029155	0.0279941	0.0324827	0.0343221	0.0297941	0.0557355	0.0440267	0.0388053	0.0389358	0.0554112
215	4-Aminoantipyrine	180.213	204.118	0.18434	0.22634	0.225243	0.199285	0.193272	0.186451	0.208274	0.20013	0.209322	0.18809	0.181521	0.18263	0.18775	0.191283	0.0703496	0.223674	0.19317	0.241801	0.218344	0.169329	0.216774	0.191964	0.207902	0.18994	0.16807	0.186204	0.2335	0.173772	0.192805	0.184373	0.218694	0.186877	0.226763	0.201246	0.193015	0.180107	0.165516
216	N6-Acetyl-L-lysine	67.1071	187.109	0.81308	0.872106	1.33297	1.14278	0.618831	1.8864	0.817427	1.50984	0.971988	0.887637	1.31624	1.30253	0.680964	1.97449	0.850201	1.41931	1.1548	0.566645	1.54089	1.4572	0.809506	2.30838	0.570118	1.62997	1.62116	0.690284	1.96743	1.77938	0.967057	2.46295	0.492702	1.71506	1.27962	1.27616	1.32269	1.31789	1.16564
217	Nervonyl carnitine	779.176	102.128	0.361175	0.418896	0.386357	0.360577	0.40327	0.335985	0.404809	0.45022	0.348355	0.398903	0.431339	0.332595	0.402736	0.424046	0.314137	0.401441	0.411401	0.361587	0.384254	0.43085	0.346102	0.354418	0.401588	0.415109	0.381819	0.373211	0.433025	0.344164	0.290744	0.323561	0.422613	0.322008	0.437599	0.391337	0.349101	0.355099	0.377433
218	Lysyl-Methionine	50.2967	278.153	0.521975	0.497904	0.509906	0.436559	0.523749	0.576529	0.48001	0.49434	0.420143	0.501007	0.549605	0.5052	0.463201	0.55464	0.592172	0.473534	0.362406	0.34071	0.432803	0.39025	0.432179	0.420155	0.323845	0.371027	0.390736	0.380653	0.476593	0.315975	0.392815	0.413453	0.361874	0.367918	0.395872	0.399045	0.43706	0.406204	0.362861
219	Cyclic AMP	195.214	328.046	0.098645	0.0596189	0.0691359	0.0549774	0.0355808	0.0548934	0.0483228	0.0671899	0.0797572	0.0627995	0.0721119	0.0580616	0.0485182	0.054843	0.0546448	0.0602625	0.0698986	0.0839461	0.0629024	0.0597164	0.0583868	0.0729516	0.0667794	0.060023	0.101569	0.0685989	0.0808745	0.0751572	0.0588002	0.0696283	0.0700368	0.0741395	0.0657859	0.0623045	0.0634231	0.0689277	0.0623699
220	4-Hydroxycitrulline	322.151	192.102	0.0210577	0.0198942	0.020686	0.0201828	0.0206068	0.0207683	0.0208703	0.0206281	0.0184774	0.0196497	0.0202229	0.0195912	0.0206342	0.0208954	0.0228127	0.0224576	0.0182783	0.0184002	0.0202534	0.0196549	0.0201886	0.0195163	0.0186542	0.0203953	0.0193751	0.0212665	0.0211468	0.0181087	0.0230031	0.0179842	0.0197364	0.0194004	0.0171944	0.0184467	0.0236459	0.0221412	0.0190616
221	Trifluoromethanesulfonic acid	6.12599	150.969	0.0300289	0.0336544	0.0292118	0.020032	0.0108739	0.0295041	0.0356451	0.0430141	0.0333581	0.0290435	0.0367975	0.0302021	0.0259906	0.0295839	0.0283874	0.0282671	0.0145033	0.0292091	0.0324417	0.0143751	0.0329903	0.0353153	0.0310385	0.032141	0.0286152	0.0280337	0.02965	0.0349573	0.0384883	0.0244939	0.0311442	0.0307589	0.0285567	0.0339517	0.0320774	0.0262964	0.0287566
222	2,6-diaminohexanoic acid	76.1339	147.113	0.220855	0.0694357	0.300589	0.0366619	0.0170331	0.0980834	0.254448	0.389788	0.0559551	0.371677	0.028971	0.0447687	0.0369212	0.541724	0.0563995	0.0335981	0.0189552	0.00379581	0.181288	0.0252018	0.00499056	0.158412	0.0140638	0.0357449	0.0102807	0.000943242	0.0387959	0.000633904	0.0131758	0.0151742	0.00883038	0.00314393	0.0284533	0.02552	0.020461	0.0260221	0.0308878
223	Diethyl phthalic acid	338.564	221.082	0.0166325	0.0200776	0.0201009	0.0189368	0.0114839	0.0151845	0.0181845	0.021102	0.0190778	0.0151496	0.0175496	0.0141782	0.0181997	0.0135659	0.0144461	0.0195303	0.0146417	0.0196736	0.012191	0.0109967	0.0195169	0.0110312	0.0141601	0.0112244	0.0111888	0.0151458	0.020793	0.0142885	0.0167144	0.0168168	0.0133899	0.0186213	0.0139245	0.012252	0.0157925	0.0101751	0.0141929
224	Carnosic acid	604.953	333.205	0.0173278	0.0137848	0.00780818	0.0162587	0.0100755	0.0218802	0.00695985	0.0160524	0.0165402	0.0146585	0.0149491	0.0111941	0.0165627	0.0148718	0.00338417	0.0188211	0.022236	0.00894042	0.00853273	0.00913247	0.0100315	0.0147771	0.0102143	0.0142041	0.0155114	0.0122198	0.0113505	0.00690071	0.0163863	0.0121521	0.0125438	0.00951577	0.0146658	0.0132179	0.0117913	0.0121086	0.0125457
225	(+)-2,3-Dihydro-3-methyl-1H-pyrrole	733.494	84.0805	0.0483422	0.0430265	0.0360849	0.0433805	0.039967	0.033151	0.0416402	0.0409386	0.0407071	0.0311576	0.0334797	0.0372241	0.0314158	0.0321733	0.0414401	0.127105	0.0450582	0.037074	0.0396326	0.0455002	0.0432103	0.0393499	0.0319712	0.0369887	0.0292193	0.0304404	0.0329704	0.0470886	0.0419638	0.0357521	0.154038	0.0681116	0.0293368	0.03327	0.0405501	0.0367408	0.0386726
226	L-Dopa	85.5562	196.062	0.353886	0.387529	0.319487	0.355432	0.347814	0.331217	0.430052	0.403944	0.366606	0.342656	0.341672	0.370007	0.324604	0.291791	0.347486	0.418201	0.38053	0.390637	0.362024	0.386658	0.395844	0.346599	0.361753	0.360432	0.361201	0.35068	0.338921	0.371824	0.373557	0.303812	0.393023	0.32724	0.341731	0.364034	0.344081	0.354541	0.380664
227	m-Xylene	667.66	107.085	0.00800147	0.00793428	0.00733362	0.00655637	0.00710304	0.00797313	0.00944489	0.00806033	0.0075752	0.00687152	0.00724309	0.00704809	0.00665827	0.00694497	0.00817251	0.00833119	0.00821448	0.00764867	0.00741248	0.00794632	0.00711264	0.00719067	0.00860422	0.00711955	0.00624199	0.00719452	0.00762929	0.00765766	0.0087122	0.00738418	0.00712867	0.00678867	0.0095884	0.00889381	0.0100911	0.00993323	0.00917115
228	Glutamylvaline	109.427	247.129	0.407929	0.42743	0.381712	0.39602	0.376614	0.34825	0.419997	0.42577	0.402188	0.381661	0.391465	0.385612	0.381501	0.34974	0.433046	0.413166	0.407405	0.41185	0.436329	0.41918	0.445817	0.40817	0.40224	0.443702	0.39277	0.403584	0.402691	0.401844	0.418277	0.405627	0.452319	0.402116	0.362001	0.397627	0.426829	0.378615	0.411678
229	5-(1-Pyrrolidinylmethyl)-2-furanmethanol	289.418	182.117	0.0172818	0.0140418	0.0145997	0.00725368	0.0074933	0.0136739	0.0109924	0.0147131	0.0113175	0.0139944	0.0103045	0.0133	0.0090158	0.0158454	0.0150331	0.0141997	0.0141616	0.0125982	0.0172527	0.0165955	0.0150541	0.0168068	0.0151208	0.0156345	0.00746691	0.0145545	0.00855329	0.0126148	0.00920225	0.0138786	0.0150507	0.0173191	0.0092265	0.0140719	0.0164807	0.0139481	0.0143434
230	Coumaperine	67.0606	258.144	0.583828	0.382832	0.361506	0.346983	0.578595	0.384119	0.403977	0.569231	0.372197	0.371127	0.39492	0.346916	0.353679	0.372799	0.372564	0.381555	0.36732	0.360458	0.572552	0.375426	0.37538	0.349498	0.359385	0.374267	0.358227	0.339798	0.37005	0.556547	0.554925	0.314637	0.570391	0.357389	0.572919	0.366676	0.377282	0.562254	0.364754
231	rac-Normetanephrine	239.213	184.096	0.00846989	0.00813901	0.00334855	0.00845964	0.00973327	0.00946209	0.00789417	0.0110953	0.00520718	0.00987432	0.0102953	0.00716783	0.00846794	0.00802089	0.0105546	0.00996661	0.00762662	0.0102879	0.00548502	0.00949495	0.0104273	0.0107769	0.0103353	0.00734418	0.00736805	0.00881358	0.00755638	0.00875376	0.0103964	0.00941608	0.00818904	0.00704152	0.00822312	0.00714099	0.0106417	0.00950399	0.00795839
232	Glycine	98.4522	76.0391	0.0959324	0.0553461	0.0635103	0.0296655	0.0583979	0.0564133	0.0595213	0.0629663	0.0443093	0.093958	0.0549682	0.061566	0.0319777	0.0579604	0.058848	0.0663369	0.0563645	0.0502361	0.0656681	0.0622397	0.0335214	0.0602617	0.0576211	0.0610492	0.0558665	0.0616574	0.0501092	0.0561847	0.0410014	0.0563637	0.0347115	0.0595116	0.0554415	0.0636354	0.0489709	0.0564788	0.0553453
233	Histidinyl-Valine	76.208	255.145	0.243951	0.292123	0.262424	0.244006	0.249082	0.263079	0.260519	0.26636	0.244905	0.245016	0.291087	0.263332	0.216392	0.286413	0.251576	0.285337	0.305718	0.278949	0.287113	0.242381	0.316364	0.296038	0.280339	0.300011	0.284796	0.291396	0.326785	0.26034	0.300296	0.27855	0.256404	0.31988	0.261853	0.317159	0.307307	0.26146	0.246648
234	7-Methylxanthine	42.1654	165.041	0.0305349	0.0145617	0.0339589	0.0416511	0.0295934	0.0269637	0.0398225	0.0382143	0.0377713	0.0404603	0.036745	0.0279361	0.038081	0.0266148	0.0319591	0.0300937	0.027989	0.0268434	0.0378838	0.0289075	0.034205	0.0298481	0.0271649	0.0294588	0.0308217	0.0190812	0.0281462	0.0319547	0.0321326	0.0387514	0.0314943	0.0442891	0.0368917	0.0295174	0.0302124	0.0371541	0.0277103
235	Pseudouridine	40.8761	243.062	0.0603152	0.0597968	0.0568826	0.055492	0.0689651	0.0566311	0.0598161	0.0618662	0.0564877	0.0767059	0.0621456	0.0643121	0.0667981	0.0596721	0.0749191	0.0581029	0.0647033	0.07143	0.0635028	0.0643985	0.0654934	0.0687654	0.0610568	0.06651	0.0533594	0.0594974	0.065799	0.0631808	0.0696801	0.0684767	0.0609546	0.0668185	0.0576675	0.057387	0.0628197	0.053911	0.060266
236	Neopine	229.566	300.155	0.254423	0.267234	0.256874	0.25916	0.251977	0.248606	0.278309	0.28006	0.249916	0.247531	0.262687	0.253519	0.192288	0.255328	0.286816	0.265367	0.254196	0.241335	0.268261	0.257371	0.26968	0.263464	0.248102	0.253377	0.254066	0.264298	0.251949	0.2335	0.253889	0.247186	0.274823	0.252539	0.240002	0.243322	0.252705	0.257463	0.240332
237	Equol	492.923	243.101	0.0082504	0.0065749	0.00476815	0.00583602	0.00555358	0.00599759	0.00595053	0.0120568	0.00639352	0.00619841	0.0127272	0.00824277	0.00607406	0.0068714	0.00264121	0.00782851	0.00988374	0.00749861	0.0039103	0.00443914	0.00939852	0.00797449	0.00603693	0.00907718	0.00866146	0.00890999	0.0121897	0.0115998	0.00906077	0.0152061	0.00590733	0.00787026	0.00796056	0.0078123	0.00799377	0.0072691	0.00723288
238	L-Ornithine	46.1512	131.083	0.256655	0.235184	0.211513	0.205526	0.213882	0.182923	0.221429	0.222772	0.262308	0.23534	0.242346	0.225899	0.196736	0.182875	0.250671	0.256337	0.153735	0.156095	0.177172	0.196033	0.167138	0.200924	0.159508	0.172137	0.179898	0.140379	0.164606	0.139375	0.144826	0.13974	0.189114	0.147614	0.179557	0.196535	0.158882	0.170514	0.183875
239	1,2-Dihydro-1,1,6-trimethylnaphthalene	671.311	173.132	0.113644	0.121153	0.0564649	0.0499073	0.0505884	0.0582296	0.0788831	0.106018	0.1356	0.0542656	0.0474456	0.0632142	0.0524225	0.104031	0.0615941	0.104307	0.128463	0.111175	0.0499759	0.11449	0.0511282	0.0568465	0.146879	0.0987983	0.0898977	0.106552	0.0526579	0.141464	0.066748	0.108933	0.0528721	0.114695	0.0959725	0.174522	0.175907	0.1038	0.102969
240	Asparaginyl-Leucine	98.7597	246.144	0.0755599	0.0730998	0.0728428	0.069363	0.0575024	0.0691141	0.0834857	0.0946442	0.0673789	0.0628627	0.070786	0.0665571	0.0703926	0.0571488	0.0560951	0.0701155	0.0730926	0.075429	0.0771031	0.0710909	0.0822052	0.0769967	0.0720953	0.0805019	0.0770907	0.0777143	0.0757713	0.0720368	0.0782971	0.0776639	0.0433676	0.0790554	0.0537573	0.0790666	0.0755631	0.0658431	0.065752
241	2-Methoxy-(3 or 5 or 6)-isopropylpyrazine	299.031	153.102	0.0144513	0.0139513	0.013584	0.0148883	0.0140173	0.0150886	0.0159952	0.0162975	0.0150298	0.0142264	0.0142788	0.0145223	0.0123004	0.0150506	0.0160694	0.0156431	0.0143633	0.014027	0.0156501	0.0153108	0.0129756	0.0139651	0.0124551	0.0146509	0.013513	0.0163297	0.0147175	0.0131904	0.0143522	0.0129754	0.0141919	0.0164813	0.0125824	0.014648	0.0137691	0.0152414	0.0146034
242	Lysyl-Proline	64.6771	244.165	0.852805	0.958691	0.927986	0.783054	0.790556	0.978783	0.767457	0.80943	0.945143	0.909592	1.0003	0.811306	0.68401	1.02311	0.939837	0.694847	0.654581	0.638564	0.698299	0.620765	0.710782	0.723032	0.545104	0.683439	0.648355	0.58637	0.642511	0.602572	0.693487	0.677973	0.571571	0.62255	0.673179	0.679411	0.744517	0.672905	0.641264
243	Indole-3-carboxaldehyde	338.506	144.045	0.0244951	0.0220708	0.0203039	0.0199529	0.020324	0.0199346	0.0301983	0.0228167	0.0235334	0.0220853	0.0217424	0.0224771	0.0213649	0.0203813	0.0299861	0.0222959	0.019914	0.0179052	0.0175242	0.0185228	0.0178283	0.0177537	0.020431	0.0197745	0.0205067	0.0185977	0.0197203	0.0166097	0.0187964	0.0189377	0.0206213	0.0197043	0.0202149	0.0209887	0.0189586	0.020849	0.0192723
244	Serylisoleucine	159.958	219.134	1.03637	1.01116	1.01282	0.976105	0.973667	1.05024	1.0341	1.05802	1.00061	0.99228	1.01914	1.01316	0.986306	1.01584	1.03825	1.08128	1.01591	1.00781	1.02077	1.02654	1.00438	1.00078	1.00299	1.05114	0.992188	0.975232	1.01782	0.97392	0.978021	0.986058	0.995537	1.03343	0.958694	1.00923	1.00112	0.979091	0.999848
245	3-Ethylidenehexahydropyrrolo[1,2-a]pyrazine-1,4-dione	200.969	181.097	0.224353	0.2178	0.205244	0.208243	0.200232	0.199191	0.224818	0.239677	0.209746	0.208885	0.219095	0.220975	0.209795	0.20584	0.240739	0.223982	0.206748	0.206791	0.214297	0.204929	0.224856	0.206826	0.208728	0.209973	0.193215	0.203905	0.209062	0.18624	0.214454	0.221809	0.232184	0.205341	0.201755	0.210466	0.210419	0.212572	0.204447
246	(3xi,6xi)-Cyclo(alanylvalyl)	232.866	171.113	0.0205785	0.022566	0.0264374	0.0194435	0.0240139	0.023165	0.0218122	0.0305247	0.0241178	0.02149	0.0211296	0.0275408	0.0197954	0.0225838	0.0277755	0.0245729	0.0224829	0.0265281	0.0248485	0.0192484	0.0260045	0.0176613	0.0214292	0.0247343	0.0266389	0.0227328	0.017144	0.0247694	0.0220931	0.0218946	0.0221718	0.0160016	0.0223827	0.0259932	0.0225501	0.019685	0.0198255
247	gamma-Glutamylvaline	73.3358	247.128	0.211819	0.162185	0.165211	0.200383	0.0944233	0.190585	0.213542	0.207899	0.708447	0.174753	0.251482	0.168195	0.166416	0.900118	0.177885	1.0406	0.141563	0.077356	0.795682	0.197319	0.091604	0.145896	0.13259	0.17136	0.233425	0.0899569	0.189782	0.146926	0.119223	0.112032	0.154075	0.131483	0.147614	0.15825	0.278669	0.163263	0.149421
248	PC(16:2e/2:0)	519.31	520.339	0.00256063	0.00203172	0.00221551	0.00212847	0.00235535	0.00370533	0.00200545	0.00197777	0.00177802	0.00190775	0.00224661	0.00180797	0.00202915	0.00221867	0.00208561	0.00295465	0.00388186	0.00182029	0.00293194	0.00194012	0.00237164	0.00233831	0.00247553	0.00179629	0.00459993	0.00224382	0.00219125	0.00158333	0.00220938	0.00199856	0.00191747	0.00197075	0.0519214	0.0553428	0.0472406	0.0517056	0.0543857
249	Xanthohumol	59.4083	353.133	0.0239453	0.0139317	0.036629	0.0311874	0.0415636	0.0272034	0.0322726	0.0307002	0.0224313	0.0456201	0.0470869	0.044194	0.0339663	0.031673	0.05049	0.0271732	0.0269121	0.0359269	0.0251251	0.02097	0.00907203	0.0270003	0.0301596	0.0336627	0.0213813	0.0275191	0.0360116	0.0242408	0.0264332	0.0266461	0.0240959	0.00708064	0.0267356	0.0398046	0.0418155	0.0286928	0.0306739
250	Threoninyl-Methionine	66.6915	251.106	0.202901	0.362912	0.28774	0.265791	0.26795	0.592103	0.202026	0.359859	0.279025	0.331291	0.445667	0.366883	0.240142	0.622487	0.336344	0.306006	0.357886	0.262124	0.607407	0.877562	0.276012	0.634886	0.219609	0.368465	0.808677	0.289118	0.442209	0.355598	0.297957	0.497116	0.611993	0.382286	0.495135	0.410959	0.432367	0.351542	0.412804
251	4-Hydroxy-2-butenoic acid gamma-lactone	46.6296	85.0282	0.1346	0.0748949	0.116113	0.105226	0.0780955	0.121377	0.125459	0.127332	0.136053	0.0789883	0.0729886	0.0849143	0.109068	0.100209	0.0640524	0.115344	0.0826837	0.0758082	0.104074	0.106647	0.0727265	0.0725398	0.0873625	0.084647	0.0991749	0.0562872	0.0685581	0.0711829	0.0719148	0.0715899	0.104986	0.0607094	0.10792	0.0746823	0.0662127	0.106354	0.0920122
252	Caproic acid	359.516	115.076	0.0326294	0.0335457	0.0313953	0.0303091	0.0325376	0.0334636	0.0283584	0.0342442	0.0262284	0.0315674	0.0332463	0.031547	0.0322099	0.0332002	0.0346036	0.0325307	0.0319896	0.031649	0.0355198	0.0314145	0.0317698	0.0353393	0.032855	0.0336139	0.0321588	0.0278049	0.0330307	0.0307358	0.0327039	0.0378371	0.0344058	0.0399292	0.0281116	0.0269665	0.029581	0.0296065	0.0220789
253	Hydroxyprolyl-Proline	51.5735	229.118	0.721506	0.595971	0.734898	0.680941	0.550374	0.758729	0.709339	0.762025	0.777726	0.607657	0.683279	0.591362	0.622344	0.757886	0.567103	0.732515	0.665409	0.642874	0.827867	0.763441	0.691594	0.585751	0.552214	0.640887	0.772743	0.561844	0.711597	0.674706	0.556533	0.544491	0.651604	0.685223	0.713478	0.567999	0.632214	0.769232	0.719956
254	3,4-Dihydro-2H-1-benzopyran-2-one	518.027	149.059	0.00796663	0.00780245	0.00904841	0.00736603	0.00838511	0.00834916	0.00856534	0.00828887	0.00787636	0.00735045	0.00849696	0.0082275	0.00917668	0.00845176	0.00880714	0.00843952	0.00772699	0.00809778	0.00841473	0.0076499	0.00922729	0.00838855	0.00783375	0.00756362	0.00868066	0.00853489	0.00830954	0.00714343	0.00822193	0.00827522	0.00774306	0.0077748	0.00921676	0.00859246	0.00803745	0.00783249	0.00712367
255	Androstenedione	297.442	287.196	0.0505635	0.0484649	0.0570966	0.0439277	0.0459468	0.0472056	0.068957	0.0501523	0.0451757	0.0479528	0.0734535	0.0494515	0.0481985	0.0491562	0.0526185	0.0509173	0.0507009	0.0580576	0.0562884	0.0440721	0.0601444	0.0430765	0.047046	0.0455575	0.05011	0.0592581	0.0523674	0.0418738	0.0585101	0.0444053	0.0463648	0.0457393	0.0601678	0.0649566	0.0481229	0.0447522	0.0628237
256	Adenosine	164.92	268.104	0.0540213	0.0319131	0.0332002	0.0301915	0.0528441	0.0845598	0.0364994	0.00664277	0.0445755	0.0248453	0.0374067	0.00501487	0.0475254	0.0846043	0.033832	0.00938371	0.0404389	0.034553	0.0152731	0.0345332	0.0374671	0.00316348	0.0346323	0.0270215	0.0309257	0.0345574	0.0394476	0.0207407	0.0311657	0.00945341	0.0415819	0.0377974	0.0215174	0.0238846	0.0327255	0.0244156	0.032555
257	O-Toluidine	777.892	108.08	0.00770689	0.0122239	0.0115994	0.0248368	0.0074937	0.0131019	0.0112095	0.0125629	0.0157593	0.0148219	0.0248961	0.00862368	0.0134329	0.0133409	0.0163096	0.0133427	0.00707324	0.0216097	0.00959321	0.0138307	0.00809249	0.0138865	0.00867376	0.0159692	0.0127892	0.0125422	0.0301191	0.0117341	0.0254035	0.0136284	0.00868258	0.0151306	0.0119472	0.0129639	0.011814	0.0214407	0.013709
258	L-Methionine	76.7177	150.058	9.487	10.1842	8.7281	9.16125	9.30274	8.15623	10.0268	9.64943	9.45248	9.13429	9.82622	9.03918	8.87522	8.50283	9.94864	9.03763	9.25982	9.37621	9.11092	8.75556	9.8875	8.64996	9.12476	8.92486	8.37807	8.65605	8.5195	8.22374	9.56397	7.64828	10.0499	9.17899	8.4392	8.95033	8.87314	8.69188	8.68063
259	Vinylacetylglycine	38.2047	144.065	0.0225765	0.0205995	0.0163846	0.0192372	0.0181211	0.0171223	0.0317387	0.0198413	0.0236699	0.0211737	0.017061	0.0184914	0.0238485	0.0172325	0.0231291	0.0174419	0.019688	0.0201595	0.0204455	0.0227194	0.0311861	0.0194933	0.01581	0.020859	0.00880273	0.0124637	0.0155291	0.020557	0.0178589	0.0230064	0.018054	0.0120437	0.00954196	0.0152747	0.018787	0.0216937	0.0222427
260	Glycylproline	49.5592	173.091	1.86452	1.69192	1.95509	1.71356	1.60246	2.24769	2.01714	2.00743	1.89747	1.78671	1.85225	1.75571	1.85986	2.18445	1.77815	2.06199	1.80686	1.83138	2.03403	1.97193	1.76094	1.68005	1.67222	1.94834	1.88956	1.71249	1.91053	1.74126	1.6598	1.70779	1.87229	1.71683	1.89878	1.82783	1.78668	1.92833	1.8765
261	Lysinoalanine	45.0225	234.145	0.282532	0.304177	0.345422	0.520828	0.25331	0.387885	0.295535	0.304647	0.337493	0.315123	0.382203	0.278378	0.281072	0.811041	0.346274	0.663873	0.218068	0.676339	0.293886	0.187902	0.17565	0.268392	0.183891	0.185178	0.264874	0.191401	0.290266	0.209183	0.20456	0.259211	0.195789	0.201305	0.251484	0.240053	0.261141	0.252926	0.252206
262	Argininosuccinic acid	289.452	289.13	0.00714999	0.0073456	0.00790721	0.00664946	0.00711103	0.00753751	0.00696835	0.00756419	0.00602362	0.00455251	0.00679808	0.00712262	0.00769106	0.00675942	0.00721693	0.0069345	0.00798533	0.00782298	0.00831454	0.0077514	0.00908347	0.00872407	0.00838028	0.00808989	0.00825072	0.00760631	0.00803911	0.00669442	0.00818408	0.00859521	0.00816162	0.00882546	0.0064621	0.00790047	0.007664	0.00792202	0.00733161
263	12-Hydroxy-8,10-octadecadienoic acid	483.84	297.242	0.0150631	0.0117563	0.015945	0.0151319	0.0163012	0.015708	0.0165621	0.0155223	0.0138573	0.0121107	0.0152671	0.0171562	0.016028	0.0170679	0.011457	0.016429	0.0146029	0.0109377	0.0161424	0.0220587	0.0155347	0.0144661	0.0137551	0.0102529	0.0165268	0.0157325	0.0142685	0.0125262	0.0158272	0.0173584	0.0130051	0.0149038	0.0190391	0.0181103	0.0219808	0.0227878	0.0189805
264	L-Asparagine	118.834	132.057	0.0135113	0.0104434	0.00502361	0.0100121	0.0108226	0.00230716	0.0124591	0.00562663	0.00541494	0.00284435	0.00660558	0.00870804	0.00980061	0.00452942	0.0121307	0.00470773	0.014297	0.00468333	0.0145328	0.00768669	0.0186968	0.0121905	0.0117081	0.00514577	0.00966238	0.0148963	0.0101861	0.00766617	0.0140861	0.00896554	0.016474	0.0126403	0.00560632	0.0105177	0.00981527	0.00819939	0.00552627
265	Palmitoylethanolamide	622.876	300.289	0.0123662	0.0291644	0.0173782	0.0161371	0.0205092	0.0219197	0.0260858	0.0163836	0.0157279	0.0135235	0.0166867	0.0199644	0.0196357	0.0183792	0.0192305	0.0180928	0.0131423	0.0198359	0.019966	0.016841	0.0183178	0.0243107	0.0230378	0.0194626	0.0189149	0.0151954	0.0258043	0.0171633	0.0170316	0.016713	0.0176175	0.0160955	0.0223615	0.0231215	0.0217608	0.0212781	0.0208021
266	Valyl-Alanine	50.8948	189.123	0.45854	0.583994	0.839106	0.858873	0.314956	1.81866	0.488796	0.930168	0.579275	0.758488	1.11301	0.872503	0.409453	1.79128	0.660625	0.97832	0.778698	0.34901	1.14899	0.932507	0.433181	1.85065	0.311212	1.0162	1.11782	0.396121	1.36883	1.1412	0.587498	1.84535	0.310381	1.03811	0.832282	0.821325	0.885705	0.858204	0.79592
267	Histidinyl-Methionine	77.4873	287.117	0.469537	0.423827	0.48474	0.452825	0.346046	0.60071	0.359812	0.562352	0.372049	0.40738	0.505247	0.499494	0.380169	0.604583	0.474498	0.498455	0.545344	0.502005	0.29212	0.250073	0.557818	0.599708	0.432158	0.573708	0.287794	0.561064	0.539293	0.523491	0.536498	0.860146	0.289542	0.571032	0.335172	0.495265	0.504201	0.522438	0.310817
268	Prolyl-Tryptophan	257.013	302.15	0.10621	0.110358	0.0977332	0.110053	0.0991152	0.0985367	0.111464	0.104499	0.105782	0.0977862	0.108222	0.0928063	0.101216	0.100828	0.106581	0.104992	0.0952853	0.0973284	0.106706	0.100734	0.109349	0.104001	0.102938	0.0973427	0.10191	0.0934169	0.0979966	0.0925782	0.0974883	0.0919195	0.104577	0.103625	0.0965891	0.100874	0.102903	0.10091	0.101905
269	Glutamyllysine	85.3193	276.155	0.0427716	0.0226015	0.0400456	0.0463888	0.0333314	0.0352637	0.0248793	0.0458514	0.0262773	0.0357558	0.0153955	0.0414052	0.0399036	0.0368021	0.0417193	0.0390081	0.0204197	0.0272322	0.0513861	0.0542301	0.044056	0.0295914	0.0392446	0.0455351	0.0410303	0.0314694	0.0264496	0.0252943	0.0217769	0.035942	0.0248932	0.0356781	0.0357281	0.0297458	0.0442089	0.0381803	0.0370583
270	Pelargonic acid	781.643	157.123	0.00574207	0.00581908	0.00639062	0.00529772	0.00728585	0.00594057	0.00789131	0.00510034	0.00478558	0.00618421	0.00696956	0.00744675	0.00584703	0.00613464	0.00542864	0.00830489	0.00778174	0.0065249	0.00770845	0.00446784	0.00545063	0.00548887	0.00581209	0.00517068	0.00825877	0.00539229	0.00702544	0.00212174	0.00677129	0.00734431	0.00489703	0.00823932	0.00575334	0.00514372	0.00701189	0.00832891	0.00486857
271	Auberganol	35.8848	241.216	0.0262564	0.0130805	0.0129882	0.0161099	0.0169936	0.0163249	0.0375302	0.0279413	0.0263904	0.0130168	0.0272442	0.0128445	0.0127947	0.0342489	0.0133027	0.0148792	0.0116592	0.0108734	0.0114654	0.0247769	0.0114825	0.0299728	0.0380015	0.00967328	0.0229445	0.0350067	0.0338045	0.00809576	0.0149147	0.0159261	0.0196509	0.0146883	0.0225351	0.0155035	0.0133029	0.023137	0.0242069
272	4-Nitrophenol	360.424	138.02	0.0254672	0.0281506	0.0250295	0.0264164	0.0263224	0.0255337	0.0291773	0.0294109	0.0255523	0.02617	0.0273128	0.0259981	0.0257898	0.023851	0.0324607	0.027011	0.033343	0.0299845	0.0287876	0.0393071	0.0279527	0.0301677	0.0256705	0.026871	0.0249196	0.0264927	0.0296152	0.0249692	0.0263153	0.0360679	0.0357509	0.0265998	0.0258032	0.0263854	0.0373606	0.0276524	0.0269982
273	Phenylalanyl-Glycine	203.274	223.107	0.222212	0.228387	0.238289	0.227215	0.218361	0.229022	0.230618	0.247052	0.213039	0.222499	0.230733	0.235804	0.214249	0.22766	0.253017	0.245018	0.220753	0.223893	0.240206	0.22929	0.229988	0.22961	0.225036	0.205259	0.22469	0.32322	0.231908	0.215773	0.228103	0.227381	0.224284	0.224678	0.227592	0.222799	0.228299	0.220238	0.211345
274	1-Pyrroline	130.317	70.0645	0.352795	0.415632	0.324318	0.384621	0.358548	0.362435	0.398883	0.369383	0.389605	0.371543	0.396533	0.383363	0.389861	0.40344	0.429789	0.396815	0.380359	0.376988	0.421687	0.401612	0.415815	0.394429	0.189545	0.349807	0.401072	0.334308	0.325875	0.352631	0.385119	0.374275	0.401772	0.400777	0.384276	0.386029	0.388086	0.372367	0.310989
275	Prostaglandin E2	177.563	375.206	0.110698	0.13035	0.111111	0.116441	0.113379	0.108402	0.134441	0.122455	0.138902	0.122397	0.115253	0.110834	0.111528	0.117631	0.137713	0.119003	0.119091	0.124492	0.112697	0.116324	0.126066	0.11926	0.12949	0.118197	0.104261	0.106803	0.133304	0.107799	0.114092	0.0951168	0.135509	0.110854	0.115701	0.124234	0.12453	0.10941	0.0998687
276	Alanyl-Valine	67.862	189.123	0.305237	0.300413	0.455439	0.48027	0.186068	0.880673	0.29182	0.572164	0.350131	0.298565	0.601164	0.459814	0.218226	0.873112	0.272639	0.50576	0.384908	0.230194	0.571656	0.658705	0.305722	1.11834	0.1686	0.402988	0.562108	0.208435	0.605638	0.764253	0.289715	1.04752	0.163097	0.491842	0.467762	0.391614	0.388204	0.445004	0.562528
277	7-Hydroxyaustrobailignan 5	570.784	343.154	1.69898	1.74689	1.90982	1.74918	1.83937	1.84577	1.98143	1.94708	1.71547	1.75888	1.92813	1.85611	1.97571	1.9637	1.95667	1.85298	1.66819	1.6761	1.93009	1.63977	1.89799	1.90053	1.93197	1.68117	2.04099	1.98302	2.01134	1.59853	1.84366	1.89138	2.04762	1.89394	1.859	1.83922	1.8769	1.68095	1.60862
278	5'-Inosinic acid	154.055	349.059	0.10704	0.149135	0.116668	0.136196	0.149264	0.153906	0.16609	0.103612	0.0460971	0.0849277	0.15481	0.123254	0.121408	0.147786	0.102423	0.136936	0.113741	0.137531	0.153081	0.0950711	0.153885	0.140561	0.148325	0.0370611	0.137209	0.147649	0.143744	0.130977	0.1371	0.0706279	0.142013	0.149999	0.127226	0.145319	0.140665	0.139058	0.0880746
279	L-Gulose	45.9811	179.056	0.359163	0.416511	0.407265	0.47041	0.403399	0.418088	0.442754	0.489067	0.354299	0.408139	0.397262	0.408139	0.411962	0.431996	0.413352	0.479487	0.383631	0.43134	0.382433	0.421316	0.423034	0.406056	0.359046	0.394681	0.405929	0.384342	0.379366	0.388097	0.401193	0.367516	0.329287	0.377612	0.432752	0.38998	0.393871	0.439632	0.424579
280	N-Formyl-L-methionine	130.895	176.038	0.0332884	0.0327649	0.0330009	0.0288107	0.0327101	0.0319522	0.0323217	0.0341203	0.0312828	0.0313789	0.0303115	0.0221363	0.0325342	0.0286097	0.0335345	0.0290274	0.0391806	0.0491348	0.025537	0.0262836	0.0446138	0.0380729	0.041633	0.0446232	0.0354475	0.0493025	0.0380229	0.0397416	0.0413584	0.0423815	0.0415987	0.0462489	0.0330577	0.039546	0.0379471	0.0352453	0.03418
281	Cucurbitacin B	243.187	557.296	0.00826502	0.00811337	0.00764938	0.00803586	0.00420548	0.00600156	0.00890204	0.00787332	0.0065705	0.00775961	0.00885412	0.00762816	0.00465267	0.00966995	0.00697144	0.00970451	0.0069697	0.00832351	0.00683685	0.0062242	0.00826865	0.00604603	0.00946169	0.00596336	0.00735029	0.00560308	0.0104928	0.00552486	0.00866745	0.00597652	0.00646819	0.00729641	0.00640035	0.00497904	0.00848432	0.00566721	0.00736488
282	(R,S)-Norlaudanosoline	44.9373	288.129	0.264054	0.22387	0.237547	0.216266	0.209365	0.231704	0.232727	0.225996	0.271952	0.230281	0.232091	0.225641	0.223955	0.225558	0.230324	0.227477	0.224135	0.245177	0.249974	0.205642	0.217106	0.225262	0.208438	0.214438	0.216884	0.218247	0.22277	0.217	0.214726	0.189642	0.238972	0.20564	0.223647	0.212591	0.205574	0.22965	0.233611
283	Dehydropipernonaline	330.836	340.196	0.124613	0.127495	0.127104	0.125954	0.128124	0.131982	0.132106	0.135106	0.125447	0.132424	0.129188	0.134553	0.128572	0.123985	0.137934	0.133678	0.124864	0.134002	0.13472	0.133585	0.12608	0.125452	0.126254	0.129001	0.12459	0.124744	0.126096	0.128498	0.126172	0.120214	0.13323	0.130611	0.119962	0.124845	0.128635	0.125278	0.126367
284	Tropic acid	241.874	165.056	0.173456	0.220207	0.150791	0.0782883	0.115194	0.0976923	0.131133	0.22392	0.187714	0.237067	0.169812	0.0986053	0.139526	0.0967324	0.15005	0.227594	0.174265	0.270674	0.145821	0.104936	0.103586	0.135141	0.131293	0.277201	0.255023	0.303452	0.179977	0.139522	0.14022	0.166659	0.153809	0.397377	0.158158	0.174114	0.188011	0.163413	0.158563
285	Arginyl-Histidine	117.425	312.177	0.0342241	0.0346403	0.0410383	0.0253243	0.0304226	0.0309799	0.0394302	0.0284175	0.0263534	0.0443277	0.0255644	0.0368437	0.0280462	0.0345951	0.0399122	0.0396455	0.0291904	0.0274398	0.0452671	0.029105	0.027056	0.0353064	0.0311265	0.0380168	0.0260581	0.0286474	0.0412792	0.0324035	0.031223	0.0339409	0.0279456	0.0315346	0.0322865	0.0289953	0.0274956	0.0293636	0.0289339
286	10alpha-4,5-Seco-11-eudesmene-4,5-dione	667.334	237.184	0.00670354	0.00725536	0.007163	0.00511532	0.0072644	0.00826208	0.0102455	0.00647072	0.00687613	0.00650276	0.00517115	0.0073839	0.00638866	0.00621406	0.00690858	0.00723193	0.00804979	0.00670153	0.00644319	0.00683145	0.00658573	0.00690377	0.00895509	0.00561567	0.00536164	0.00826377	0.00695052	0.00907242	0.0083667	0.00706482	0.00623292	0.00715188	0.01103	0.0108326	0.0101265	0.0106684	0.0110024
287	Cholic acid	434.036	407.28	0.00147214	0.0014042	2.62624e-05	2.58075e-05	2.5473e-05	2.57335e-05	2.73586e-05	2.70533e-05	2.58963e-05	0.00140572	0.00358034	2.62557e-05	2.55129e-05	2.55889e-05	0.00176678	0.00140307	0.00320251	0.00285122	0.00340117	0.00296711	2.63604e-05	2.61683e-05	2.5363e-05	2.59918e-05	2.51533e-05	2.53605e-05	2.57301e-05	2.49489e-05	2.59843e-05	2.55085e-05	2.68392e-05	2.62531e-05	0.0543797	0.0552113	0.0568713	0.0608557	0.06033
288	Safynol	120.305	201.091	0.0614193	0.0477257	0.0331756	0.0556317	0.057257	0.0310249	0.0539571	0.0384641	0.0495247	0.0496507	0.0398299	0.0513788	0.0576567	0.0294076	0.0528355	0.0514706	0.0526397	0.0611098	0.0406465	0.0454379	0.057368	0.0496001	0.0592798	0.050203	0.0545095	0.0458352	0.049061	0.0507435	0.0468395	0.0542637	0.071747	0.0550489	0.0292381	0.0525524	0.0528588	0.0584285	0.0497844
289	Methyl (9Z)-6'-oxo-6,6'-diapo-6-carotenoate	147.076	379.231	0.225162	0.246322	0.224201	0.290246	0.266875	0.26811	0.244094	0.243682	0.296478	0.201619	0.238437	0.198167	0.20517	0.230993	0.261009	0.226655	0.250303	0.201461	0.21211	0.244446	0.287498	0.269599	0.200514	0.240414	0.171412	0.179091	0.200028	0.232758	0.225701	0.165515	0.216559	0.243259	0.202306	0.206277	0.268559	0.262916	0.192613
290	6-Hydroxymelatonin	240.062	247.112	0.209978	0.188425	0.126939	0.189493	0.115583	0.197299	0.12914	0.203291	0.196127	0.185644	0.121814	0.199259	0.193373	0.194593	0.330089	0.316569	0.118208	0.12418	0.195561	0.31044	0.116174	0.114101	0.118673	0.191643	0.176502	0.117282	0.117782	0.117945	0.118912	0.186161	0.194225	0.121746	0.179698	0.120027	0.121382	0.18712	0.187681
291	LPI(19:2)	251.702	609.278	0.00687419	0.00804345	0.00663601	0.00673823	0.00553611	0.00828457	0.0090101	0.00829827	0.00552331	0.00686217	0.00693293	0.00793873	0.00602041	0.00685239	0.0074264	0.0075297	0.00377746	0.00402439	0.00525226	0.00267531	0.00363233	0.00571088	0.0176626	0.00421978	0.00365857	0.00258436	0.0045279	0.0032846	0.00371708	0.00307455	0.0177534	0.0033562	0.00546966	0.00598335	0.00511751	0.00566912	0.00595545
292	Precocene II	572.292	221.117	0.00593652	0.00631115	0.00738021	0.00662845	0.00713288	0.00657859	0.00691096	0.00672479	0.00587703	0.00631539	0.00766089	0.00688252	0.00732426	0.00619518	0.00622794	0.00756444	0.00507122	0.00593548	0.00749726	0.00477484	0.00728677	0.00679637	0.00706989	0.00613064	0.00700324	0.00763356	0.00655757	0.00553334	0.00738877	0.00616001	0.00677543	0.00678514	0.00732248	0.00755773	0.00694924	0.00541743	0.00524393
293	(3S,5R,6R,7E)-3,5,6-Trihydroxy-7-megastigmen-9-one	453.147	225.148	0.00622674	0.00750336	0.00615015	0.00598519	0.00630918	0.00697705	0.0061836	0.00812541	0.00601876	0.00626968	0.00530858	0.00699855	0.0051104	0.00697272	0.00643438	0.00617045	0.00650069	0.00646061	0.00756634	0.00586442	0.00714533	0.00608484	0.00558095	0.00693536	0.00730053	0.00762258	0.00754348	0.0064492	0.00790939	0.00804838	0.00552087	0.0070671	0.00628234	0.00769238	0.00777942	0.00767959	0.00740034
294	L-alpha-Amino-1H-pyrrole-1-hexanoic acid	60.3158	197.128	0.0898616	0.0407979	0.0602228	0.0334879	0.0649286	0.0590474	0.109564	0.0627643	0.0739357	0.074777	0.0517038	0.0732594	0.0574403	0.0559436	0.0727694	0.0828392	0.0718542	0.069199	0.0755127	0.0820673	0.0709954	0.0696874	0.0581273	0.0735341	0.0443544	0.0495206	0.0596995	0.0697874	0.0646635	0.0618709	0.0693868	0.0695279	0.0667097	0.0650797	0.0638116	0.0705035	0.0768506
295	3-Hydroxycapric acid	390.842	187.134	0.0531389	0.0521965	0.0550473	0.0307059	0.0535199	0.0545761	0.0605566	0.0602689	0.0583989	0.0347875	0.0582609	0.0535184	0.0535253	0.0558579	0.0574735	0.0570768	0.0558213	0.0557049	0.0126339	0.0547516	0.0386973	0.0756508	0.0542389	0.0550259	0.0571138	0.0289886	0.0799551	0.0527644	0.0539494	0.0258548	0.057079	0.0552785	0.0735978	0.0543302	0.0580496	0.0523547	0.0519706
296	Adrenosterone	305.657	301.175	0.0644392	0.0608045	0.0629629	0.0565951	0.0753122	0.0712354	0.0645266	0.066982	0.0614415	0.0637374	0.0671436	0.0594076	0.0775012	0.0653241	0.0779368	0.062522	0.0605805	0.0642566	0.0699566	0.0749934	0.0746272	0.0624773	0.0792019	0.0621621	0.0794059	0.0752091	0.0696209	0.0698313	0.0700025	0.0711081	0.0739187	0.0787842	0.0771538	0.0662751	0.0673457	0.0938015	0.0654606
297	Abscisic acid	383.329	259.081	0.00725991	0.0076474	0.00785185	0.00794782	0.00746283	0.00754026	0.00808933	0.0082704	0.00697938	0.00698863	0.0077525	0.00776688	0.00819721	0.00768466	0.00842673	0.00742399	0.00744785	0.00725167	0.00813554	0.00730182	0.00822728	0.00815228	0.0080047	0.00711478	0.00709674	0.00780163	0.00765684	0.00755841	0.0085903	0.0077184	0.00855994	0.00700484	0.00759091	0.00736368	0.00838363	0.00737127	0.00693942
298	Histidinyl-Hydroxyproline	213.789	269.126	0.0664347	0.0654556	0.056653	0.0582555	0.0484131	0.0612631	0.0578807	0.0639656	0.060682	0.0669944	0.0677055	0.0695276	0.0531105	0.0580352	0.0643763	0.0701033	0.0621615	0.0362325	0.0669972	0.0623083	0.0585905	0.0695061	0.0486289	0.0627017	0.0489592	0.0543615	0.0532708	0.0556276	0.0551235	0.0638548	0.0626827	0.0596942	0.0478102	0.0529386	0.0640671	0.0674978	0.060746
299	Methionyl-Methionine	202.381	281.098	0.0638607	0.0499439	0.0597765	0.0586615	0.0390314	0.0636867	0.0444182	0.0653886	0.0667818	0.0499733	0.0590224	0.0710506	0.0450693	0.0626345	0.0504972	0.072061	0.0631033	0.0553709	0.0655355	0.0700645	0.0532099	0.0713865	0.0433999	0.0744578	0.0720039	0.0523523	0.0694326	0.0700824	0.0589775	0.0705424	0.0451696	0.0682329	0.0568232	0.0627272	0.0579149	0.0560096	0.0548906
300	Cortisone	506.637	359.184	0.0087535	0.00499543	0.00645957	0.00733748	0.00598657	0.00647579	0.00777796	0.00582446	0.0070601	0.00585463	0.00966484	0.00445487	0.00584916	0.00534628	0.00588812	0.004916	0.00824684	0.00736211	0.00699418	0.00667034	0.00849918	0.00741228	0.00835653	0.00613041	0.00613384	0.0064658	0.0064618	0.0055271	0.00753576	0.00655931	0.00870833	0.00664307	0.00668074	0.00545662	0.0071928	0.00631717	0.00692399
301	Aubergenone	708.437	237.184	0.00501868	0.00543232	0.00591134	0.0058203	0.00588391	0.00995761	0.00716417	0.00593514	0.00699931	0.00540939	0.00396902	0.0109214	0.00554806	0.00554781	0.00698559	0.00597373	0.00649495	0.0110497	0.00527253	0.00522187	0.00507966	0.0048038	0.00739413	0.00490138	0.00506225	0.00527191	0.0055023	0.00607761	0.00697451	0.00507916	0.00535392	0.00488876	0.00886607	0.00785974	0.00748992	0.00813847	0.00868044
302	5-Amino-6-ribitylamino uracil	196.95	277.118	0.154314	0.130925	0.14035	0.13321	0.12534	0.133927	0.130285	0.1497	0.149889	0.136324	0.136369	0.14268	0.138771	0.13291	0.150807	0.146766	0.141875	0.15441	0.142354	0.145222	0.147296	0.135385	0.134639	0.151989	0.139858	0.13578	0.148485	0.133699	0.13693	0.14426	0.132164	0.147679	0.143091	0.134616	0.132014	0.125747	0.150578
303	Rhein	806.346	283.029	0.118301	0.126684	0.114573	0.121589	0.109471	0.112084	0.135931	0.119819	0.116867	0.115528	0.124306	0.123013	0.104323	0.101293	0.126781	0.125347	0.114587	0.115869	0.123623	0.117636	0.126767	0.116649	0.0895938	0.11869	0.0947155	0.101946	0.100625	0.109859	0.115411	0.106191	0.126179	0.11227	0.0879849	0.109258	0.1121	0.114313	0.115603
304	4-Aminobutyraldehyde	777.661	88.0755	0.0536653	0.0903149	0.0682397	0.0997205	0.0662039	0.0784303	0.0726129	0.0593055	0.0759137	0.0517118	0.0936613	0.0555746	0.0915278	0.144597	0.0987078	0.0767391	0.0567753	0.0566123	0.0714386	0.0797778	0.0752503	0.0732503	0.0718955	0.0790707	0.0806884	0.0764452	0.0562294	0.0759472	0.0586039	0.0642409	0.0587131	0.050253	0.0734463	0.0833442	0.0939671	0.0450251	0.0831713
305	gamma-Glutamylmethionine	89.8652	277.086	0.212378	0.211372	0.175617	0.178513	0.196235	0.159037	0.173003	0.209375	0.174503	0.495086	0.160974	0.152304	0.215578	0.167289	0.34893	0.1951	0.172812	0.189592	0.182473	0.141325	0.212331	0.154387	0.171148	0.195086	0.160557	0.157127	0.16826	0.15719	0.165142	0.272099	0.166376	0.181652	0.159286	0.18359	0.166295	0.175983	0.193484
306	LPS(18:0)	524.178	524.3	0.00035871	0.000485386	0.00106591	0.000538268	0.000800114	0.000803718	0.000885507	0.00066519	0.000464996	0.000415042	0.000969352	0.000619712	0.00118652	0.00103461	0.000427077	0.00101242	0.000489383	0.00062098	0.000588524	0.00042911	0.000693973	0.000668584	0.000871045	0.000421094	0.00115644	0.0014322	0.00115965	0.000480215	0.000590022	0.000892642	0.000701468	0.000583239	0.00498817	0.00620189	0.00533134	0.00559349	0.00495344
307	Ricinoleic acid	637.535	297.243	0.0759543	0.0778274	0.0933575	0.237891	0.0676069	0.0686925	0.07111	0.0725005	0.0790232	0.0704589	0.0775212	0.0716056	0.0879986	0.0719811	0.0711159	0.0909056	0.072572	0.0784609	0.0729281	0.0703603	0.0879858	0.0818842	0.0695278	0.0647506	0.0594108	0.058324	0.0746411	0.0757877	0.0724371	0.0582261	0.0693781	0.0610411	0.105045	0.157832	0.166653	0.190053	0.188835
308	L-Furosine	108.927	255.131	0.413138	0.416085	0.42297	0.432418	0.381031	0.499388	0.4128	0.48605	0.449553	0.3992	0.485299	0.438993	0.336644	0.476547	0.428627	0.469101	0.420144	0.379283	0.473652	0.444868	0.419538	0.499336	0.304994	0.471529	0.381683	0.332476	0.438684	0.440083	0.418257	0.406763	0.358195	0.444381	0.327433	0.404408	0.432489	0.41563	0.396723
309	L-Kynurenine	199.246	209.092	0.510303	0.491862	0.483277	0.473283	0.471596	0.481368	0.474596	0.490834	0.478907	0.499633	0.478772	0.491197	0.484318	0.455062	0.527971	0.513167	0.486829	0.476169	0.480187	0.476854	0.485707	0.458682	0.458492	0.483538	0.454216	0.458519	0.481661	0.44743	0.468208	0.456719	0.486812	0.472104	0.463518	0.479149	0.473108	0.466126	0.473961
310	Deltaline	360.268	508.296	0.0896674	0.0930284	0.0956866	0.0890747	0.0898519	0.0892259	0.0964032	0.087932	0.0887849	0.0954435	0.0919956	0.0947207	0.0885401	0.0879591	0.0947707	0.0929824	0.0923899	0.085109	0.0895339	0.0906187	0.0861019	0.0901921	0.0866083	0.091003	0.0912611	0.0854742	0.0903372	0.0855586	0.0889535	0.0915608	0.0935596	0.0998152	0.061773	0.0699248	0.0720274	0.0678524	0.0666549
311	Hypoxanthine	91.4939	137.046	0.0499402	0.036534	0.0389142	0.106842	0.0317334	0.0479333	0.0843174	0.168752	0.0184653	0.0227349	0.0681811	0.0969943	0.0478474	0.0114452	0.101316	0.138837	0.0292834	0.0543077	0.00610139	0.0939852	0.0316547	0.0485341	0.0506894	0.0422229	0.0570599	0.0507668	0.0268338	0.102815	0.0175645	0.011664	0.0075647	0.0705416	0.0407734	0.0555166	0.0391049	0.0639382	0.0481521
312	L-Proline	50.6276	160.061	0.188725	0.174431	0.183625	0.17841	0.183519	0.173581	0.203712	0.192096	0.172755	0.159215	0.16504	0.172533	0.185775	0.164451	0.16144	0.186594	0.131486	0.135047	0.151033	0.138889	0.138709	0.145694	0.136915	0.147403	0.137577	0.129599	0.137899	0.120096	0.138896	0.125165	0.154565	0.137418	0.146187	0.153369	0.147056	0.149322	0.150542
313	Distichonic acid B	254.185	295.111	0.0399665	0.0431872	0.0509368	0.042274	0.0451392	0.0426711	0.0460653	0.0504183	0.0484876	0.0429418	0.0433624	0.0480129	0.0503772	0.043655	0.0431449	0.054704	0.0493525	0.0417137	0.0411106	0.0418839	0.0452949	0.0449414	0.0414568	0.0346918	0.0441119	0.0431033	0.0481883	0.0422275	0.0508995	0.0421658	0.0495319	0.0445239	0.0430134	0.0515704	0.0500359	0.0421383	0.0414637
314	2-acetyl-1-alkyl-sn-glycero-3-phosphocholine	597.892	524.371	0.0129801	0.014134	0.0210868	0.0135801	0.0207899	0.0184985	0.0177818	0.0155703	0.0134078	0.0124467	0.017072	0.0176105	0.0234258	0.0224297	0.0155204	0.01949	0.0149738	0.0139369	0.0171983	0.0118168	0.015902	0.0153574	0.0208096	0.0117067	0.025953	0.0240302	0.0238643	0.011573	0.0161238	0.0235753	0.0167711	0.0202628	0.0955729	0.0959195	0.0852817	0.0861007	0.0784639
315	2-Methylbenzoic acid	309.066	135.045	0.0578382	0.0326799	0.032225	0.0333388	0.0288947	0.0305459	0.0352433	0.0604842	0.033771	0.0357514	0.0324656	0.0330055	0.0296377	0.0294862	0.0376331	0.0311009	0.0323258	0.0366079	0.0330553	0.0365799	0.0306775	0.0349244	0.0410524	0.0329666	0.0289505	0.0267187	0.0280669	0.0342985	0.0309317	0.0280117	0.0465731	0.0297954	0.0265572	0.0297833	0.0335654	0.0327713	0.0325821
316	Pyruvic acid	779.409	87.0088	0.0644118	0.0729494	0.0416175	0.0522937	0.0512182	0.0545733	0.0569023	0.0581956	0.0712721	0.0530429	0.0621484	0.0731898	0.0567854	0.0564738	0.0555832	0.071068	0.0551297	0.0437957	0.0569839	0.0520962	0.0732686	0.0557591	0.0543984	0.0712423	0.0497924	0.0600385	0.0695254	0.0625233	0.062194	0.0458351	0.0538713	0.0544747	0.0536466	0.049962	0.0746707	0.0482607	0.0505241
317	Morusin	463.93	419.148	0.00104962	0.00170706	0.00102361	0.000310188	0.00136866	0.00185875	0.00143162	0.000967969	0.00113449	0.00160777	0.0011406	0.00102849	0.000599719	0.000932502	0.00124463	0.000870206	0.0014123	0.00111827	0.00110763	0.000901617	0.00159364	0.00134471	0.000849926	0.000217225	0.00092563	0.0014004	0.00112853	0.00105908	0.0015437	0.000948666	0.0010134	0.00173771	0.0022362	0.00204992	0.00265464	0.0018861	0.00205697
318	15-KETE	345.282	341.207	0.0260215	0.0485019	0.0228301	0.0305041	0.0251998	0.0245992	0.0244442	0.0251731	0.0235623	0.0221201	0.0245323	0.0237587	0.0250806	0.0242445	0.0246667	0.0252984	0.0193065	0.0176602	0.0208805	0.0358834	0.0190668	0.0215568	0.0193084	0.0182909	0.0203719	0.0180837	0.0424029	0.0200187	0.0184952	0.021118	0.0208347	0.0211167	0.0247865	0.0216489	0.023862	0.021807	0.0201816
319	1-Pyrrolidinecarboxaldehyde	50.7077	100.075	0.077958	0.105289	0.0914734	0.0828212	0.0547106	0.0753665	0.0882683	0.0659212	0.079995	0.116019	0.0917144	0.0815151	0.0639595	0.0780619	0.1138	0.0927227	0.0802348	0.0678309	0.0820724	0.0733781	0.0944168	0.0704621	0.0586626	0.0727965	0.138939	0.0441385	0.075768	0.0683445	0.063175	0.0538072	0.114146	0.0667527	0.0639833	0.0693387	0.0762416	0.0841103	0.0801894
320	Glutaminylvaline	113.377	246.144	0.0632326	0.0611864	0.0674235	0.0648375	0.0579756	0.0659397	0.0590122	0.0724989	0.0601443	0.0507785	0.0747763	0.0710737	0.05859	0.0628213	0.0578374	0.0739864	0.070149	0.059728	0.0756144	0.0705595	0.0672761	0.0801448	0.0598132	0.0718054	0.0751769	0.0661784	0.0782492	0.0708413	0.0683404	0.0727558	0.0636844	0.0795889	0.064381	0.0642766	0.0717473	0.0628524	0.0617531
321	PC-M5'	359.529	480.277	0.00028699	0.000315466	0.000184241	0.000203541	2.5473e-05	0.00102219	2.73586e-05	0.000228795	9.82129e-05	0.000146829	0.000694072	0.000128105	0.000206052	2.55889e-05	0.00016085	0.000420965	0.000170407	0.000645002	0.000753072	0.000534245	0.000523836	0.000258322	6.33863e-05	0.000199054	0.000519267	0.000334498	2.57301e-05	0.000129246	0.000264585	0.000345626	0.000351134	0.000195709	0.0279825	0.0280934	0.0301114	0.0256915	0.0318343
322	15-Methylpalmitate	691.707	269.249	0.0860165	0.146337	0.112254	0.273248	0.16541	0.126568	0.131643	0.128238	0.116255	0.0872158	0.123433	0.230203	0.135592	0.10426	0.149134	0.189495	0.0935258	0.106769	0.16549	0.114224	0.105714	0.118032	0.125345	0.116262	0.106491	0.122617	0.138939	0.125542	0.0903733	0.107617	0.0917983	0.0998548	0.266313	0.295388	0.287268	0.291852	0.260257
323	Arginyl-Lysine	238.527	303.211	0.0299311	0.0364097	0.0260844	0.0257484	0.0253634	0.0284233	0.0341587	0.0227902	0.0309116	0.0263335	0.0386331	0.024382	0.027202	0.0367325	0.0288022	0.0448039	0.0272899	0.0298006	0.0241762	0.0285881	0.0441657	0.0243286	0.0301456	0.0228154	0.0458347	0.0246996	0.0268202	0.0256334	0.0232982	0.0224041	0.0233533	0.0318489	0.0263554	0.0280643	0.0343664	0.039136	0.0311266
324	Phenol	194.247	95.0489	0.0271736	0.0319805	0.0316828	0.0266627	0.0243773	0.0316911	0.0278246	0.0272087	0.0268979	0.0270944	0.0252815	0.0259906	0.0270772	0.0270835	0.0240507	0.0270392	0.0234795	0.0292839	0.0130286	0.0281546	0.0300853	0.0235157	0.0260957	0.0241333	0.0277752	0.0298163	0.0294295	0.0264584	0.0266448	0.027215	0.0252215	0.0260196	0.0271382	0.0257671	0.0280739	0.0259404	0.0272217
325	2-Piperidone	205.675	100.075	0.431658	0.421056	0.462485	0.419032	0.396387	0.430789	0.490467	0.457007	0.831591	0.377823	0.400415	0.515443	0.424238	0.411201	0.399038	0.437006	0.396614	0.403162	0.457141	0.446796	0.41147	0.389852	0.409231	0.384953	0.388861	0.381939	0.399482	0.351082	0.401386	0.364926	0.441229	0.399384	0.412164	0.395801	0.400211	0.44657	0.428879
326	1-Methyl-1,3-cyclohexadiene	438.524	95.0853	0.0127412	0.0131579	0.015015	0.0140799	0.0132522	0.0144753	0.015846	0.0160913	0.0135601	0.0124677	0.0142966	0.0152157	0.0147166	0.0144588	0.0140911	0.0150526	0.0128095	0.013181	0.0147659	0.013449	0.014395	0.0139608	0.0132586	0.0119705	0.0130863	0.0143373	0.0144487	0.0118101	0.0137092	0.0124615	0.0134131	0.0152401	0.0146861	0.0158711	0.0146818	0.0136116	0.0127844
327	N-Alpha-acetyllysine	153.859	187.109	1.24359	1.16194	1.33161	1.25806	1.05762	1.59152	1.07353	1.37807	1.1952	1.0159	1.30913	1.30211	1.10724	1.56311	1.11028	1.40265	1.24813	1.03213	1.48068	1.36249	1.22552	1.60279	0.969654	1.34813	1.41113	1.12073	1.53293	1.3251	1.18506	1.52428	0.98481	1.48789	1.26383	1.28959	1.34401	1.30053	1.17052
328	5,7alpha-Dihydro-1,4,4,7a-tetramethyl-4H-indene	438.523	175.148	0.190257	0.189726	0.189767	0.183835	0.186168	0.202243	0.210448	0.206999	0.184243	0.188088	0.208074	0.200373	0.184276	0.183489	0.21551	0.196118	0.181829	0.187298	0.202603	0.181618	0.212784	0.195204	0.193477	0.183875	0.179316	0.177104	0.180331	0.182737	0.198894	0.182988	0.202059	0.198904	0.180939	0.18297	0.196673	0.187468	0.186804
329	2-Azetidinecarboxylic acid	41.4833	102.055	0.284145	0.284373	0.277994	0.278417	0.295495	0.391191	0.497967	0.273365	0.272729	0.30892	0.29531	0.264946	0.255434	0.268583	0.35716	0.400062	0.307926	0.303179	0.306989	0.46136	0.312373	0.283187	0.29728	0.287083	0.265269	0.278266	0.427111	0.301155	0.299877	0.421644	0.200474	0.294757	0.262661	0.269833	0.273149	0.26949	0.277567
330	Hydroxystrobilurin D	207.449	459.227	0.135867	0.15364	0.14993	0.151334	0.142183	0.127164	0.160165	0.157394	0.136628	0.132972	0.133008	0.15167	0.154391	0.117289	0.153607	0.14494	0.149288	0.154555	0.149189	0.146493	0.167687	0.139001	0.169055	0.153558	0.151653	0.156	0.151599	0.139777	0.15525	0.131162	0.165347	0.159028	0.133433	0.140822	0.13797	0.146289	0.136692
331	Hyoscyamine	198.284	290.17	0.160063	0.144397	0.151549	0.149492	0.145583	0.179058	0.146619	0.16529	0.168261	0.155953	0.163369	0.15883	0.141156	0.182193	0.145526	0.166267	0.129858	0.133034	0.14382	0.142977	0.123931	0.144702	0.124263	0.148554	0.138057	0.1349	0.151447	0.134622	0.138878	0.14932	0.129176	0.151707	0.144231	0.154386	0.151725	0.152245	0.145617
332	LPC(18:0)	598.054	582.379	0.00304857	0.00375461	0.00431962	0.00280632	0.00498967	0.00446322	0.00342345	0.00369518	0.00264865	0.00207009	0.00384873	0.00403385	0.00492938	0.00421034	0.00355825	0.00400485	0.00364767	0.00279372	0.00444466	0.00252266	0.00376456	0.003012	0.0045012	0.00302936	0.00497768	0.00478746	0.00487226	0.00260537	0.00372155	0.00463835	0.00375756	0.00435675	0.0187614	0.0208339	0.0218502	0.022028	0.0201745
333	2beta,9xi-Dihydroxy-8-oxo-1(10),4,11(13)-germacratrien-12,6alpha-olide	328.088	279.116	0.0250611	0.0269005	0.0244882	0.0235339	0.0254895	0.024924	0.0277574	0.0274756	0.0245092	0.0230403	0.026384	0.024559	0.0240201	0.0239144	0.0264134	0.0248481	0.0261573	0.0234565	0.0279454	0.0244304	0.0247482	0.0254281	0.0248093	0.0224459	0.0246916	0.0240361	0.0272182	0.0230476	0.0254734	0.0244633	0.02582	0.0250844	0.0230093	0.0242346	0.0273239	0.0240301	0.022327
334	11b-Hydroxyandrost-4-ene-3,17-dione	75.4624	303.203	0.113412	0.075825	0.117327	0.120785	0.130104	0.109951	0.122528	0.119601	0.125123	0.108682	0.0659473	0.11429	0.115643	0.124589	0.137145	0.116878	0.0612511	0.120683	0.12197	0.10556	0.0685088	0.0594559	0.0787817	0.0861499	0.108983	0.0605579	0.0165674	0.047273	0.0541171	0.106405	0.119437	0.0575276	0.118936	0.13067	0.069227	0.117427	0.109703
335	Sweroside	247.714	359.126	0.211778	0.209735	0.196785	0.221367	0.188174	0.186408	0.197292	0.233699	0.218726	0.218771	0.224026	0.213309	0.1631	0.173912	0.212141	0.183118	0.234056	0.210813	0.224482	0.234877	0.203125	0.217022	0.168828	0.226047	0.189042	0.178259	0.187513	0.235648	0.212911	0.177575	0.200899	0.192143	0.298166	0.178784	0.189469	0.219688	0.221313
336	Dhurrin 6'-glucoside	95.316	474.164	0.0211457	0.0263665	0.0243983	0.02029	0.0234186	0.021432	0.0267979	0.0192148	0.0238633	0.0176933	0.0207997	0.0263496	0.0208343	0.0207449	0.0208483	0.0181094	0.0257072	0.0150161	0.0247107	0.0215147	0.0134457	0.0238916	0.0268799	0.0224338	0.0198357	0.0346114	0.0287934	0.0214152	0.0254741	0.0337284	0.0320341	0.0269309	0.0225057	0.0248695	0.0262825	0.0209158	0.0179935
337	2-Hydroxyadipic acid	46.0818	161.045	0.929604	0.777407	0.915718	0.895662	0.807337	0.895991	0.916275	0.940222	0.904444	0.728841	0.754355	0.74421	0.915963	0.858932	0.75008	0.922783	0.787893	0.858265	0.922121	0.878435	0.900641	0.753542	0.808317	0.806281	0.900242	0.830882	0.714468	0.716311	0.773795	0.713367	0.904208	0.768291	0.903408	0.777343	0.767158	0.889038	0.83943
338	Valyl-Phenylalanine	277.239	265.155	1.40701	1.42295	1.42964	1.37796	1.34803	1.39808	1.50945	1.53248	1.40438	1.34084	1.41817	1.43947	1.40223	1.42011	1.52754	1.47941	1.37662	1.39148	1.46861	1.3864	1.45024	1.41008	1.38813	1.3819	1.40238	1.35784	1.40244	1.33052	1.39547	1.38585	1.48049	1.37815	1.29568	1.37895	1.4514	1.38765	1.35342
339	Sphinganine	571.553	302.305	0.119729	0.127905	0.155203	0.147663	0.14852	0.15375	0.233032	0.140793	0.138363	0.181548	0.18041	0.171973	0.162674	0.186201	0.201232	0.178639	0.151903	0.202724	0.210291	0.165493	0.202621	0.162307	0.162301	0.140113	0.131085	0.171927	0.175933	0.174092	0.226426	0.144853	0.152759	0.123788	0.273404	0.274754	0.243523	0.28566	0.267562
340	Ribothymidine	48.323	259.092	0.781441	0.700793	0.787311	0.776052	0.659742	0.779528	0.78968	0.827807	0.765548	0.670464	0.704958	0.733941	0.766097	0.745686	0.695695	0.799512	0.482222	0.452224	0.546264	0.750531	0.488324	1.09539	0.44803	0.544201	0.512661	0.445619	0.502058	0.422558	1.24881	0.432475	0.544223	0.446405	0.592175	0.551434	0.594827	0.612269	0.770055
341	Leucyl-Tyrosine	217.065	295.165	6.56875	6.56214	6.5437	6.62746	6.3832	6.55668	6.80137	6.95776	6.64176	6.38647	6.47032	6.86068	6.37418	6.32714	6.5537	7.06323	6.28303	6.22258	6.60157	6.48108	6.61383	6.29145	6.04987	6.69098	6.38143	6.09778	6.5436	6.319	6.34104	6.1685	6.27268	6.77807	6.23176	6.34618	6.45601	6.23714	6.40792
342	N-methylphenylalanine	315.171	180.102	0.0173259	0.0175437	0.0176607	0.0175916	0.0188079	0.0194799	0.0195666	0.018171	0.0170635	0.0169005	0.0183986	0.0205225	0.0187691	0.0183149	0.0198119	0.017571	0.00964929	0.00851181	0.0117972	0.00785767	0.00870198	0.00897382	0.0105162	0.0102633	0.00941892	0.0104445	0.0103504	0.00948491	0.00988088	0.0113904	0.00957876	0.00878747	0.0122499	0.013809	0.0149971	0.0130851	0.0124115
343	Dihydrofukinolide	104.017	393.222	0.0423123	0.0370954	0.0385212	0.0388297	0.0383432	0.0322334	0.0569956	0.0444933	0.0277246	0.0403665	0.042285	0.0408355	0.0391847	0.022993	0.0273465	0.0264256	0.0381545	0.047363	0.0361449	0.0360485	0.027244	0.0383056	0.0359274	0.0345366	0.0235357	0.0330674	0.0152808	0.0386866	0.0444464	0.0277435	0.045672	0.0409818	0.0242333	0.0275904	0.0303363	0.0376127	0.0269492
344	1,4,9-Cadinatriene	771.327	203.179	0.0501026	0.0552344	0.049486	0.0571982	0.0540801	0.0489236	0.0169469	0.0594254	0.0143603	0.0187369	0.0496814	0.0499779	0.0502562	0.048217	0.060639	0.0491475	0.0483582	0.0496004	0.0336022	0.0435838	0.0497745	0.0561525	0.0475008	0.043938	0.0455688	0.0555602	0.046666	0.0447554	0.0502708	0.0506219	0.0548252	0.047361	0.0459756	0.0287129	0.0467305	0.0442915	0.0405067
345	Valdecoxib	104.651	301.116	0.254637	0.238872	0.229906	0.257626	0.242976	0.224999	0.196973	0.254392	0.268973	0.206183	0.231936	0.213333	0.225818	0.209487	0.234046	0.258874	0.230164	0.25055	0.243082	0.241003	0.241861	0.206227	0.227157	0.202936	0.193443	0.199817	0.201829	0.212374	0.245313	0.172765	0.280536	0.214546	0.199623	0.234886	0.227358	0.246742	0.192351
346	Vanillin	248.149	151.04	0.0170553	0.01926	0.0172327	0.0161142	0.0183254	0.0156941	0.0191942	0.0203723	0.0186141	0.0153457	0.0189153	0.0166341	0.0159507	0.0158066	0.0202886	0.0205961	0.0178336	0.0195005	0.018633	0.0203428	0.0184092	0.0183745	0.0187875	0.0179812	0.0182783	0.0189814	0.0158111	0.0191232	0.0150928	0.0183967	0.0194257	0.013845	0.0167584	0.0176862	0.0164644	0.01825	0.021377
347	(Z)-14-Methyl-6-pentadecenoic acid	825.077	255.231	0.0353178	0.0221413	0.04026	0.0213384	0.0195064	0.0339377	0.064172	0.0178264	0.018365	0.0175212	0.0169592	0.0307065	0.0194197	0.073027	0.0239084	0.0244063	0.0211151	0.0189456	0.0363027	0.0184056	0.00662499	0.0204989	0.0299845	0.0174761	0.0330403	0.024978	0.0192311	0.0177184	0.0223411	0.0315669	0.0204479	0.0195984	0.0297775	0.0303989	0.0223404	0.022024	0.0161688
348	Paliperidone	222.277	425.204	0.0470476	0.0461662	0.0431945	0.0459029	0.0437478	0.045166	0.0496353	0.0473184	0.0433281	0.0399789	0.0482151	0.0442005	0.0426532	0.0445184	0.0489197	0.0474308	0.0426549	0.0456714	0.0544443	0.0454181	0.0463074	0.0511635	0.0439156	0.0483873	0.0423489	0.0419678	0.0495992	0.0419704	0.0498304	0.0461535	0.0462625	0.0416023	0.0441761	0.0428432	0.0428589	0.0423937	0.0437862
349	Epoxyfumitremorgin C	270.765	394.179	0.12473	0.120365	0.126629	0.122123	0.126647	0.127212	0.128268	0.130425	0.130053	0.140152	0.140878	0.115011	0.126411	0.126327	0.124686	0.130546	0.119456	0.10949	0.123574	0.127407	0.124385	0.113237	0.118093	0.110312	0.11939	0.130172	0.121883	0.105529	0.121708	0.110297	0.116895	0.122074	0.0996208	0.129638	0.130383	0.115827	0.126613
350	2-Hydroxycinnamic acid	87.4813	165.054	2.66613	2.24537	2.61898	2.58036	2.20298	2.37794	2.50687	2.312	2.66016	2.09658	2.20929	2.21964	2.27775	2.16388	2.2402	2.42775	2.23221	2.31872	2.71875	2.29387	2.41925	2.1481	2.22403	2.23298	2.25107	2.17063	2.2244	2.13961	2.23172	1.91344	2.35289	2.23068	2.62225	2.3198	2.42171	2.25669	2.10874
351	Sagerinic acid	763.845	719.149	2.61387e-05	2.61398e-05	2.62624e-05	0.000289631	2.5473e-05	0.00032117	0.000423892	2.70533e-05	0.000383164	2.53407e-05	0.000365049	2.62557e-05	0.000246998	2.55889e-05	0.000616599	2.67168e-05	0.000986618	0.000361704	2.68857e-05	0.000379652	2.63604e-05	2.61683e-05	2.5363e-05	2.59918e-05	2.51533e-05	2.53605e-05	0.000452168	2.49489e-05	0.000552094	2.55085e-05	0.000258532	0.000678336	0.01008	0.0162759	0.0162145	0.0148124	0.0174266
352	4-Hydroxycinnamic acid	244.362	163.04	0.0182588	0.0361992	0.022644	0.0200598	0.0227082	0.0206405	0.0425501	0.0413205	0.0330553	0.0316675	0.0271806	0.016713	0.0300647	0.0137263	0.0385988	0.0369765	0.0196223	0.0214852	0.0210023	0.0202622	0.0142565	0.0177892	0.0177563	0.0230078	0.0205904	0.0192559	0.02476	0.0128713	0.0129096	0.0157418	0.017333	0.0213793	0.0200302	0.0237636	0.0199512	0.0234404	0.0230042
353	Tyrosyl-Proline	211.621	279.134	1.30998	1.24612	1.28596	1.2763	1.12024	1.2265	1.18707	1.37963	1.27087	1.20281	1.27771	1.30582	1.18561	1.23576	1.24339	1.31922	1.34964	1.35418	1.48362	1.41349	1.37103	1.33091	1.35315	1.42251	1.33128	1.35747	1.39664	1.20577	1.35511	1.39845	1.51083	1.38444	1.27381	1.18912	1.27622	1.28457	1.27676
354	Acetylcholine	48.3094	182.092	0.697326	0.657295	0.781835	0.727918	0.678023	0.754756	0.77599	0.83377	0.718386	0.659021	0.680939	0.723149	0.750612	0.743622	0.688997	0.760509	0.571953	0.606088	0.741386	0.634949	0.669812	0.648616	0.63722	0.625384	0.648932	0.611996	0.637388	0.541656	0.609987	0.603533	0.696398	0.577826	0.669333	0.645107	0.65715	0.733789	0.662972
355	Macrophorin C	114.101	377.238	0.170353	0.194708	0.179084	0.163493	0.167294	0.204666	0.179328	0.191583	0.183781	0.173422	0.19549	0.182202	0.160059	0.204077	0.195144	0.190273	0.200542	0.187925	0.18348	0.181425	0.19733	0.194538	0.194882	0.216446	0.175931	0.191923	0.223231	0.179382	0.186399	0.183115	0.170152	0.20887	0.170447	0.200167	0.202954	0.166715	0.164791
356	N-Isovaleroylglycine	190.544	158.082	0.0468587	0.0523456	0.0510454	0.0438509	0.0418588	0.0340531	0.0454183	0.0558425	0.0846035	0.0892257	0.0520837	0.0413921	0.0401856	0.0303631	0.0529313	0.0464136	0.048064	0.0448609	0.0522444	0.0417649	0.0385018	0.0327628	0.0339315	0.053399	0.0397827	0.033222	0.0667821	0.0748204	0.0400261	0.0336184	0.0380504	0.0466861	0.0294049	0.0408843	0.043015	0.0397371	0.0582982
357	Isovalerylglycine	213.567	158.082	0.0471717	0.0451551	0.0431031	0.0471356	0.0444225	0.0408507	0.047672	0.0496849	0.0439412	0.0499072	0.0442864	0.0444298	0.0404444	0.0407019	0.0492979	0.0453834	0.0451862	0.0482369	0.0482555	0.0498774	0.0475385	0.0487969	0.0435586	0.0493949	0.0383283	0.0372246	0.0415658	0.0478263	0.044562	0.0455176	0.0494549	0.0445209	0.0369216	0.0408452	0.0453218	0.0461117	0.0474785
358	Pentanenitrile	778.964	84.0805	0.0414096	0.0426452	0.0334006	0.0355914	0.0518435	0.0406946	0.0508656	0.0520676	0.0396824	0.040166	0.0300937	0.0386809	0.0511075	0.0322228	0.0430311	0.0432139	0.0356281	0.0563013	0.0374448	0.0408457	0.03965	0.0375986	0.0355456	0.0387041	0.0272251	0.0307177	0.0330912	0.0413809	0.0391734	0.0362708	0.0480182	0.038212	0.0303256	0.0341298	0.0450645	0.0393283	0.0432351
359	Rosmic acid	351.733	391.169	0.0019819	0.00276323	0.00211093	0.00200717	0.00236676	0.00239542	0.0029445	0.00201531	0.00170059	0.00260515	0.0026419	0.00243686	0.00210976	0.00204965	0.00230695	0.00232953	0.00213297	0.002344	0.00211839	0.0019373	0.00287241	0.00245196	0.00240875	0.00248095	0.00174727	0.00215395	0.00192195	0.00202365	0.00222522	0.00239944	0.00294675	0.00198576	0.00167305	0.00221914	0.00176989	0.00171612	0.00157131
360	Prostaglandin J2	92.9497	317.217	0.356258	0.316117	0.322996	0.322713	0.32159	0.349595	0.341399	0.355751	0.324046	0.297991	0.317951	0.320853	0.333398	0.341643	0.336954	0.355614	0.32943	0.322746	0.339996	0.342474	0.338812	0.317517	0.345354	0.326385	0.33791	0.294538	0.323751	0.31948	0.315985	0.285136	0.335903	0.318598	0.310895	0.331367	0.343159	0.337183	0.322307
361	Aflatoxin B1 dialcohol	131.697	331.117	0.0555295	0.0501024	0.0539235	0.0553824	0.0481027	0.0543792	0.0497901	0.0609195	0.0544829	0.056456	0.061177	0.059392	0.0449928	0.0534168	0.0523481	0.0530256	0.0518132	0.0505648	0.0592336	0.0559511	0.0511816	0.0619222	0.0407514	0.0579062	0.0457987	0.0473621	0.0513734	0.0517896	0.0568539	0.0544262	0.0454621	0.0555308	0.0464706	0.0529328	0.0504303	0.053126	0.0492973
362	Mulberrofuran A	344.915	391.188	0.0263093	0.0260523	0.0247593	0.0240141	0.0254554	0.0248908	0.0246313	0.0265218	0.0238676	0.0236876	0.0239746	0.0242265	0.0253507	0.0257543	0.0252948	0.0268487	0.0244675	0.023742	0.0262034	0.0247015	0.0266846	0.0239141	0.0253032	0.0257555	0.0249907	0.0258371	0.0262619	0.0230851	0.0267477	0.0247565	0.0255263	0.0255574	0.0232089	0.0248684	0.0251299	0.0259893	0.0244642
363	gamma-Camphorene	530.15	273.253	0.00627985	0.0207527	0.0176669	0.00534598	0.0126899	0.0283652	0.0163023	0.0186565	0.00500652	0.00878704	0.00747774	0.022117	0.0247297	0.00842774	0.0226405	0.0201072	0.00430531	0.0321277	0.0112895	0.0181919	0.0162344	0.0166069	0.0130427	0.0154806	0.0148425	0.0368515	0.0180688	0.0103157	0.00877598	0.015283	0.00895435	0.0152309	0.00956436	0.00910007	0.00859676	0.00851632	0.00749184
364	Dibutyl phthalate	478.771	277.144	0.00823817	0.00720548	0.00838383	0.00814568	0.00808051	0.00795286	0.00786822	0.00817078	0.00797596	0.00686222	0.00880726	0.00851001	0.00838454	0.00800373	0.00741866	0.00865073	0.00727628	0.00825934	0.00832036	0.00730501	0.00811744	0.00816163	0.00793887	0.00857563	0.00743925	0.00817942	0.00787492	0.00797636	0.00796079	0.00738441	0.0081826	0.00829698	0.00742147	0.00905705	0.00810555	0.00809467	0.00767563
365	LPE(18:0)	593.718	480.31	0.00285918	0.00345536	0.00689972	0.00346712	0.00627961	0.00671847	0.00661452	0.00360537	0.00310949	0.00294493	0.00453951	0.00618143	0.00915987	0.00762401	0.00415045	0.00599481	0.00462512	0.003013	0.00555955	0.00276191	0.00589006	0.00343836	0.00710675	0.00257496	0.00818346	0.00832033	0.00843743	0.00282595	0.00404204	0.00785544	0.00535214	0.00622536	0.0109848	0.00985216	0.00815144	0.00699141	0.00625041
366	Epsilon-caprolactam	777.673	114.091	0.0570877	0.0416921	0.042208	0.0382719	0.0629319	0.15149	0.0393481	0.0417986	0.0404056	0.0393132	0.0619746	0.0412259	0.0406249	0.0409558	0.0362064	0.0375659	0.0394433	0.0360549	0.0580621	0.0458448	0.0524822	0.0418292	0.051821	0.0352161	0.0520165	0.0430423	0.0582475	0.0516315	0.060444	0.0442668	0.0393349	0.0451664	0.0389405	0.0446972	0.0421287	0.0317373	0.0515295
367	Eicosadienoic acid	813.481	292.985	0.066453	0.0849082	0.0668828	0.0747274	0.0747542	0.0594673	0.0667967	0.0693738	0.0726687	0.0728984	0.0740601	0.0838051	0.0490875	0.0442286	0.077638	0.0783714	0.0771015	0.0765255	0.0864631	0.0726967	0.0639605	0.0722936	0.0318688	0.0825192	0.041133	0.0421407	0.0607743	0.0744973	0.0822049	0.0613147	0.0763494	0.0679412	2.46155e-05	0.0694386	0.06196	0.0707887	0.0792699
368	H-GLU(ALA-OH)-OH	42.8195	217.083	0.284688	0.329903	0.263223	0.264025	0.299333	0.298762	0.262984	0.286583	0.274132	0.364945	0.346084	0.359522	0.255636	0.314183	0.411089	0.308794	0.359576	0.334694	0.328353	0.278203	0.348014	0.383858	0.31662	0.401817	0.312142	0.344312	0.396463	0.375703	0.359158	0.405732	0.297889	0.368789	0.273762	0.325355	0.335187	0.300095	0.299613
369	Paradol	506.853	277.181	0.0898918	0.0660359	0.0633009	0.0840006	0.0755538	0.0572295	0.0719905	0.0592885	0.0820324	0.0560285	0.0744113	0.0551469	0.0723178	0.0606498	0.0666355	0.0554192	0.101289	0.0733696	0.0690876	0.0695559	0.0869361	0.0860379	0.077903	0.0643085	0.0749762	0.0787917	0.0664373	0.076087	0.0899973	0.072798	0.100202	0.0873063	0.0760792	0.071408	0.0743974	0.07132	0.0735292
370	N,O-Didesmethylvenlafaxine	471.481	250.177	0.0744716	0.0796607	0.0596636	0.0799412	0.076647	0.277445	0.331511	0.0815477	0.078157	0.0734948	0.0744525	0.314818	0.0726161	0.0541453	0.0662013	0.0838592	0.0594932	0.0781689	0.323049	0.271766	0.0846657	0.0634387	0.0571231	0.287752	0.0679305	0.0822547	0.0740513	0.0518307	0.305344	0.277829	0.0602068	0.293266	0.0726664	0.0786191	0.081463	0.0736548	0.0694702
371	(R)-Kawain	50.2966	229.082	2.03627	2.05164	1.99628	1.9245	2.03886	2.70029	2.17836	1.99765	2.03052	1.95026	2.049	2.046	1.99579	1.97105	2.0599	1.99569	1.74256	1.78819	2.80647	1.76327	1.81735	1.87203	1.77007	1.91395	1.62755	1.6595	1.84732	1.68244	1.69921	1.72328	1.75169	1.78433	2.4261	1.92789	1.90148	1.97692	1.89064
372	Aspartyl-Histidine	177.215	271.108	0.235223	0.163688	0.20357	0.0225503	0.151396	0.289852	0.144547	0.24591	0.139321	0.174922	0.241601	0.28985	0.153404	0.268849	0.051821	0.211362	0.219133	0.110306	0.279492	0.25758	0.120563	0.312841	0.114579	0.161954	0.199186	0.124539	0.186198	0.234706	0.20371	0.2839	0.155132	0.210661	0.17029	0.195451	0.202799	0.232505	0.230498
373	Oleamide	652.546	282.278	3.85179	9.9114	7.635	5.30655	5.39161	9.06269	8.31188	6.75833	3.49197	5.58961	6.3265	7.90023	7.63194	4.59992	9.35705	7.1095	2.76762	9.15117	6.77041	8.25165	8.84339	7.76517	7.93338	7.6221	8.04797	8.39547	7.51987	6.20246	5.99488	7.81721	5.24935	5.58625	3.44446	3.9906	4.26568	4.06468	3.88501
374	Prolyl-Histidine	48.3089	253.129	3.91129	5.05651	5.43559	5.18608	4.63909	5.72454	5.84045	5.6638	5.30468	4.82637	5.09829	4.97054	5.21475	3.76462	5.11849	5.59582	2.92599	2.72719	3.52329	3.28337	2.72318	2.75491	2.93929	2.79689	2.09107	2.58338	2.8912	2.44099	2.86148	2.90756	1.82021	2.84456	3.32033	2.85839	2.72764	3.32136	3.28432
375	all-trans-Retinoic acid	313.776	301.212	0.0197807	0.0174767	0.0183987	0.0156611	0.0152479	0.0148219	0.0169022	0.0183417	0.0146936	0.0143427	0.01853	0.0199742	0.0208112	0.0178819	0.0152772	0.0160292	0.014539	0.0125769	0.0159263	0.0151214	0.0156708	0.0143851	0.0172609	0.0119945	0.0160765	0.0152646	0.0172138	0.0139209	0.014129	0.0118437	0.0117551	0.0159972	0.0159709	0.0146459	0.019353	0.0149295	0.0176885
376	alpha-Bisabolol oxide A	495.055	239.2	0.00840322	0.00960905	0.00951943	0.00788542	0.00930182	0.00824777	0.00897613	0.00879178	0.00870369	0.00897001	0.00832016	0.00799757	0.00846733	0.00817402	0.00942304	0.00819855	0.00901224	0.00826355	0.00859455	0.00855696	0.00791199	0.00945979	0.00798777	0.00784219	0.00951439	0.00900867	0.00893053	0.00868201	0.00907751	0.00820184	0.00883718	0.00849295	0.00906473	0.0082907	0.0080624	0.00892435	0.00845087
377	Ectoine	105.374	143.081	0.0427646	0.0434573	0.0304	0.0331284	0.0353129	0.0430798	0.0334576	0.0340449	0.0330626	0.0322473	0.0306277	0.0394179	0.0367321	0.036342	0.0431663	0.0339618	0.0294239	0.0335277	0.0318517	0.0457507	0.0379421	0.0368672	0.0384556	0.0418846	0.0257856	0.0265039	0.0303118	0.0424434	0.0414199	0.0369515	0.0381341	0.0255854	0.0359412	0.0396739	0.037793	0.0420581	0.027776
378	4-Hydroxybenzoic acid	117.248	139.036	0.015589	0.0198933	0.0178598	0.01743	0.0186609	0.0184429	0.0228748	0.0169943	0.0232057	0.0162157	0.0184378	0.0149793	0.014687	0.0159988	0.0164737	0.0195184	0.0157564	0.0213867	0.0189316	0.0195225	0.0179243	0.0188803	0.0169522	0.0198321	0.0141158	0.0174372	0.018085	0.0188193	0.0167868	0.0112167	0.0181788	0.0187946	0.0128473	0.0168649	0.0161812	0.0253192	0.0165808
379	LPC(18:1)	554.125	580.364	0.000330114	0.000201479	0.000251768	0.000412561	0.000375615	0.000279891	0.000243142	0.000165573	0.000297052	2.53407e-05	0.000378399	0.000110175	0.000178603	0.00035497	0.000314788	0.000406576	0.000980213	0.000227228	0.000296336	0.000202047	0.000270867	0.000244662	0.000492748	0.000266666	0.00029772	0.000292291	0.000439694	2.49489e-05	9.92103e-05	0.000509385	0.000231689	9.9093e-05	0.00810989	0.00931843	0.00772801	0.0078208	0.0087279
380	Leucyl-Lysine	50.2967	260.196	4.18676	3.59958	3.68521	3.20876	3.47787	3.77519	3.63805	3.54678	3.57246	3.93964	3.79463	3.67164	3.48435	3.88585	4.22118	3.58134	2.91758	2.78511	2.8823	2.47363	2.72197	2.9655	2.42928	2.90821	2.67443	2.73212	3.06227	2.7039	2.73663	2.98667	2.58989	2.73925	2.80792	3.03657	3.1375	2.94943	2.97247
381	L-Gulonolactone	50.6329	177.041	0.0985692	0.0792546	0.0870567	0.0819569	0.0823645	0.0971089	0.0984755	0.0964765	0.103907	0.0706466	0.0779906	0.0764033	0.0949802	0.0997448	0.078628	0.095397	0.0564978	0.0599106	0.0704856	0.0321136	0.043977	0.0649358	0.0737906	0.0718901	0.079944	0.0425567	0.0640725	0.0578924	0.0589191	0.062784	0.0595444	0.0568485	0.0744024	0.0740336	0.0720918	0.0829386	0.0852272
382	Ginkgoic acid	578.463	345.244	0.0158777	0.0211096	0.0270687	0.0152478	0.0194614	0.0236889	0.0246678	0.0177064	0.0127704	0.0163445	0.0181778	0.0249743	0.0247797	0.0253871	0.023449	0.0243872	0.0188641	0.0138422	0.0205289	0.015469	0.0211705	0.0157581	0.0265196	0.018346	0.0250636	0.0238943	0.0299393	0.0125493	0.0168134	0.0207605	0.0239893	0.0201506	0.022555	0.0193235	0.0177201	0.0223534	0.0130122
383	2-Propylpiperidine	782.024	128.143	0.0643542	0.0893362	0.102723	0.0909881	0.0680652	0.0668113	0.0638362	0.0717867	0.056764	0.0609796	0.101326	0.0685118	0.10123	0.102035	0.0935062	0.0670123	0.0693998	0.0986647	0.0994041	0.0969737	0.096574	0.0673194	0.0964896	0.066106	0.0952095	0.0993534	0.0926526	0.0919787	0.0981455	0.0942631	0.10503	0.104001	0.0940099	0.0927884	0.0930376	0.0855316	0.0908615
384	Cassiastearoptene	417.139	163.075	0.0418558	0.0440622	0.0446153	0.041539	0.0426412	0.0426872	0.0456455	0.0465799	0.0433356	0.0444653	0.0464497	0.0453915	0.0422029	0.045244	0.0475994	0.0447727	0.0423062	0.0445558	0.0473102	0.0402565	0.0458637	0.0425233	0.0468282	0.0413602	0.0430328	0.0449396	0.0408496	0.0394031	0.0452906	0.0442692	0.0458677	0.0446694	0.039655	0.0417828	0.0434828	0.0436937	0.042778
385	N6-Methyladenosine	319.947	326.104	0.00626468	0.00455741	0.00476556	0.00471581	0.0053297	0.00465489	0.004916	0.00449861	0.0047658	0.00435522	0.00515444	0.00426893	0.00541679	0.00466372	0.00519489	0.00382225	0.0108004	0.0108344	0.010322	0.0102502	0.0109672	0.0102983	0.0105103	0.00878137	0.0113656	0.0120068	0.0110225	0.0102891	0.0102958	0.0110611	0.0109899	0.0115302	0.00666065	0.00767993	0.00808959	0.00771392	0.00672124
386	Alpha-CEHC	790.967	279.159	0.00999338	0.011126	0.00798419	0.0111583	0.0105973	0.0123994	0.00965186	0.0153794	0.00683622	0.00665063	0.0116655	0.00993831	0.0102331	0.0107276	0.0115395	0.0115891	0.0103599	0.0113782	0.00939096	0.00837597	0.0108037	0.011567	0.0122048	0.0133371	0.00982739	0.011059	0.00959372	0.0116273	0.013087	0.00791509	0.0113452	0.0116392	0.00983352	0.00949086	0.0111162	0.0102296	0.0100769
387	3-Methyl-2-oxopentanoate	200.548	129.056	0.272787	0.295059	0.255633	0.238177	0.235797	0.18931	0.207506	0.303824	0.268307	0.267265	0.255895	0.242182	0.233041	0.172248	0.215157	0.284803	0.218795	0.285168	0.181101	0.175234	0.288585	0.162303	0.140349	0.232237	0.163213	0.300768	0.160748	0.139756	0.24427	0.137347	0.155826	0.164199	0.209346	0.216777	0.220363	0.222725	0.203349
388	(E)-2,6-Dimethyl-2,5-heptadienoic acid	312.498	155.107	0.0108177	0.039548	0.0265789	0.0108479	0.0133564	0.0442007	0.0343577	0.0431525	0.00945098	0.00795828	0.0156297	0.0375893	0.0382472	0.0109755	0.0445797	0.0443781	0.00487246	0.0115932	0.0191243	0.0137585	0.0191007	0.0234336	0.0237889	0.018105	0.0104018	0.0120558	0.0233084	0.0195108	0.00845839	0.0189063	0.0240327	0.0275533	0.017592	0.0160955	0.0170833	0.0152604	0.0162148
389	Convalloside	301.072	713.329	0.0263147	0.0266833	0.0241004	0.0263989	0.0104162	0.0288787	0.029326	0.0303929	0.0241756	0.0208851	0.0269109	0.0211497	0.0275637	0.0282921	0.0298541	0.0278071	0.0242751	0.0173032	0.0268973	0.0253191	0.0274116	0.0328636	0.0273639	0.0198471	0.0264955	0.0267507	0.0268432	0.0223747	0.0258261	0.0284094	0.0476807	0.0276519	0.0105012	0.0259271	0.0263355	0.0251406	0.0216983
390	Leucyl-Arginine	228.004	288.202	0.120892	0.135141	0.131915	0.139481	0.123777	0.11983	0.130019	0.132196	0.120314	0.131344	0.109782	0.130557	0.121884	0.140241	0.134828	0.142216	0.173434	0.130067	0.139117	0.150304	0.157529	0.120102	0.133808	0.136486	0.122605	0.142131	0.13608	0.118663	0.116634	0.172238	0.134225	0.115971	0.127438	0.192838	0.13419	0.149073	0.120399
391	Zapotin	69.2061	365.105	0.265133	0.0228159	0.0103674	0.0138502	0.016476	0.143039	0.0136559	0.0171945	0.231796	0.014708	0.0168391	0.0120347	0.0102517	0.0138499	0.0162056	0.0111201	0.0113266	0.0136464	0.010657	0.00657886	0.0164555	0.0148867	0.00959704	0.0159028	0.00982919	0.00993776	0.0119652	0.00962016	0.0125513	0.00872036	0.00589403	0.0096887	0.0100097	0.012358	0.0192724	0.0106002	0.00993367
392	Dodecanoic acid	573.747	199.17	0.682482	0.713893	0.686183	0.66876	0.720294	0.697633	0.762375	0.706643	0.724445	0.600793	0.677392	0.724821	0.772122	0.738999	0.726762	0.797383	0.660297	0.718461	0.710479	0.686989	0.67648	0.657639	0.743006	0.685638	0.74179	0.733004	0.770974	0.708215	0.661326	0.704459	0.695899	0.737864	0.75902	0.751053	0.722199	0.715883	0.679152
393	L-Carnitine	46.8415	162.112	0.0928124	0.077472	0.104951	0.108993	0.0801103	0.104664	0.102393	0.119805	0.0893745	0.0882551	0.098548	0.10888	0.0900288	0.094991	0.0909744	0.113364	0.0900451	0.0976719	0.139654	0.124498	0.103086	0.101649	0.103789	0.104916	0.1194	0.0768051	0.108543	0.0900443	0.0996769	0.0859517	0.136865	0.108844	0.125136	0.0990723	0.107968	0.119799	0.111095
394	5-Aminovaleric acid	52.2271	118.086	18.9765	19.0435	18.0676	18.2854	18.6553	22.1724	19.7237	19.2942	17.5879	24.3796	19.1833	19.0179	21.9251	17.3323	22.4097	19.3495	22.1309	18.4979	22.0284	17.1004	18.5386	15.9577	16.8268	5.71071	15.3215	17.2336	16.6941	16.4835	17.6315	15.5401	18.7809	17.2564	17.1507	17.6996	18.5134	16.9595	21.6586
395	Valyl-Arginine	104.416	274.187	0.675254	0.620117	0.6661	0.609945	0.595218	0.645698	0.608682	0.664577	0.583193	0.562978	0.649613	0.601937	0.650688	0.706869	0.610318	0.672069	0.599726	0.566446	0.644571	0.607874	0.591122	0.601769	0.583064	0.576179	0.608977	0.566025	0.611261	0.549024	0.564374	0.534714	0.590737	0.601944	0.627867	0.620584	0.59064	0.680774	0.611578
396	Methionyl-Proline	199.656	247.111	0.235003	0.189487	0.280897	0.198611	0.147485	0.258139	0.0596481	0.25011	0.202127	0.219699	0.288836	0.271504	0.184418	0.229687	0.212583	0.307853	0.39455	0.340742	0.373584	0.367083	0.370543	0.435172	0.348037	0.418048	0.395206	0.348297	0.390566	0.353556	0.354609	0.374074	0.431989	0.386636	0.270189	0.298578	0.295146	0.338481	0.277429
397	2,4,6-Octatriynoic acid	61.3705	133.032	0.70814	0.326495	0.773915	0.760008	0.41521	0.830021	0.904378	0.527501	0.410985	0.355702	0.277369	0.342237	0.76923	0.877894	0.441439	0.763251	0.320385	0.321593	0.37064	0.299137	0.322414	0.369569	0.388314	0.321224	0.327459	0.269141	0.370307	0.322857	0.347002	0.303725	0.390432	0.366564	0.377539	0.319625	0.319815	0.375422	0.343429
398	gamma-Glutamylisoleucine	98.3081	261.144	1.13491	0.47488	0.714912	0.697209	0.657487	1.10675	0.522279	1.24818	0.64925	0.633758	0.472462	1.21719	0.125781	0.680764	0.769338	1.24548	0.388498	0.462662	0.805068	1.16975	0.451793	0.4367	0.39674	0.445242	1.25243	0.421231	0.446173	0.353147	0.433237	1.1827	1.16639	0.388702	0.718629	0.42342	0.425295	0.738074	0.667641
399	Geranyl arabinopyranosyl-glucoside	234.714	449.24	0.994354	1.06967	1.03219	1.05397	1.0131	1.00722	1.09554	1.11918	1.02923	0.975697	1.05845	1.07295	0.994484	1.01705	1.12717	1.05324	1.00509	1.02743	1.06125	0.993741	1.1001	1.06873	1.03989	1.05515	1.01462	0.988368	1.02099	0.941744	1.01097	0.992805	1.06078	1.0449	1.00331	1.01395	1.03755	1.00287	0.993555
400	Epsilon-(gamma-Glutamyl)-lysine	40.8989	276.155	0.973978	1.10384	0.926794	1.02893	1.05103	0.865841	0.894092	1.0083	0.772881	1.09052	1.20414	1.15077	0.876179	0.885136	1.25095	0.976408	1.13071	1.28758	0.948857	0.93165	1.16215	1.10609	0.95785	1.08336	0.993376	1.12564	1.13179	0.977369	1.09636	1.18408	0.685037	1.12703	0.90954	1.06663	1.17558	0.918475	0.839206
401	Alpha-N-Phenylacetyl-L-glutamine	210.386	263.104	0.0491366	0.0483648	0.0464855	0.0471165	0.0467242	0.0476521	0.0508144	0.0512382	0.0426353	0.0470942	0.0492314	0.0460608	0.0485127	0.0487164	0.0544363	0.0494617	0.0485609	0.0463115	0.0458684	0.0457604	0.0513418	0.0492807	0.0479758	0.0473525	0.0467249	0.0436051	0.0478993	0.0446596	0.0494703	0.0462178	0.0512413	0.0486739	0.043919	0.0462361	0.049778	0.0477943	0.0466453
402	[6]-Gingerdiol 3,5-diacetate	825.419	379.212	0.00512207	0.0105706	0.00566928	0.00501037	0.00536394	0.00519336	0.00540117	0.00529657	0.00440273	0.00451904	0.00562566	0.0073107	0.00721193	0.00558746	0.00534078	0.00805715	0.00876916	0.00476157	0.0056635	0.00473449	0.00699228	0.0136183	0.00416629	0.00521967	0.00533836	0.00540734	0.00496669	0.00595961	0.00470315	0.00547917	0.00506845	0.00535098	0.00521334	0.00844309	0.00514962	0.00486791	0.00514431
403	LysoPC(18:4(6Z,9Z,12Z,15Z))	259.042	516.314	0.0458659	0.0490104	0.0457369	0.0478648	0.0483371	0.0483714	0.0512694	0.0493128	0.0436601	0.0440683	0.0466641	0.0475672	0.0486766	0.0471593	0.0509851	0.0495977	0.0456621	0.045551	0.0489747	0.0429589	0.0490569	0.0474498	0.0472916	0.0468164	0.0470546	0.0430453	0.0444051	0.0438527	0.0444587	0.0451039	0.047422	0.048084	0.0432799	0.0488486	0.0453624	0.0470678	0.0434098
404	Threoninyl-Tyrosine	116.357	283.126	0.210358	0.18517	0.184533	0.194929	0.171455	0.178163	0.199313	0.206828	0.224449	0.183443	0.203335	0.203525	0.156405	0.170563	0.205088	0.201229	0.209789	0.208427	0.202957	0.210787	0.206133	0.215367	0.169864	0.247712	0.17095	0.17805	0.193939	0.208219	0.207244	0.174329	0.205023	0.209775	0.154037	0.197282	0.199456	0.194782	0.194017
405	1,2,3-Trihydroxybenzene	98.888	171.03	0.0484896	0.0459252	0.0455501	0.0421678	0.043325	0.0444855	0.038822	0.0483691	0.0382115	0.0384439	0.0427782	0.0492491	0.0452382	0.0427775	0.0531991	0.0457359	0.0384526	0.0374305	0.0477756	0.0470814	0.0429471	0.0446932	0.0372026	0.0385265	0.0427244	0.0358948	0.0445445	0.0426284	0.0403923	0.0462459	0.0472587	0.0462973	0.0324065	0.0423786	0.0469454	0.0462033	0.0405858
406	Sakuranetin	13.3064	272.258	0.00881985	0.00986252	0.0251301	0.00817104	0.0109724	0.0162651	0.0307353	0.0183168	0.00629842	0.0162471	0.0111104	0.0110164	0.0102957	0.0322512	0.00799927	0.00914504	0.00862213	0.0126454	0.0140414	0.00681852	0.012465	0.00905541	0.00936596	0.00634781	0.0115388	0.0116497	0.00838082	0.0103415	0.0102101	0.0102133	0.00930844	0.0119765	0.0128208	0.0139367	0.0107995	0.00903655	0.016691
407	N1-(2-Hydroxyethyl)flurazepam	107.572	333.074	0.141203	0.1166	0.151506	0.128791	0.105794	0.174632	0.110295	0.148813	0.12964	0.122071	0.148705	0.146544	0.117086	0.182073	0.119252	0.150437	0.131036	0.107441	0.162633	0.149392	0.113118	0.172199	0.0902878	0.153741	0.162754	0.115268	0.168269	0.152191	0.130978	0.172788	0.0946481	0.171998	0.150181	0.136265	0.137366	0.133216	0.130829
408	(7alpha,10beta)-1(10->19)-Abeo-7-acetoxyisoobacun-3,10-olide	131.055	515.215	0.0218734	0.0208653	0.0230967	0.0232823	0.0227962	0.0253942	0.0210862	0.0259857	0.0214319	0.0176072	0.0250093	0.0230503	0.0215544	0.0245471	0.0219545	0.0240177	0.0190696	0.017328	0.0237403	0.0154386	0.0226593	0.0227196	0.0178018	0.0193179	0.0262014	0.0229095	0.0233851	0.0246771	0.0247289	0.0235613	0.0180685	0.0243763	0.0285106	0.0181237	0.0202751	0.022406	0.0173728
409	Carvyl propionate	630.108	209.153	0.000731278	0.00160439	0.00154905	0.00137296	0.00109053	0.00172276	0.00185008	0.00199216	0.00172854	0.00113144	0.00179548	0.00114085	0.00195178	0.0027439	0.00229683	0.00231263	0.000746227	0.0013153	0.00121614	0.000972425	0.00119685	0.00146699	0.00228546	0.000814482	0.000946225	0.00155307	0.00117673	0.00111716	0.0019365	0.00167874	0.00145923	0.000913793	0.00152238	0.00197726	0.00268081	0.00142216	0.00165334
410	PS(22:4(7Z,10Z,13Z,16Z)/18:3(6Z,9Z,12Z))	265.666	834.529	0.063198	0.0573825	0.0682954	0.0641053	0.0629511	0.0671525	0.0682685	0.0702594	0.0487276	0.0611623	0.040211	0.0699142	0.0631637	0.0670001	0.068165	0.0702425	0.0569557	0.0610512	0.0654322	0.05344	0.0658241	0.061289	0.0684088	0.0423139	0.0672298	0.0667997	0.0665395	0.0609069	0.0659262	0.0668127	0.06573	0.0667112	0.0595219	0.0680642	0.0627408	0.0616139	0.0584399
411	Docosatrienoic acid	632.236	335.294	0.0020421	0.00206226	0.00330101	0.00213225	0.0016826	0.00344342	0.0101452	0.00260317	0.00279977	0.00173737	0.001786	0.00346782	0.00246157	0.0028433	0.003894	0.00260017	0.00256091	0.00188551	0.00170104	0.00162225	0.00198543	0.00158566	0.0028902	0.00193765	0.00225296	0.00162433	0.00265839	0.00204041	0.00190385	0.00184915	0.00246739	0.00218659	0.00304739	0.00212156	0.00278173	0.00207581	0.00300522
412	Maduramicin	238.724	917.528	0.00559253	0.00324851	0.00362915	0.00505836	0.00646921	0.00439382	0.00547342	0.00588401	0.00462138	0.0052561	0.003237	0.00506325	0.00540332	0.00493844	0.00600004	0.00550228	0.00407074	0.00581137	0.00484199	0.00294112	0.00479145	0.00451209	0.00262249	0.0027045	0.00426872	0.00480948	0.004157	0.00458993	0.00474256	0.00439607	0.00543693	0.00575552	0.00312233	0.00340453	0.00427519	0.00388054	0.00483399
413	1,4'-Bipiperidine-1'-carboxylic acid	264.615	213.159	0.0785021	0.0759075	0.0773674	0.0727108	0.0768388	0.0736362	0.0817614	0.092207	0.077747	0.0722458	0.075656	0.0786344	0.0798584	0.0767885	0.0747929	0.0758711	0.0771136	0.0768387	0.0818051	0.0777418	0.0823457	0.0804689	0.0755987	0.0808654	0.0768547	0.0773977	0.0788575	0.0667797	0.0713667	0.0787547	0.078761	0.0739721	0.0753627	0.0743305	0.0815967	0.0752048	0.0688385
414	2-(2-Methylpropoxy)naphthalene	215.17	201.123	0.295274	0.264497	0.258026	0.266731	0.264611	0.259194	0.288595	0.290279	0.24972	0.236527	0.259229	0.256978	0.257769	0.260899	0.275884	0.2914	0.302754	0.24746	0.260877	0.241111	0.28474	0.27177	0.253642	0.262114	0.258938	0.247724	0.258417	0.286462	0.257072	0.250114	0.261275	0.260327	0.264963	0.258688	0.266602	0.248518	0.247908
415	(Â±)-(Z)-2-(5-Tetradecenyl)cyclobutanone	652.547	265.252	0.0476839	0.12261	0.0945037	0.0649631	0.0684611	0.114366	0.104065	0.0787782	0.0424486	0.0707698	0.0761511	0.100054	0.0940304	0.0578838	0.115713	0.0881511	0.0344756	0.113319	0.0809659	0.10211	0.109993	0.0965013	0.100235	0.0961124	0.104082	0.100357	0.0910504	0.0795146	0.0733834	0.0955187	0.0637874	0.0696947	0.0424391	0.049906	0.0518721	0.0526482	0.0492712
416	(4-Hydroxybenzoyl)choline	38.916	224.128	0.0174735	0.0160032	0.0194269	0.0167138	0.0150757	0.0181388	0.0200177	0.018492	0.0178364	0.0129328	0.0154041	0.0152478	0.0185859	0.0162384	0.0175334	0.0181788	0.0155205	0.0146455	0.0179058	0.0173793	0.0159384	0.0152645	0.0147767	0.013397	0.0147178	0.0146964	0.0119426	0.0134311	0.0141764	0.0123188	0.0168859	0.0149422	0.0176425	0.0136213	0.0156671	0.0169	0.015565
417	Hydrocinchonine	304.072	297.196	0.00669703	0.00629717	0.00631929	0.00601394	0.00582091	0.00580658	0.00676689	0.00598516	0.00645608	0.00513359	0.00638255	0.00566764	0.0063656	0.00566896	0.00655518	0.00547643	0.00537566	0.00629579	0.00560874	0.0055593	0.00608372	0.00560932	0.00569186	0.00661584	0.00717044	0.00816402	0.0058956	0.00570366	0.00602121	0.0057725	0.00588257	0.00786365	0.00788133	0.00768233	0.00694881	0.00671499	0.00675576
418	Quinic acid	3.11268	191.056	0.00408409	0.00521324	0.00684384	0.00496387	0.00628954	0.00670872	0.00548744	0.00672233	0.0047219	0.00293567	0.00722019	0.00599028	0.00662244	0.00748381	0.0058411	0.00753813	0.004624	0.00376507	0.00631434	0.00555374	0.00619671	0.00611353	0.00624742	0.00445502	0.00693397	0.00659057	0.00710742	0.00433619	0.00590317	0.00617971	0.0052355	0.00644648	0.00768972	0.00663461	0.00557887	0.00510267	0.0073012
419	L-Allothreonine	45.3698	118.051	0.00327698	0.578602	0.58641	0.655898	0.125858	1.33438	2.23038	1.08787	0.274482	0.590205	0.616298	0.813948	0.371605	1.49545	2.05697	1.04066	1.35212	2.57563e-05	2.41289	2.37661	0.111567	1.86271	2.56187	1.85061	2.38908	0.0144354	2.23428	2.21283	0.751781	2.01624	2.82781	2.2088	1.25645	1.21758	1.19552	1.37746	1.30279
420	Serylphenylalanine	196.767	253.118	1.64111	1.67178	1.75583	1.6579	1.51624	1.77126	1.6085	1.96977	1.51963	1.50214	1.74951	1.75378	1.5173	1.75085	1.65328	1.93936	1.48678	1.54995	1.7178	1.56718	1.62517	1.75163	1.42639	1.76406	1.72378	1.57197	1.77311	1.66692	1.66041	1.71639	1.50787	1.76315	1.61438	1.68415	1.7007	1.68099	1.54457
421	Dihydrojasmonic acid	488.215	211.134	0.0343866	0.0323864	0.029525	0.0203142	0.0355282	0.0341283	0.0305144	0.03237	0.0286092	0.0343845	0.0331478	0.0272381	0.0363334	0.0312311	0.0309837	0.0358371	0.038051	0.0329509	0.0289645	0.0280723	0.0348027	0.0344817	0.0324921	0.029933	0.0345697	0.0340876	0.0305194	0.0324228	0.0412908	0.0354886	0.037837	0.0413429	0.0306016	0.0322611	0.0296061	0.0284	0.0317461
422	Malonic acid	785.369	103.004	0.0104971	0.00911679	0.00750832	0.0125052	0.00801868	0.00833307	0.00967228	0.0101631	0.012137	0.0100923	0.0116086	0.00763071	0.00909881	0.0079979	0.0106427	0.0113852	0.00604545	0.00853311	0.00625819	0.0082149	0.00868952	0.00846609	0.00508104	0.00987772	0.00382524	0.00849823	0.00535002	0.0138617	0.00928465	0.00698269	0.00617879	0.00916908	0.00681527	0.008267	0.00937981	0.00757316	0.00931109
423	Methylimidazole acetaldehyde	35.3194	125.071	0.0072892	0.00898159	0.00752342	0.0105894	0.00823674	0.00834928	0.00975235	0.0140667	0.00780647	0.0107438	0.00803574	0.00917508	0.00787707	0.00778466	0.00726513	0.0078055	0.00759584	0.009386	0.0180355	0.014784	0.00880128	0.00860839	0.0073132	0.00842725	0.00629376	0.00713535	0.00297212	0.00837438	0.0082983	0.00726759	0.0064314	0.0095832	0.00610306	0.0074215	0.00858173	0.00794409	0.0083528
424	3-Phenoxybenzoic acid	345.978	213.056	0.0222195	0.0221362	0.0240263	0.0215202	0.0248419	0.0227022	0.0277447	0.0260683	0.0252036	0.0242162	0.0261677	0.0232736	0.0256763	0.0231284	0.0239877	0.0231353	0.0204825	0.0221383	0.0265673	0.0211831	0.0233898	0.0217697	0.0221135	0.0217006	0.0261086	0.0222808	0.0232174	0.0221557	0.022146	0.0238237	0.0271691	0.0231728	0.0231316	0.0219933	0.021318	0.0222264	0.021099
425	3-hydroxytetradecanoic acid	485.563	243.197	0.0209222	0.0402383	0.0309459	0.0292749	0.0273693	0.0301176	0.0436374	0.0323213	0.0285086	0.0276728	0.0305948	0.0317984	0.0288477	0.0281798	0.0329392	0.0496741	0.0284544	0.0284689	0.0298424	0.0291568	0.028718	0.0212739	0.0302624	0.031433	0.028591	0.032627	0.029534	0.0317453	0.030419	0.0180824	0.0313181	0.0303864	0.0311037	0.0295487	0.0298437	0.0289601	0.0284547
426	Malabaricano	198.946	362.192	0.838461	0.867788	0.851683	0.860923	0.824984	0.823711	0.884439	0.911066	0.829598	0.811265	0.867423	0.855068	0.827623	0.824258	0.912315	0.888297	0.842838	0.796469	0.864805	0.828051	0.875229	0.854063	0.836571	0.837637	0.819257	0.792261	0.83564	0.80242	0.837357	0.840133	0.8952	0.82032	0.822569	0.861407	0.87008	0.80847	0.822304
427	Rhapontigenin	44.769	257.075	0.039384	0.0278443	0.0362458	0.038982	0.0292432	0.0499879	0.0483356	0.04496	0.0366404	0.0335641	0.035182	0.0401795	0.0373819	0.0568834	0.0327845	0.04266	0.0251136	0.044444	0.0449386	0.0427067	0.0337859	0.0393481	0.0364031	0.0590044	0.044293	0.0267415	0.0331252	0.0409183	0.0257729	0.0425947	0.0414343	0.0300544	0.0395622	0.0316891	0.0327053	0.0437478	0.0384101
428	10-Oxo-11-octadecen-13-olide	559.785	295.227	0.0135823	0.0150138	0.0144574	0.013144	0.0226328	0.0131731	0.0309565	0.0152991	0.0140236	0.0125264	0.0154325	0.0139523	0.0167469	0.0267052	0.0163566	0.0148579	0.0120517	0.013093	0.0130568	0.0122805	0.0122781	0.0130223	0.0121247	0.0120558	0.0123748	0.0129989	0.0126746	0.0124221	0.0128826	0.0124614	0.0146281	0.0119157	0.0156121	0.0140986	0.0149045	0.0150514	0.0129814
429	Tryptophyl-Alanine	243.714	276.134	0.0442402	0.0435229	0.0520556	0.0417731	0.0453724	0.0375304	0.0486578	0.0485257	0.0474844	0.0433742	0.0516863	0.0425532	0.0442444	0.042953	0.0470517	0.0433872	0.0448531	0.0411219	0.050587	0.0440515	0.0394447	0.0437666	0.0414015	0.0473095	0.0495804	0.040047	0.0387559	0.0448	0.0438897	0.045208	0.0449826	0.0415465	0.0468236	0.0470784	0.0490941	0.0420354	0.049753
430	11-alpha-O-beta-D-Glucopyranosyl-16alpha-O-methylneoquassin	250.568	569.291	0.0497327	0.0490393	0.0480448	0.0455102	0.0532637	0.067238	0.0476181	0.0539419	0.0428082	0.0530833	0.0493341	0.0699236	0.0488119	0.047275	0.0548923	0.0499012	0.0524423	0.0459836	0.0572347	0.0438736	0.0400207	0.0595209	0.0587147	0.046957	0.048973	0.0593405	0.0474102	0.0459601	0.0542534	0.0456675	0.0523282	0.047907	0.0496327	0.050128	0.0521301	0.0500436	0.0717695
431	1-Hydroxy-10-methylacridone	42.1413	226.082	0.109237	0.0799425	0.07726	0.0862029	0.0779793	0.0725037	0.0773642	0.0994053	0.110868	0.0770559	0.146328	0.155521	0.0764735	0.0611563	0.0868096	0.063887	0.077896	0.15449	0.138749	0.066909	0.0767002	0.0821836	0.0780419	0.0704856	0.0875692	0.0773743	0.07118	0.119688	0.0751718	0.0602008	0.0919554	0.0748515	0.0731445	0.0777858	0.0911102	0.061996	0.0748597
432	Pinocembrin	41.7517	257.074	0.0728705	0.102365	0.0807543	0.0801617	0.107884	0.106079	0.068648	0.056162	0.0878476	0.111737	0.085014	0.102673	0.0689097	0.0946822	0.107164	0.124773	0.0974415	0.149455	0.131792	0.0623273	0.112275	0.0986918	0.108937	0.0998083	0.118937	0.0929598	0.130969	0.0974053	0.109065	0.120891	0.112592	0.110946	0.0813085	0.0798181	0.0849221	0.0869398	0.0423833
433	Norclozapine	192.641	313.121	0.0418742	0.0439775	0.0241561	0.0143039	0.0229061	0.02247	0.043122	0.0527227	0.0275767	0.0396896	0.0456795	0.0400156	0.0370893	0.0205864	0.0508642	0.0590574	0.043755	0.0378082	0.0487175	0.0498212	0.04248	0.0213924	0.0460765	0.0548692	0.052747	0.0398236	0.0541866	0.0539728	0.0471037	0.041022	0.0397491	0.0553441	0.045526	0.0484313	0.0426132	0.0473349	0.0465883
434	2,4,5,7alpha-Tetrahydro-1,4,4,7a-tetramethyl-1H-inden-2-ol	438.524	193.158	0.249858	0.250484	0.253612	0.235143	0.250902	0.269342	0.283766	0.261163	0.234207	0.237977	0.254516	0.274761	0.246137	0.24681	0.272908	0.260628	0.240334	0.240398	0.262789	0.236901	0.263004	0.244657	0.251204	0.239286	0.242124	0.230391	0.245539	0.24997	0.247661	0.2422	0.256169	0.260004	0.239133	0.250476	0.264238	0.248141	0.232825
435	Gingerglycolipid A	234.668	677.385	0.0791064	0.0835114	0.0917277	0.0834077	0.0835098	0.0889244	0.0871237	0.0905874	0.0831416	0.0745083	0.0823847	0.0886509	0.097984	0.0868317	0.0926996	0.0940132	0.0836933	0.083992	0.0826449	0.0779474	0.0955845	0.0812431	0.0892572	0.0903305	0.090275	0.0888058	0.0942993	0.0787577	0.0800731	0.105398	0.0892901	0.0905312	0.0742183	0.0861913	0.0873445	0.0810023	0.0923983
436	Methyl (2E,6Z)-dodecadienoate	438.524	211.169	0.180728	0.192527	0.19516	0.188718	0.188859	0.200713	0.214433	0.205642	0.175567	0.172113	0.20542	0.203504	0.193509	0.192158	0.212749	0.200264	0.181451	0.174791	0.205284	0.172976	0.208204	0.194732	0.1982	0.175861	0.190816	0.17962	0.186935	0.177604	0.195351	0.185018	0.204348	0.196112	0.180715	0.193776	0.204978	0.187128	0.16799
437	Nandrolone	209.759	265.117	0.0791081	0.0737242	0.0766028	0.0748397	0.0736888	0.0758357	0.0793989	0.0773892	0.0720052	0.0789851	0.0759374	0.0763475	0.0775267	0.0720977	0.0841702	0.075182	0.0678971	0.0719791	0.0769008	0.0770372	0.081539	0.0686653	0.0729193	0.0724347	0.0723162	0.068591	0.0712605	0.0759016	0.0741728	0.0710469	0.0804042	0.0745723	0.0719987	0.072343	0.077175	0.0707443	0.0713371
438	Arginyl-Valine	69.8915	274.187	6.62202	8.55311	7.39399	6.54261	7.90533	7.77564	7.1958	7.41142	6.74373	6.89428	8.45264	7.59196	6.38392	7.82219	7.67358	7.58401	8.3215	7.38543	7.18399	6.29728	8.3362	8.54089	7.44512	7.60997	7.36296	8.1209	8.30771	7.60176	7.27652	7.48788	6.24228	8.74692	6.5356	8.70434	7.92792	6.51808	6.19269
439	D-Tartaric acid	584.122	149.01	0.0118921	0.0125955	0.0115531	0.0106293	0.0132491	0.0116767	0.0121116	0.0109992	0.0100098	0.0112178	0.0131001	0.0110576	0.0137062	0.00998753	0.0132758	0.0125122	0.0137476	0.0109774	0.0101142	0.0129324	0.0103045	0.0117685	0.0113276	0.010302	0.0129509	0.0112834	0.0131673	0.00902218	0.010175	0.0123272	0.00987051	0.0115515	0.0809786	0.119814	0.119326	0.123149	0.1148
440	Isomorellic acid	92.2883	561.25	0.00725193	0.021463	0.013253	0.0117906	0.0148111	0.0147277	0.0134825	0.00720913	0.0133314	0.0190527	0.0178179	0.00903789	0.0152518	0.01207	0.0195894	0.00852785	0.0224136	0.0134256	0.0156077	0.0171098	0.0170953	0.0166818	0.0261273	0.0209964	0.0184619	0.0236052	0.0157867	0.0262743	0.0226961	0.0176497	0.0165498	0.0195841	0.0159345	0.0228818	0.0218814	0.0172561	0.01079
441	Lithocholic acid glycine conjugate	360.277	434.319	0.256368	0.262148	0.265721	0.250161	0.249089	0.252777	0.271112	0.253156	0.233171	0.24374	0.260564	0.264321	0.257956	0.248076	0.268598	0.267551	0.258067	0.240484	0.266373	0.243496	0.250029	0.251977	0.253757	0.242001	0.262577	0.260436	0.257961	0.232394	0.251358	0.271593	0.260959	0.271563	0.250406	0.256738	0.269712	0.261252	0.233929
442	Mannitol	45.4068	181.071	0.0237777	0.0393363	0.0503682	0.0214985	0.0147119	0.031722	0.0216359	0.0111464	0.00230606	0.00192209	0.0246554	0.0126336	0.0269966	0.0135544	0.0298838	0.020947	0.0203413	0.0120867	0.0271364	0.0119304	0.0208628	0.0155172	0.0159283	0.016933	0.022865	0.0405121	0.0107778	0.0115687	0.02201	0.0131199	0.0148693	0.0142437	0.0431331	0.0360322	0.0511675	0.0311806	0.0230881
443	2,3-Dihydro-6-methyl-5-(5-methyl-2-furanyl)-1H-pyrrolizine	244.825	202.126	0.0209619	0.0246682	0.0222698	0.0243224	0.0221291	0.0247737	0.0238709	0.026192	0.0194896	0.0200726	0.0231283	0.0240829	0.0236853	0.0204461	0.0237801	0.026545	0.0238066	0.0241641	0.0275073	0.0219295	0.0244671	0.0242907	0.0231303	0.0188376	0.0211564	0.0212102	0.0214826	0.0221819	0.0222264	0.0230028	0.0232109	0.0218861	0.0206082	0.026203	0.0249935	0.0199573	0.0192749
444	NPC	50.1791	519.23	0.0282126	0.0298801	0.0287628	0.0240971	0.0321898	0.0250816	0.0243937	0.0313743	0.0267776	0.0266541	0.030741	0.034196	0.0245457	0.0235779	0.0361752	0.0269734	0.0223451	0.0254321	0.0229726	0.0158015	0.0257978	0.0337331	0.0188601	0.0315548	0.0310276	0.017508	0.0201493	0.0235994	0.0322144	0.0313822	0.0108583	0.0318062	0.0269957	0.0259973	0.0350408	0.027992	0.0341521
445	N-2-[4-(3,3-Dimethylallyloxy)phenyl]ethylcinnamide	287.147	336.191	0.166216	0.0398897	0.154819	0.0401128	0.150989	0.158248	0.163101	0.169377	0.156597	0.0399305	0.159212	0.0397788	0.152051	0.152898	0.165514	0.165078	0.157669	0.153828	0.161298	0.154021	0.159506	0.150264	0.0394067	0.0403116	0.15236	0.146715	0.154978	0.151413	0.153289	0.150901	0.155808	0.159378	0.144926	0.15587	0.156614	0.150323	0.157341
446	1-(2,3-Dihydro-6-methyl-1H-pyrrolizin-5-yl)-1,4-pentanedione	354.148	220.13	0.00142043	0.00402315	0.00177902	0.00150261	0.00159796	0.00338016	0.00324611	0.00337851	0.00137276	0.00119897	0.00178044	0.00356876	0.00294712	0.00124596	0.0033359	0.00455189	0.000921806	0.000892914	0.0011446	0.00108451	0.000991294	0.00101126	0.00100124	0.000981352	0.000880642	0.00112061	0.000960336	0.000933519	0.00100111	0.000995514	0.00138345	0.000951991	0.000891471	0.0010541	0.000994645	0.000940848	0.000933449
447	L-cis-Cyclo(aspartylphenylalanyl)	94.9355	263.105	0.0184147	0.0154696	0.00961639	0.0191178	0.019879	0.0182851	0.0224552	0.0122942	0.0258927	0.017023	0.0161945	0.022353	0.0130521	0.020519	0.0167977	0.0115966	0.0205532	0.0147736	0.0167232	0.0157002	0.0205169	0.0209022	0.017871	0.0243346	0.0169062	0.01504	0.0134938	0.0177377	0.0201449	0.0137611	0.0186978	0.0133018	0.0126886	0.0170786	0.0164538	0.0127083	0.0205998
448	Biotin	91.4617	243.081	0.0595805	0.0835048	0.042546	0.0750423	0.0675032	0.0811564	0.0793839	0.0787794	0.0674102	0.0786955	0.0690117	0.0709536	0.0614177	0.0830855	0.0569917	0.0819944	0.0436309	0.0730561	0.0857063	0.084457	0.0663122	0.0779997	0.0696159	0.0722243	0.0596763	0.0661737	0.0455343	0.0577364	0.0795174	0.0514122	0.0813508	0.0579794	0.072884	0.076223	0.0589213	0.0647317	0.0845025
449	Hydroxyprolyl-Methionine	49.4158	263.105	0.44473	0.394717	0.486158	0.481922	0.385017	0.539882	0.493548	0.579792	0.455765	0.382529	0.393666	0.472948	0.46728	0.542681	0.416506	0.569779	0.51486	0.563515	0.610501	0.630277	0.58832	0.551627	0.536856	0.585126	0.592152	0.551089	0.568728	0.527396	0.602613	0.499544	0.621612	0.549197	0.566018	0.526312	0.545917	0.594691	0.54834
450	5-Aminopentanal	80.69	102.091	0.0292543	0.0312435	0.0339205	0.0434942	0.0253284	0.0361269	0.0258955	0.0348283	0.0317505	0.0405277	0.042712	0.0239895	0.029485	0.0369745	0.040731	0.0333142	0.0707712	0.0706444	0.0492274	0.0597052	0.068913	0.0517221	0.0536957	0.0411135	0.0490775	0.0684668	0.0643889	0.0827699	0.0680376	0.0454753	0.0384403	0.0421805	0.0360912	0.041149	0.0387627	0.0360442	0.0362967
451	13-HOTE	530.044	295.236	0.00334011	0.00617142	0.00510718	0.00287953	0.0039933	0.00882451	0.00818278	0.00535735	0.00252384	0.003284	0.0031569	0.0065121	0.00678485	0.00343913	0.00743382	0.00600141	0.00973003	0.00995533	0.00387589	0.0055807	0.00566066	0.00527815	0.00470747	0.0057871	0.00496033	0.0127304	0.00550653	0.0039248	0.00330392	0.00562031	0.0032671	0.00546508	0.0042871	0.00356353	0.00594676	0.00305194	0.00555835
452	N-Acetyl-D-glucosamine	155.782	220.084	0.0109251	0.0101653	0.0102594	0.00724999	0.00628414	0.0058119	0.0113805	0.0106259	0.011055	0.00892352	0.00647497	0.0102425	0.00979467	0.00138601	0.00994619	0.00566262	0.0100878	0.0101423	0.0107993	0.00581576	0.00488317	0.0103472	0.0100501	0.0110587	0.00511646	0.00980691	0.0105617	0.00640234	0.00594966	0.00464531	0.0100467	0.00687427	0.00982185	0.0104128	0.010069	0.0100201	0.00559614
453	3'-AMP	182.769	346.055	0.0177708	0.015208	0.0161252	0.0185736	0.00672672	0.0152907	0.0134169	0.0202761	0.0139136	0.0136483	0.0131201	0.0121975	0.0117406	0.0152641	0.0134827	0.017712	0.0148147	0.0107937	0.0164372	0.0149974	0.00784048	0.011611	0.0138142	0.0183316	0.0154399	0.0114493	0.0155202	0.0144779	0.00874373	0.0125647	0.0105359	0.0155039	0.0168554	0.0126	0.016252	0.0156205	0.0144287
454	Tryptophyl-Threonine	188.091	306.148	0.0417331	0.0418521	0.0385672	0.0412038	0.0415478	0.0394604	0.0379071	0.0456822	0.0371929	0.0408474	0.0412035	0.0411608	0.0384893	0.0414353	0.0465115	0.0447252	0.0354723	0.0387674	0.0394454	0.0389661	0.0399437	0.0381094	0.0398147	0.037249	0.0381344	0.0383419	0.0387606	0.040565	0.0416418	0.0380699	0.0409724	0.0352866	0.0382246	0.0379355	0.0404821	0.0407086	0.0369326
455	6-O-Desmethyldonepezil	377.743	366.21	0.00151899	0.00135264	0.00116158	0.000970656	0.00149916	0.00172054	0.00197828	0.00183806	0.00169647	0.000917855	0.000656862	0.00114476	0.00145188	0.00210476	0.0018409	0.00185136	0.00159493	0.00213374	0.00178216	0.00166254	0.00141555	0.00177088	0.00163467	0.00148442	0.00165008	0.00141569	0.00152919	0.00178291	0.00140687	0.00140982	0.00148237	0.0016806	0.00181662	0.00168561	0.00114226	0.00168742	0.0015304
456	4,5-Dihydropiperlonguminine	177.544	276.155	0.859701	0.851208	0.879051	0.875398	0.8237	0.926691	0.844782	0.958589	0.808353	0.825517	0.919872	0.902642	0.818909	0.930429	0.900303	0.94928	0.84387	0.792357	0.913373	0.851109	0.867329	0.911972	0.775618	0.861872	0.903303	0.814831	0.905827	0.813775	0.845865	0.899196	0.799418	0.900496	0.832732	0.857513	0.872382	0.856337	0.81445
457	3,4-Dihydroxybenzylamine	799.276	140.068	0.0688444	0.0755905	0.0756987	0.0716734	0.0684949	0.0685253	0.0736032	0.0692497	0.0714274	0.0690517	0.072033	0.0717342	0.0784095	0.0746933	0.0779544	0.0830279	0.0676053	0.0678406	0.0748752	0.0709006	0.0730035	0.0681198	0.0683027	0.0691236	0.0739308	0.0776916	0.0783208	0.0673173	0.0685235	0.0734569	0.0727571	0.0719537	0.0792787	0.0711752	0.07138	0.0682419	0.0663959
458	15-Deoxy-d-12,14-PGJ2	78.7475	317.217	0.6686	0.6853	0.643514	0.631106	0.628374	0.643874	0.698342	0.546682	0.63069	0.6502	0.645578	0.518463	0.619902	0.654382	0.695951	0.559247	0.582689	0.666652	0.514509	0.476303	0.656209	0.606921	0.639333	0.6189	0.478177	0.625859	0.63501	0.603396	0.593664	0.497074	0.524496	0.614596	0.615188	0.633235	0.656248	0.538906	0.504518
459	(5a,6a,8a,11a)-8-Hydroxy-2-oxo-1(10),3-guaiadien-12,6-olide-15-al 8-(4-hydroxyphenylacetate)	428.855	411.142	0.0118306	0.0117537	0.0120881	0.0109267	0.012213	0.0116619	0.0135806	0.0113237	0.0121176	0.0129265	0.0118578	0.0112616	0.0115194	0.0109105	0.0113283	0.0116164	0.0113922	0.0117054	0.0118055	0.0105994	0.0109078	0.01089	0.0111128	0.0107177	0.0125295	0.0110433	0.0118692	0.0107167	0.0108953	0.0114249	0.0133197	0.0120336	0.00862963	0.0109519	0.0106641	0.0106458	0.00999601
460	Dehydroepiandrosterone	316.15	271.202	0.310286	0.312627	0.322272	0.309272	0.300569	0.32253	0.325549	0.345735	0.301902	0.295869	0.32913	0.314694	0.314827	0.326597	0.334543	0.327632	0.288825	0.283796	0.319056	0.288718	0.311634	0.306526	0.310327	0.302081	0.317006	0.296684	0.315073	0.277624	0.303894	0.299961	0.31246	0.294352	0.280886	0.30649	0.321064	0.299092	0.289856
461	Limonexic acid	115.182	503.179	0.0142655	0.0127357	0.0138611	0.0126111	0.01089	0.0117244	0.0134383	0.0133594	0.0122982	0.0118993	0.0138228	0.0137073	0.0124145	0.0116149	0.0140552	0.0134831	0.0133289	0.0132977	0.0142861	0.0123338	0.0144521	0.0121033	0.0151385	0.0127432	0.012471	0.0144924	0.0151177	0.011611	0.0127364	0.0124363	0.013572	0.0148623	0.0131386	0.0130965	0.0140919	0.0123695	0.0120115
462	Nortriptyline	344.188	264.181	0.00736839	0.00888104	0.0106619	0.00981743	0.00992858	0.00854525	0.00989641	0.00988232	0.0078621	0.00886416	0.0107059	0.0112823	0.00837876	0.0086158	0.00989473	0.00911354	0.00894998	0.00835569	0.010991	0.0093055	0.0105547	0.0100309	0.00873098	0.00798733	0.00794653	0.00861487	0.00848548	0.00842697	0.00998143	0.00841413	0.00994798	0.00952216	0.00821845	0.00952919	0.0107008	0.00863	0.00791832
463	Lucidenic acid N	527.134	461.286	0.00586202	0.00675579	0.00719879	0.00649735	0.00755893	0.00687273	0.00772873	0.00682589	0.00621492	0.00626223	0.00642025	0.00613696	0.00711335	0.00682588	0.00662766	0.00699455	0.0062834	0.0068498	0.00693974	0.00601969	0.00680142	0.00649965	0.00681665	0.00614795	0.00769797	0.00735141	0.00678854	0.00614869	0.0069743	0.00706538	0.00694211	0.00703764	0.00696926	0.00647882	0.00689414	0.00592041	0.00526537
464	1-Isothiocyanato-6-(methylsulfinyl)hexane	39.1013	206.065	0.0604784	0.0424259	0.0517636	0.0513854	0.0421168	0.0539067	0.0620568	0.0576472	0.0560133	0.0442551	0.0410194	0.045598	0.0531304	0.0564274	0.0401335	0.055462	0.0451078	0.0471764	0.0564576	0.0479989	0.0445879	0.0444415	0.0494434	0.0453437	0.0563719	0.0394066	0.0458763	0.0408091	0.0427179	0.0414016	0.0558466	0.0429827	0.0515984	0.0439592	0.0433166	0.0497193	0.0483155
465	Lansamide 3	176.282	298.137	0.135289	0.11967	0.142992	0.133845	0.121888	0.140665	0.117659	0.142392	0.119341	0.137811	0.145961	0.150891	0.114807	0.127432	0.159994	0.146347	0.119356	0.119733	0.147752	0.122453	0.12601	0.137504	0.100528	0.121498	0.120993	0.113175	0.119951	0.123556	0.127499	0.0977145	0.124479	0.130038	0.0995489	0.117711	0.134778	0.134816	0.127584
466	Kanzonol I	230.828	437.236	0.153942	0.145858	0.14246	0.141148	0.138776	0.142269	0.156919	0.159306	0.146604	0.153057	0.147915	0.155172	0.142648	0.145737	0.17229	0.157813	0.137363	0.138642	0.148946	0.15543	0.147404	0.150719	0.133085	0.145164	0.13053	0.129623	0.1391	0.139573	0.135411	0.139755	0.161616	0.150181	0.119903	0.142976	0.14042	0.155567	0.152834
467	16-Hydroxy hexadecanoic acid	562.907	271.228	0.0350676	0.0386467	0.0434082	0.0371557	0.0429589	0.0437117	0.047774	0.0426784	0.0373375	0.0326432	0.0421461	0.041868	0.0445546	0.043577	0.0408471	0.0424573	0.13511	0.0396413	0.04007	0.0368945	0.0395264	0.0401456	0.0448048	0.0389603	0.0451678	0.0457295	0.0440824	0.0356514	0.0402095	0.0427747	0.0409908	0.0446672	0.0633428	0.0687084	0.0620987	0.0629153	0.0599358
468	gamma-Glutaminyl-4-hydroxybenzene	132.416	239.102	0.169409	0.143345	0.136092	0.176851	0.123568	0.287188	0.0936545	0.193439	0.119201	0.136144	0.191306	0.141604	0.0575472	0.279675	0.134836	0.19716	0.185765	0.0863484	0.167878	0.219004	0.094227	0.273029	0.0332747	0.148789	0.159731	0.0935927	0.241712	0.158036	0.152044	0.270014	0.0837647	0.215803	0.118073	0.178479	0.127761	0.127143	0.119833
469	5,7-Dihydro-2-methylthieno[3,4-d]pyrimidine	584.057	153.048	0.4283	0.452814	0.450073	0.450736	0.453247	0.433797	0.473412	0.473661	0.418921	0.421575	0.496386	0.460001	0.457365	0.460628	0.48443	0.472716	0.427463	0.426485	0.473624	0.406747	0.496793	0.45797	0.448252	0.419319	0.483145	0.446246	0.465748	0.400128	0.46219	0.459443	0.477882	0.459954	0.452462	0.450911	0.475041	0.426074	0.436561
470	Aspartyl-Isoleucine	49.4037	247.128	2.96654	2.28837	2.61458	2.5303	2.07404	2.64221	2.58553	2.863	2.70156	2.32257	2.30688	2.42781	2.43757	2.62628	2.36546	2.82414	2.11371	1.98799	2.38654	2.26281	1.96093	2.08423	1.86704	2.32108	2.11527	1.96433	2.21888	2.06028	1.93288	1.9226	2.18727	2.02077	2.2036	2.12335	2.18543	2.24952	2.28403
471	Isoleucyl-Arginine	789.296	288.203	0.0141665	0.015666	0.0170957	0.015514	0.0160735	0.0168145	0.0164062	0.0154115	0.0162639	0.0141933	0.0119793	0.0156642	0.0155727	0.0181657	0.0165596	0.0167991	0.0133037	0.0121662	0.013838	0.0121507	0.0141639	0.0166793	0.0150482	0.0131996	0.0110898	0.0147302	0.0168306	0.0122508	0.0128653	0.013973	0.0148325	0.0136128	0.017312	0.0150097	0.0147723	0.0133613	0.0118035
472	D-Ornithine	41.1556	133.097	0.0223229	0.023994	0.0215967	0.0305651	0.0235183	0.0227979	0.0217547	0.0264888	0.0218779	0.0233716	0.0221101	0.0230639	0.0201175	0.0261001	0.0225836	0.0252929	0.0309689	0.0123911	0.0266489	0.0292441	0.0253824	0.0197671	0.0191475	0.0249345	0.0279845	0.0216336	0.0262697	0.0290511	0.0282001	0.0226091	0.030174	0.0333041	0.0314997	0.0282612	0.0246734	0.021013	0.0203406
473	Histidinyl-Isoleucine	50.2988	269.16	4.1836	4.36923	4.33746	4.29495	4.03752	4.62858	4.11547	4.68536	3.93261	4.1886	4.5489	4.76586	3.96082	4.57215	4.78868	4.61318	4.6011	4.67197	4.87333	4.80485	4.81147	4.86891	4.37539	4.97222	4.34508	4.78122	4.95021	4.53244	4.80494	4.96839	4.41849	4.83006	4.29391	4.39291	4.79405	4.45197	4.26207
474	2''-O-Acetylisoorientin	506.441	491.119	0.00331066	0.00413927	0.00344196	0.00305988	0.00323066	0.00371189	0.00287544	0.00329614	0.0019816	0.0033642	0.0027101	0.00204508	0.00292711	0.00245344	0.00295539	0.00307212	0.00334739	0.00260253	0.00342954	0.00314604	0.00300623	0.00284468	0.00246671	0.00285389	0.00252454	0.00339127	0.00268841	0.00271763	0.00340231	0.00258634	0.00264116	0.00312673	0.00917179	0.0137687	0.0131849	0.0133892	0.0135722
475	Glycylalanylprolylmethionylphenylalanylvalinamide	217.066	620.329	0.126517	0.13121	0.143342	0.132422	0.135819	0.139568	0.12756	0.135425	0.121947	0.127471	0.118409	0.138771	0.130714	0.129633	0.14902	0.138539	0.120017	0.120783	0.130682	0.132052	0.130531	0.123859	0.135836	0.122254	0.118842	0.117972	0.133625	0.112006	0.125494	0.145436	0.144535	0.134761	0.123065	0.116234	0.129294	0.10922	0.122579
476	Aspartyl-Proline	50.9234	231.097	0.482021	0.553162	0.504997	0.513821	0.513572	0.529867	0.499672	0.544133	0.48974	0.515708	0.516935	0.5455	0.511346	0.542603	0.649264	0.55236	0.373475	0.358557	0.404191	0.304873	0.38067	0.393347	0.320856	0.395502	0.304237	0.361879	0.377305	0.352007	0.358787	0.382394	0.338442	0.348401	0.386583	0.378696	0.430257	0.371231	0.403135
477	Asparaginyl-Gamma-glutamate	253.585	261.123	0.566392	0.52733	0.530929	0.532235	0.535712	0.561125	0.582539	0.559109	0.527358	0.524827	0.539932	0.557937	0.530764	0.530807	0.567476	0.561587	0.55677	0.559721	0.556117	0.524489	0.538941	0.527354	0.523992	0.544691	0.507972	0.523659	0.563773	0.515409	0.533211	0.523862	0.529365	0.578874	0.512606	0.549953	0.544932	0.540093	0.530526
478	3-Isopropyl-2-methoxy-5-methylpyrazine	321.279	167.118	0.0130536	0.0142887	0.012144	0.0150288	0.0145979	0.0156949	0.0148721	0.0169256	0.0143326	0.0154243	0.0138967	0.0158452	0.0119373	0.0135222	0.0133109	0.0142664	0.0132968	0.0134882	0.0142671	0.0144743	0.0123399	0.0122612	0.0134081	0.0135284	0.012215	0.0127399	0.0153821	0.0131002	0.0119561	0.0130513	0.0138783	0.0144028	0.0145719	0.011532	0.0150078	0.0154284	0.0137727
479	Methyl n-formylanthranilate	222.284	180.065	0.00766564	0.00675889	0.00596242	0.0063512	0.00645991	0.00622408	0.00593344	0.00989173	0.00657799	0.00710386	0.0054677	0.00787063	0.00592117	0.00678896	0.00754766	0.0081632	0.00731274	0.00620596	0.00565325	0.00597198	0.00448826	0.00389765	0.00472596	0.0053711	0.00647094	0.00534307	0.00692092	0.0041028	0.00456064	0.00616521	0.00443695	0.0065717	0.00492131	0.00605304	0.00649144	0.00786056	0.00643283
480	Oxytetracycline	55.81	459.135	0.045693	0.0508271	0.0433578	0.0387435	0.0554146	0.0443056	0.0464991	0.0405364	0.0500202	0.0566682	0.0549958	0.0429713	0.0447483	0.0363644	0.0659631	0.0338685	0.0338282	0.0340135	0.0354537	0.0216254	0.0344096	0.0290887	0.0321723	0.0380511	0.0250775	0.0308772	0.037379	0.0227572	0.0332013	0.037629	0.0338143	0.025569	0.0312265	0.0446941	0.0435038	0.0359141	0.0357519
481	PC(P-18:1(9Z)/14:0)	660.047	716.552	0.0106117	0.0132675	0.0264303	0.00993469	0.0154037	0.0122443	0.014857	0.0131267	0.0138632	0.0130159	0.0121046	0.0112941	0.01545	0.0182408	0.0114428	0.0124961	0.0215274	0.0126588	0.0403428	0.0102951	0.011566	0.0106829	0.0300533	0.0132725	0.0175725	0.0153009	0.0183074	0.0123296	0.022266	0.0200137	0.0126051	0.0121966	0.0209672	0.0279407	0.0225731	0.0194741	0.0127962
482	Nicotinic acid	822.698	124.039	0.0344355	0.0365291	0.0358275	0.0355253	0.0987233	0.0363035	0.0203192	0.0381974	0.0357415	0.0343237	0.0425386	0.0326138	0.0376199	0.0506035	0.0761393	0.0691119	0.0349815	0.0238457	0.0371392	0.032787	0.0141868	0.0357918	0.0306775	0.0375521	0.0823	0.0334274	0.0955207	0.0315261	0.0344011	0.0350123	0.0366973	0.0776164	0.0252151	0.0352573	0.0236478	0.0337704	0.0335344
483	Thiabendazole	230.699	200.03	0.0742823	0.0782618	0.0792491	0.0750817	0.0789162	0.0789308	0.0791786	0.0766087	0.073826	0.0782257	0.0818327	0.0783285	0.0754032	0.0786134	0.0823673	0.0791923	0.0753179	0.0757108	0.0798723	0.0763005	0.0772278	0.0796187	0.0797735	0.0759899	0.0746341	0.0796051	0.083871	0.0769414	0.078078	0.0842984	0.0772749	0.0809559	0.0764341	0.0773144	0.0784683	0.0818894	0.0745116
484	(10E,12Z)-9-HODE	537.763	295.228	0.0165751	0.0157136	0.0180196	0.0171615	0.0476597	0.0193732	0.0295982	0.0260622	0.0157359	0.0209637	0.0171512	0.0190089	0.0179819	0.0203877	0.0262352	0.0201323	0.0144857	0.0142323	0.01635	0.012983	0.0166589	0.0157562	0.018817	0.014883	0.0175011	0.0163399	0.0168087	0.0136331	0.0154978	0.0247005	0.018954	0.0168893	0.0182074	0.017608	0.0182719	0.0167753	0.0233292
485	Valyl-Tyrosine	234.113	281.149	0.154876	0.15977	0.170172	0.160797	0.16363	0.157	0.166138	0.172758	0.160663	0.155145	0.168126	0.16145	0.155689	0.150412	0.1699	0.164713	0.16407	0.156205	0.163486	0.158563	0.167379	0.157647	0.163793	0.164354	0.154388	0.160127	0.16436	0.150596	0.155861	0.157001	0.162607	0.165127	0.158541	0.159848	0.160874	0.157839	0.149874
486	Kojibiose	46.3192	325.113	0.614119	0.262239	0.605777	0.633821	0.299459	0.548092	0.655267	0.672815	0.693563	0.180555	0.1724	0.275504	0.569528	0.557888	0.179335	0.650101	0.399041	0.436733	0.623185	0.613845	0.44303	0.410701	0.508412	0.449668	0.552671	0.385608	0.431882	0.378266	0.41934	0.342107	0.620023	0.408314	0.542499	0.418777	0.420943	0.559026	0.604639
487	Phytosphingosine	477.617	318.3	1.44709	5.12792	3.14594	2.02714	2.91001	4.48173	3.12437	3.19029	1.21934	2.44393	2.33257	3.49325	3.34365	1.7524	4.26563	2.76854	0.990734	4.57825	4.0091	4.47959	3.67771	3.83669	3.79796	3.38533	3.71774	3.74699	3.82241	2.50094	2.67414	3.72559	2.7567	2.42004	1.40848	1.44248	1.54502	1.41036	1.39991
488	N,N-Dimethylsphingosine	741.534	328.32	0.00596354	0.00634243	0.0142348	0.00894179	0.0057931	0.00852928	0.0115815	0.00714843	0.00693394	0.00668049	0.0132431	0.00898417	0.00958636	0.0055241	0.010339	0.0107578	0.00451267	0.00831163	0.0092208	0.00680146	0.0113953	0.00796146	0.00873545	0.00994769	0.00895828	0.00866956	0.00708083	0.00966675	0.0078953	0.00870082	0.00984229	0.00628447	0.00946399	0.00987945	0.00814366	0.00981221	0.00930314
489	Harman	315.358	181.077	0.18781	0.170355	0.161725	0.164188	0.136058	0.163051	0.248036	0.175021	0.179207	0.141134	0.162149	0.174469	0.152659	0.165268	0.255394	0.169096	0.212134	0.21141	0.203476	0.201592	0.214957	0.207549	0.264474	0.190933	0.2048	0.159334	0.189045	0.20936	0.201503	0.206626	0.27527	0.231357	0.160718	0.190417	0.190183	0.173165	0.196622
490	Isoleucyl-Isoleucine	234.199	245.186	5.35995	4.95906	5.3779	5.2317	10.8754	5.44614	5.04918	5.76854	5.26232	4.75537	5.33628	5.57623	4.87328	5.45163	5.25826	5.65583	5.17446	4.55673	5.4694	5.15	5.03354	5.41331	4.60737	5.33445	5.60153	4.67565	5.25459	5.08329	4.92578	5.25958	4.72439	5.28682	4.98425	5.21265	5.17805	5.19341	4.94487
491	6-Chloro-N-(1-methylethyl)-1,3,5-triazine-2,4-diamine	225.621	188.07	0.980765	0.912378	0.950957	0.943378	0.882729	0.921696	0.922868	1.04583	0.917697	0.891069	0.970291	0.97807	0.888575	0.907826	0.977836	1.02541	0.894889	0.863646	0.934063	1.0097	0.910896	0.910727	0.899696	0.935653	0.866405	0.863587	0.906971	0.936541	0.903846	0.903931	0.962681	0.891262	0.843327	0.889569	0.921131	0.872579	0.885021
492	Citreoviridinol A1	198.987	421.175	0.0272567	0.0279357	0.0259213	0.0260327	0.025199	0.0262248	0.0313216	0.0275182	0.0221463	0.0262325	0.0280243	0.0278048	0.028903	0.0270648	0.0283712	0.029358	0.0266577	0.0255343	0.0285134	0.0236355	0.0243067	0.0275683	0.028054	0.0230061	0.0233956	0.0249221	0.0269454	0.0234524	0.0282114	0.0259503	0.0283217	0.0247833	0.0268485	0.0242771	0.0346447	0.0269115	0.0258314
493	Resolvin D1	112.188	375.224	0.106736	0.106826	0.101769	0.101698	0.102368	0.09289	0.10132	0.105872	0.103968	0.0959591	0.104054	0.105087	0.0975852	0.0923444	0.115467	0.103495	0.108379	0.104827	0.10475	0.0992545	0.114849	0.1055	0.113352	0.108488	0.0969927	0.10919	0.104157	0.0964375	0.100688	0.0961044	0.10363	0.113465	0.0970454	0.111444	0.110835	0.100619	0.0965891
494	Melibiose	45.4844	381.079	0.318986	0.301351	0.30215	0.312221	0.28603	0.325935	0.294161	0.326271	0.320914	0.304921	0.291446	0.29576	0.294066	0.331929	0.300143	0.345649	0.252337	0.23379	0.290222	0.245203	0.228148	0.265393	0.232799	0.281031	0.249455	0.215037	0.279887	0.230364	0.246466	0.224205	0.233198	0.245093	0.261368	0.278895	0.274085	0.269616	0.262121
495	4-Acetyl-2-methylpyridine	230.703	136.077	0.0436644	0.0445283	0.0428723	0.0448266	0.0432176	0.0442112	0.0462334	0.049043	0.045984	0.0452954	0.0510357	0.047196	0.0430349	0.0407196	0.0459621	0.0447734	0.0460874	0.045707	0.0430009	0.0440391	0.0453551	0.0455042	0.0419069	0.0420924	0.0502944	0.0444179	0.0467629	0.0472969	0.0461795	0.0454888	0.0450728	0.0499994	0.0405588	0.0447747	0.0439808	0.046555	0.0471498
496	Canesceol	283.339	569.291	0.189323	0.200486	0.173738	0.181009	0.158821	0.199801	0.211705	0.232327	0.183005	0.194921	0.189254	0.209518	0.154846	0.184065	0.216343	0.223481	0.102542	0.0894291	0.135056	0.0986156	0.10556	0.124211	0.113474	0.130521	0.113085	0.0900909	0.119805	0.0821924	0.0881626	0.114658	0.0902508	0.0794353	0.132712	0.151747	0.154565	0.152772	0.145209
497	Dihydroxyacetone Phosphate Acyl Ester	1.84355	199.001	0.141829	0.148725	0.164473	0.132278	0.130431	0.18383	0.135708	0.185025	0.110539	0.151664	0.108087	0.173844	0.200353	0.183015	0.168362	0.164804	0.0877431	0.0939817	0.163768	0.136267	0.100628	0.0979244	0.150158	0.0994846	0.186691	0.176687	0.142329	0.0917602	0.0941926	0.186094	0.146341	0.11457	0.142618	0.128107	0.108207	0.143875	0.145101
498	Aspartyl-Aspartate	39.435	249.071	0.0647475	0.0595707	0.063789	0.0635723	0.0634473	0.0645068	0.0672785	0.0743663	0.0628503	0.0735692	0.0582639	0.0649343	0.0620958	0.0614887	0.068377	0.0652949	0.0486359	0.0610014	0.0596529	0.0605059	0.0611456	0.0570658	0.0523237	0.059291	0.0555773	0.0514807	0.0517712	0.0546731	0.0557292	0.053591	0.0648776	0.0580496	0.0626601	0.0546827	0.059981	0.0644346	0.0644388
499	beta,2-Dihydroxy-4,6-dimethoxy-3-methylchalcone	518.043	315.122	0.00795583	0.00743757	0.00874478	0.00819375	0.00805795	0.00847398	0.00846058	0.00832302	0.00764818	0.007564	0.00826868	0.00844808	0.00866448	0.00781873	0.00765776	0.00925094	0.00757076	0.00827502	0.00927019	0.00762447	0.00825027	0.00811062	0.00821521	0.00745056	0.00845955	0.00811682	0.00856695	0.0071502	0.00783833	0.00820792	0.00881845	0.00832239	0.00793603	0.00843195	0.00866358	0.0077895	0.00738257
500	Methionyl-Lysine	72.1987	278.153	0.767001	0.921895	0.831993	0.841417	0.83188	0.863849	0.86478	0.87554	0.815881	0.79725	0.920339	0.850929	0.789318	0.888504	0.902788	0.883226	0.809728	0.814292	0.862473	0.712123	0.85952	1.11829	0.825021	0.826233	0.783811	0.853688	0.910539	0.732038	0.861657	0.791244	0.778405	0.863093	0.79216	0.890358	0.902179	0.789656	0.734045

## Sheet: Supplementary Table 2
Intracellular
ID	MS2 name	rt	mz	XJ_R10	XJ_R13	XJ_R14	XJ_R16	XJ_R18	XJ_R5	XJ_R6	XJ_R9	XJ_R10M	XJ_R13M	XJ_R14M	XJ_R16M	XJ_R18M	XJ_R5M	XJ_R6M	XJ_R9M	XJ_R10G	XJ_R13G	XJ_R14G	XJ_R16G	XJ_R18G	XJ_R5G	XJ_R6G	XJ_R9G	XJ_R10MG	XJ_R13MG	XJ_R14MG	XJ_R16MG	XJ_R18MG	XJ_R5MG	XJ_R6MG	XJ_R9MG	QC01	QC02	QC03	QC04	QC05
1	5-Hydroxytryptophan	163.273	221.089	0.00480203	0.122915	0.0264306	0.0789801	0.0205406	0.047544	0.0164862	0.0445198	0.0154559	0.133017	0.0356002	0.0257854	0.0734487	0.0357368	0.0173293	0.0571704	0.0144726	0.0591731	0.03326	0.0315155	0.0369009	0.0554743	0.0180726	0.0165787	0.00706499	0.109665	0.0444341	0.0285905	0.0604074	0.0574378	0.0143718	0.0599646	0.0566353	0.0565888	0.0559528	0.0598609	0.057251
2	L-Proline	48.7741	116.07	0.381255	7.75972	3.1918	3.80883	2.36204	1.75656	0.783728	2.95419	0.700368	7.33039	2.7241	3.16652	3.19991	3.2228	0.782553	2.70954	0.626847	8.86168	3.2272	1.29764	2.92501	3.03997	0.733354	2.7228	0.581137	7.79839	2.47422	0.823342	3.8894	3.28367	0.677791	4.16564	2.63447	2.83227	2.66004	3.32088	3.28185
3	Nepodin	351.656	217.081	0.0166418	0.0114912	0.0142932	0.0115271	0.0167677	0.0133506	0.0138079	0.0140578	0.0127317	0.0128272	0.0141559	0.0124649	0.0133389	0.0137694	0.016304	0.012654	0.0138758	0.0151501	0.0132447	0.0115651	0.0145056	0.0149613	0.0150948	0.0112273	0.0123724	0.0132158	0.0133068	0.0142621	0.0139946	0.0135786	0.0124286	0.0449436	0.00928727	0.0162507	0.0142596	0.0169651	0.0169265
4	Phenylpyruvic acid	243.926	163.04	0.0131462	0.0892393	0.0397174	0.0535228	0.0205056	0.011738	0.010892	0.107224	0.0178408	0.135393	0.036617	0.0418829	0.0403052	0.0494639	0.0200481	0.0941674	0.0110194	0.0842575	0.0376007	0.0156952	0.0163175	0.0275866	0.0117778	0.060848	0.0100734	0.0600222	0.0221003	0.0106592	0.0275331	0.0322996	0.00880329	0.118677	0.0398646	0.0408044	0.0402075	0.0422812	0.0398044
5	Salicin	328.3	285.1	0.00603116	0.000148175	0.00345153	0.000177689	0.00229693	0.00207627	0.00563255	0.00133848	0.00344341	8.33408e-05	0.00150715	0.000521949	0.00180829	0.00298101	0.00385142	0.000190186	0.00136868	6.9481e-05	0.00366184	0.00285297	0.00112377	0.00226007	0.00697112	0.0018484	0.00358311	2.18864e-05	0.00189637	0.00275948	0.00211258	0.00340887	0.00240576	0.00103516	0.00271329	0.00239724	0.00214935	0.00266158	0.00237736
6	Acetaldehyde butyl phenethyl acetal	673.206	223.169	0.00479796	0.0034869	0.00625545	0.00319724	0.00664494	0.00277096	0.00460745	0.00651209	0.00166779	0.00457388	0.00622391	0.00305483	0.00796641	0.00400554	0.00538665	0.00287266	0.00441409	0.00240529	0.00043955	0.00266481	0.0011227	0.00533108	0.00914544	0.00661859	0.00747854	0.0023379	0.00573526	0.00202905	0.00181158	0.00160535	0.00367655	0.00682154	0.007475	0.00576861	0.00704072	0.00737404	0.00750992
7	Cadaverine	332.726	103.123	0.019008	0.0713599	0.0223873	0.0577482	0.0288239	0.0214547	0.0159283	0.0462121	0.0166793	0.0626283	0.0412946	0.0504608	0.0403627	0.0926392	0.023584	0.075754	0.0193607	0.0390818	0.0371114	0.0622172	0.027833	0.0267137	0.0166548	0.03032	0.0229951	0.0363526	0.033944	0.026673	0.0404023	0.0243976	0.0337076	0.0543447	0.0316466	0.0532918	0.0365489	0.0349228	0.0359906
8	N,O-Didesmethylvenlafaxine	355.924	250.177	0.0267338	0.0149433	0.0303344	0.0230143	0.026876	0.0214511	0.0293013	0.0301279	0.0217252	0.0230879	0.0236566	0.0161669	0.0372319	0.0228735	0.0244519	0.0234917	0.0174701	0.0211572	0.0158862	0.0174909	0.0143834	0.028497	0.0325733	0.0312757	0.0195244	0.0197162	0.0177846	0.0157461	0.0150514	0.0159828	0.0204816	0.0700413	0.0318995	0.0224137	0.0246387	0.025801	0.024965
9	Hydrogen phosphate	791.203	96.9697	0.00733939	0.0100431	0.0100396	0.0479261	0.0427587	0.0144051	0.00896668	0.0151681	0.0125673	0.010351	0.0429009	0.00157381	0.0108285	0.00808535	0.0165797	0.00751816	0.00660356	0.0559399	0.00702883	0.00565164	0.0105891	0.00791623	0.0155799	0.0158753	0.00657677	0.0092764	0.0085931	0.0078639	0.0754906	0.00772794	0.0133816	0.0283043	0.00950379	0.00807676	0.0090618	0.0090816	0.0062153
10	Succinic acid	56.784	117.019	0.639968	2.43866	1.91178	2.39222	1.1776	1.38854	0.303024	1.35696	0.626381	3.51762	1.79629	1.69281	1.22323	1.46629	0.254828	1.15062	0.55612	2.00605	1.58892	0.874474	1.4352	1.21222	0.448544	0.735642	0.749213	1.89146	1.84005	0.621656	1.77585	1.01405	0.794832	0.733307	1.63596	1.33421	1.32655	1.3382	1.29945
11	D-Glutamic acid	42.083	146.046	0.0720064	0.693395	0.298223	0.425311	0.238779	0.278836	0.10237	0.360698	0.0593443	0.747834	0.303057	0.311453	0.262125	0.285904	0.119065	0.262544	0.118362	0.774282	0.404607	0.134143	0.328361	0.345602	0.111798	0.199171	0.0771597	0.649421	0.338751	0.102272	0.364676	0.421395	0.139698	0.460933	0.370947	0.319374	0.293404	0.311847	0.316475
12	Adenosine	211.153	268.104	0.107126	0.269569	0.115464	0.285565	0.371682	0.265244	0.259498	0.24124	0.130244	0.216397	0.311075	0.252981	0.333835	0.135379	0.121567	0.222196	0.127639	0.131327	0.170199	0.356628	0.4286	0.219338	0.265606	0.250126	0.225629	0.136444	0.25587	0.306268	0.301529	0.151138	0.345926	0.163724	0.244638	0.24313	0.233482	0.233344	0.226827
13	2-Ethyl-6-methylpyrazine	781.534	123.091	0.031219	0.0333906	0.0363956	0.0360319	0.0356675	0.0335056	0.0362682	0.029807	0.0279261	0.0318042	0.0288325	0.028461	0.0373456	0.032388	0.0338934	0.0348332	0.0307645	0.0336467	0.0333003	0.0346416	0.0355826	0.0352197	0.0292237	0.0349792	0.0302732	0.0343953	0.0296593	0.0289342	0.0305906	0.0288535	0.0316535	0.141331	0.0325067	0.0316026	0.0301524	0.030085	0.0323967
14	H-LEU-VAL-OH	207.697	231.17	0.0735935	0.538767	0.0900712	0.267495	0.0797891	0.0833575	0.105239	0.533392	0.0796364	0.661049	0.133336	0.222362	0.12589	0.118409	0.155612	0.0842459	0.11055	0.677733	0.111464	0.17821	0.129361	0.0997798	0.065992	0.340428	0.0982939	0.440802	0.12829	0.0366288	0.11039	0.117653	0.109164	0.440124	0.168034	0.163786	0.163282	0.170669	0.159995
15	5-Hydroxyhexanoic acid	222.453	131.071	0.0681444	0.503046	0.328354	0.307546	0.130377	0.133584	0.0606153	0.1623	0.1373	0.46399	0.283344	0.221231	0.179131	0.155243	0.062416	0.194352	0.0507572	0.344329	0.146394	0.103151	0.125069	0.0903591	0.0508282	0.169483	0.0883656	0.29926	0.215614	0.116638	0.16879	0.0973058	0.0377141	0.147278	0.162143	0.170971	0.166613	0.173257	0.169075
16	L-Pyroglutamic acid	47.9957	130.05	0.0143301	0.828455	0.207602	0.247798	0.199462	0.119359	0.100589	0.337693	0.0458805	0.554489	0.218525	0.264587	0.241875	0.335871	0.0703558	0.202448	0.0605896	0.876514	0.302717	0.123207	0.199142	0.306253	0.0712728	0.246645	0.0452179	0.63276	0.169893	0.0676556	0.333592	0.203549	0.0650607	0.430081	0.175637	0.242177	0.203893	0.348657	0.322943
17	N-Acetylcadaverine	51.2093	145.133	0.161784	0.00701517	0.00765062	0.0209727	0.00834	0.0339374	0.00358767	0.0431039	0.199863	0.0105142	0.00962591	0.0312443	0.00937764	0.0290418	0.00675939	0.027569	0.154621	0.00579395	0.014833	0.016727	0.00738054	0.0430802	0.0058915	0.0416023	0.182508	0.00831085	0.0101863	0.0296873	0.00893472	0.0501992	0.00742417	9.40035e-05	0.0484702	0.041313	0.0411234	0.0317744	0.0366372
18	L-Arginine	49.3289	175.119	0.269683	3.7804	1.3551	3.69056	2.05737	2.59455	0.634813	2.66062	0.319401	4.72479	1.35135	3.07259	2.82168	2.62031	0.59809	3.09247	0.196663	2.80991	1.11714	1.90545	2.37529	2.29961	0.647238	3.16109	0.334805	4.45211	1.13851	1.10535	3.20239	2.74206	0.559278	2.61581	2.60279	1.98087	1.93173	2.0085	2.04793
19	Tyrosyl-Proline	106.029	279.133	0.0177686	0.721944	0.233308	0.453398	0.197424	0.176421	0.0393448	0.260895	0.0289911	0.758065	0.250565	0.322802	0.303907	0.265326	0.0165091	0.231763	0.0288703	0.552596	0.212333	0.0485362	0.219722	0.200169	0.0273471	0.059161	0.0275737	0.548461	0.160436	0.0500164	0.250576	0.240815	0.0496721	0.154327	0.243438	0.247695	0.238939	0.257335	0.242355
20	8-Hydroxy-2'-deoxyguanosine	190.172	284.098	0.250825	0.415165	0.287711	0.309772	0.345391	0.311604	0.361511	0.37924	0.23607	0.336788	0.325576	0.262141	0.236688	0.356856	0.366452	0.316239	0.209647	0.171051	0.217951	0.315114	0.234087	0.236885	0.247224	0.332382	0.244236	0.208077	0.228279	0.26128	0.305247	0.306029	0.247812	0.323324	0.276777	0.280265	0.283387	0.291139	0.294111
21	DL-Phenylalanine	193.967	166.086	0.434762	5.624	2.08199	3.33799	1.96335	1.69045	0.768258	2.19234	0.572653	6.35449	2.19098	2.63753	2.91711	2.28364	0.95108	2.10619	0.478374	5.27486	1.97868	0.882954	1.92033	1.97519	0.555457	1.57483	0.603288	4.49632	1.65902	0.764647	2.35879	2.26551	0.680081	1.92729	2.1848	2.15447	2.10091	2.19587	2.20738
22	Xanthosine	196.867	283.068	0.0152476	0.0253073	0.0195523	0.0109968	0.0235736	0.00868647	0.0087586	0.0582759	0.021415	0.0388676	0.0273531	0.0128174	0.0250408	0.0115764	0.0170045	0.0601894	0.0273412	0.0104948	0.0278744	0.0289478	0.033577	0.0151652	0.0160995	0.0752729	0.0105054	0.0116885	0.0214736	0.00930032	0.0224216	0.0154544	0.0171608	0.0181997	0.0209826	0.0252375	0.0250317	0.025003	0.0247224
23	L-Aspartic acid	40.9729	132.03	0.016094	0.122156	0.0385697	0.0446701	0.0323363	0.0328676	0.0179962	0.0396856	0.0201894	0.118357	0.0511523	0.0379325	0.0411455	0.0409046	0.0194802	0.0426278	0.0172269	0.106266	0.0371579	0.0295149	0.0441462	0.0502955	0.0165365	0.059765	0.0174696	0.0842374	0.0493181	0.0233958	0.0382815	0.0893313	0.012335	0.0722073	0.0539868	0.0524077	0.0403518	0.0520161	0.052403
24	L-Glutamic acid	41.352	148.06	0.108918	0.864475	0.518199	0.445726	0.304281	0.433131	0.115736	0.549616	0.0892786	0.922801	0.425682	0.356845	0.339657	0.379205	0.154737	0.4903	0.19361	0.934813	0.475118	0.178361	0.450486	0.563162	0.181213	0.336146	0.124549	0.998263	0.490495	0.141425	0.437898	0.610423	0.172071	1.06491	0.43339	0.380059	0.437722	0.372675	0.380672
25	Safrole	570.866	163.075	2.06841	2.31026	2.09382	2.30072	2.45696	2.01299	2.04425	2.07424	2.04914	2.05188	2.05274	2.11832	2.12845	2.27392	2.1294	2.19764	1.94842	2.02679	2.18925	2.03354	2.27504	2.14764	2.11995	2.05547	1.9653	2.07546	2.05232	2.03409	2.04185	2.13863	2.06167	9.09374	2.21436	2.03295	2.02269	1.97605	2.062
26	Glycodeoxycholic acid	397.591	448.306	0.00163373	0.00191724	0.000946015	0.00139015	0.0040281	0.000941666	0.00104244	0.00129653	0.00118234	0.00141742	0.00127339	0.00129458	0.00128718	0.00139438	0.00108552	0.00103575	0.00276827	0.00101657	0.00128795	0.00096617	0.00190587	0.00113605	0.00169278	0.000924574	0.000806809	0.00106498	0.00158328	0.00111772	0.000975887	0.00180988	0.00102185	0.00294529	0.184561	0.178161	0.168946	0.167542	0.174003
27	Uracil	76.9868	111.02	0.305554	0.451233	0.311073	0.403348	0.375652	0.366827	0.413122	0.652331	0.259271	0.431088	0.331565	0.311942	0.383884	0.345371	0.482974	0.40753	0.182016	0.246914	0.2598	0.275649	0.294716	0.273852	0.30838	0.567671	0.257587	0.255636	0.241758	0.225246	0.364228	0.278506	0.431886	0.478887	0.329026	0.358548	0.366691	0.360748	0.408611
28	(R)-Glabridin	484.998	369.127	0.0262938	0.0370403	0.0258979	0.0317516	0.0436695	0.0161383	0.0235361	0.0284292	0.0252453	0.016599	0.0306136	0.0379607	0.0271074	0.0256233	0.0271592	0.0221055	0.029271	0.0223278	0.0128913	0.0187699	0.0211221	0.0374862	0.0416258	0.0297746	0.0232179	0.019355	0.041946	0.0356239	0.0196731	0.056152	0.0179522	0.0414327	0.0403274	0.0407696	0.0345732	0.034703	0.0340086
29	D-2-Amino-4-methylpentanoic acid	88.2564	132.102	1.42164	15.973	4.86524	7.04826	4.44537	1.48938	2.38113	2.21624	1.52282	11.1233	4.72926	5.96726	5.9481	5.09719	0.86022	7.76808	0.553738	9.30214	6.21658	2.37854	4.5235	6.34145	2.10322	1.61239	0.666518	8.34205	5.66845	2.96808	4.92168	2.05349	0.653549	2.5	4.75973	6.9315	6.45811	4.91268	4.60288
30	N-Methylputrescine	228.926	103.123	0.0467884	0.134114	0.0552778	0.13632	0.0618187	0.101605	0.0430337	0.158185	0.0383213	0.131603	0.179456	0.677286	0.0712604	0.384004	0.0461878	0.127632	0.0356439	0.0892168	0.0966061	0.120748	0.0693601	0.0651703	0.0376308	0.0636917	0.0904428	0.0738719	0.0752495	0.062576	0.108232	0.053241	0.0657803	0.131645	0.087856	0.102523	0.0848281	0.0953419	0.129
31	Acetylleucine	231.926	172.098	0.0327652	0.112569	0.0701231	0.071248	0.0641422	0.0671339	0.0496876	0.0857557	0.0550524	0.103758	0.0765528	0.0824859	0.082905	0.0716721	0.0598384	0.12445	0.0413476	0.0642704	0.0607877	0.0590108	0.0598111	0.0687614	0.0530934	0.0923382	0.0562001	0.0704998	0.0757986	0.0574661	0.0615178	0.0670832	0.0290404	0.106806	0.0680433	0.0691827	0.0658768	0.0679657	0.0654664
32	4-Hydroxycinnamic acid	208.43	165.051	0.0392588	0.0851403	0.0461628	0.0205684	0.0164279	0.0491597	0.0354838	0.0421846	0.0273632	0.0299	0.0502261	0.0290986	0.0909707	0.0137359	0.0675041	0.0321198	0.0493661	0.0210573	0.0329579	0.0652507	0.058052	0.0551838	0.065204	0.0523314	0.0474037	0.0261335	0.00608708	0.0540409	0.0339239	0.0237106	0.0680286	0.171986	0.0206471	0.0301071	0.0306855	0.0317219	0.0323982
33	Cassiastearoptene	416.899	163.075	0.02268	0.0242049	0.0230523	0.0237912	0.0417104	0.0216556	0.0389845	0.0234956	0.043026	0.0240966	0.0416645	0.0397603	0.042819	0.0223174	0.0208045	0.0410218	0.0360702	0.039792	0.0232875	0.0222855	0.0438625	0.0221845	0.0228941	0.0423925	0.0367194	0.0237087	0.0396251	0.0211043	0.0202688	0.0214107	0.0403129	0.170678	0.0424896	0.0405134	0.0365438	0.0411697	0.0195634
34	Pomiferin	463.717	419.149	0.00788026	0.0104761	0.00842746	0.00640625	0.0137938	0.00564673	0.00755596	0.00931857	0.00757947	0.00492977	0.0100945	0.0125411	0.00610748	0.00665305	0.00826591	0.00611214	0.00747532	0.00409538	0.00221408	0.00286665	0.00387554	0.00821315	0.00864673	0.0079772	0.00754484	0.00589907	0.00804632	0.00862986	0.0052107	0.0121531	0.00625291	0.0128455	0.00709414	0.0122048	0.00796464	0.0120778	0.0118543
35	Dephospho coenzyme a	207.082	686.141	0.0636866	0.0304853	0.0461269	0.0491911	0.032162	0.0260609	0.0158096	0.0436214	0.0568475	0.0511524	0.0626245	0.0394326	0.0432457	0.0537925	0.0324137	0.0369668	0.0404687	0.0352082	0.0407954	0.0392066	0.0452099	0.0243915	0.0230369	0.0335973	0.037478	0.0552098	0.0564548	0.033178	0.0529283	0.040788	0.0316966	0.048216	0.03468	0.0355821	0.0353982	0.0362977	0.0359601
36	Palmitoylethanolamide	623.085	300.289	0.0699374	0.10237	0.04086	0.0334879	0.0491224	0.0301889	0.0449836	0.0217384	0.0611716	0.089105	0.0334627	0.0321212	0.0416759	0.0283214	0.0352996	0.0194902	0.04962	0.0590435	0.0326605	0.0515566	0.0271925	0.0206431	0.0291885	0.0227209	0.0618146	0.0604211	0.0460731	0.0444641	0.023787	0.0410845	0.0333881	0.0836676	0.0467444	0.046693	0.0468289	0.0434873	0.0484191
37	Glutaminyl-Gamma-glutamate	260.221	275.138	0.00182723	0.00928737	0.00699945	0.0082407	0.00342992	0.00427445	0.00253699	0.0043497	0.0033725	0.0110499	0.00647088	0.00642791	0.007041	0.00613101	0.00490812	0.00667385	0.0030283	0.0169752	0.00671066	0.00672098	0.00569252	0.0258997	0.0392749	0.00977561	0.0040542	0.00507853	0.0150767	0.0217541	0.00771063	0.0106971	0.0036638	0.0163669	0.00769012	0.0075188	0.00715465	0.00722508	0.00674288
38	Racemethionine	59.4584	150.058	0.0410799	0.859231	0.354462	0.420609	0.104133	0.271145	0.0866405	0.267968	0.087938	0.356093	0.111284	0.155735	0.433282	0.364349	0.0828614	0.341479	0.0704711	0.78818	0.289884	0.106021	0.105854	0.292366	0.0731685	0.214469	0.0872899	0.642948	0.279896	0.12086	0.272126	0.259423	0.0855723	0.00129381	0.342577	0.21304	0.210376	0.30888	0.23456
39	L-Tryptophan	225.948	205.097	0.0257042	0.0795006	0.0435708	0.0580971	0.0436682	0.0430631	0.0221415	0.0510575	0.0317303	0.094365	0.0424893	0.050593	0.0540559	0.0564912	0.0318257	0.0496198	0.0234477	0.071254	0.0397263	0.0238546	0.0380293	0.0408416	0.0207318	0.0376113	0.0333625	0.0659903	0.0370584	0.0293191	0.05017	0.0492726	0.0195787	0.0528839	0.0458602	0.044174	0.0441635	0.0441891	0.0455198
40	Taurodeoxycholic acid	394.297	498.29	0.00452329	0.00470673	0.0027372	0.0036725	0.0136609	0.00195901	0.00316439	0.00331544	0.00247354	0.00245846	0.00331556	0.0038243	0.00310208	0.0030104	0.00374051	0.00256216	0.00869069	0.00182605	0.00386535	0.00219178	0.00496141	0.00267191	0.00402369	0.00246145	0.00266636	0.00238258	0.00415259	0.00375307	0.00305081	0.00468811	0.00216355	0.00827178	0.402102	0.381961	0.351555	0.359528	0.363756
41	Ursodeoxycholic acid	548.267	391.288	0.13127	0.155333	0.132317	0.139833	0.187683	0.126219	0.139968	0.0812572	0.123696	0.148452	0.191872	0.135993	0.181343	0.139794	0.133262	0.100073	0.152556	0.120453	0.194537	0.162481	0.140367	0.136913	0.124568	0.134566	0.130625	0.135916	0.133728	0.0991805	0.102576	0.132208	0.135534	0.71577	0.119436	0.126221	0.126569	0.125491	0.108294
42	Setariol	497.96	415.317	0.00145536	0.000665503	0.00907503	0.00214995	0.0121442	0.000592189	0.00516069	0.00756554	0.000710214	0.0133805	0.00682566	0.000283894	0.00588182	0.00420795	0.00221976	0.00372411	0.00657933	0.0151622	0.000593089	0.00329001	0.00322396	0.00771463	0.00389102	0.00408439	0.00371252	0.00233044	0.00227784	0.00562645	0.00221059	0.000208528	0.00107643	0.00919179	0.0139482	0.0143455	0.0138404	0.0137071	0.00579827
43	xi-2,3-Dihydro-3,5-dihydroxy-6-methyl-4H-pyran-4-one	342.72	159.065	0.0399835	0.0419716	0.041914	0.0433053	0.0451368	0.0391289	0.0393732	0.0400719	0.0414894	0.0378753	0.0400723	0.0424301	0.0406565	0.043325	0.0406836	0.0424989	0.0391556	0.0419116	0.0407377	0.0403311	0.0437864	0.0451855	0.0431776	0.039954	0.0385887	0.0396815	0.0419071	0.0387616	0.0395807	0.0411933	0.0409647	0.171597	0.0432155	0.0393193	0.0388936	0.040418	0.0394653
44	D-Pantothenic acid	195.992	220.117	0.0139443	0.0295396	0.0154726	0.0222509	0.0218409	0.0185821	0.0119749	0.0220669	0.0165566	0.0318046	0.0197384	0.0191521	0.0283569	0.0195336	0.0174268	0.019127	0.013585	0.026919	0.0198289	0.0201349	0.0257851	0.0170873	0.0138169	0.019287	0.0193959	0.0253892	0.0179168	0.0166792	0.0298429	0.0190812	0.016146	0.0223123	0.0190846	0.0207931	0.0207171	0.0213578	0.0212715
45	Guanine	91.2456	150.042	0.0537553	0.0736989	0.0560186	0.0737415	0.058192	0.0612469	0.0594075	0.0967749	0.0530792	0.0708207	0.0595171	0.0510527	0.0851467	0.079439	0.0870799	0.0595134	0.0424693	0.0532609	0.0630719	0.0626782	0.0671608	0.0543526	0.0727629	0.0987372	0.0581106	0.0587185	0.0487527	0.0472985	0.0735324	0.0630205	0.0775692	0.0650602	0.0704831	0.0641663	0.0730726	0.069349	0.0692918
46	Valyl-Methionine	181.148	249.127	0.00378301	0.109835	0.0328965	0.0973758	0.0278921	0.0252834	0.00515352	0.0343891	0.0046591	0.104151	0.0520022	0.0581145	0.0531479	0.0503301	0.00557968	0.0316579	0.00679205	0.104003	0.0469729	0.0122981	0.0358429	0.0362765	0.0048333	0.0310616	0.00664394	0.0557621	0.0366391	0.00761033	0.0459177	0.0482104	0.00897593	0.0242415	0.0397083	0.0406009	0.0392612	0.0413117	0.0398129
47	L-Tyrosine	87.6702	180.066	0.108583	1.82427	0.611488	0.987918	0.542095	0.463199	0.215388	0.775493	0.165012	2.02876	0.61014	0.766398	0.833507	0.687875	0.246302	0.744396	0.143102	1.65024	0.54014	0.25675	0.514693	0.643568	0.168499	0.529923	0.152166	1.38674	0.43203	0.208468	0.669369	0.683209	0.187669	0.764383	0.606097	0.636889	0.623475	0.672166	0.651146
48	L-Phenylalanine	194.265	164.072	0.169152	2.70551	0.898577	1.50804	0.87917	0.693595	0.306638	0.89383	0.231976	3.09412	0.93057	1.11231	1.27578	1.01236	0.3746	0.865065	0.185973	2.51952	0.793773	0.352709	0.823077	0.819896	0.22422	0.619637	0.239776	2.03545	0.729408	0.306575	1.01694	0.961847	0.270561	0.768948	0.96608	0.945228	0.923999	0.935357	0.91661
49	1,2,3-Trihydroxybenzene	46.9131	171.027	0.0488065	0.00555857	0.0878492	0.027295	0.0222365	0.0112414	0.0237974	0.0158929	0.0566992	0.0125467	0.0742684	0.0258811	0.0137083	0.00912127	0.0165185	0.0188948	0.0407401	0.00768376	0.0642369	0.0123177	0.00936151	0.00710379	0.0165568	0.00771124	0.0455803	0.00644815	0.05271	0.0183855	0.0188672	0.011346	0.014217	0.00140196	0.0358116	0.030933	0.0333503	0.0279802	0.0256215
50	4-Dodecylbenzenesulfonic Acid	505.841	325.184	1.74009	2.04014	2.19929	1.81052	2.57583	0.828477	1.24787	1.56895	1.38822	0.880723	1.88866	2.57168	1.42025	1.30218	1.69411	1.08881	1.63904	1.21534	0.832951	1.28005	0.730632	2.09971	2.56	1.84741	1.42053	1.13992	2.31232	2.49906	1.18178	2.8509	0.977557	1.96601	2.44201	2.23535	2.24227	2.21497	2.28604
51	Leucyl-oleucine	281.397	245.185	0.00491861	0.0955274	0.0556641	0.0750413	0.0456862	0.039861	0.0118073	0.0267426	0.0300982	0.106047	0.0568374	0.0606424	0.0605561	0.0577586	0.0188082	0.0562414	0.0158839	0.0749103	0.0479736	0.0303101	0.0437718	0.0481969	0.0250826	0.0354877	0.0195526	0.0749148	0.0518232	0.0332254	0.0521103	0.0503647	0.0139303	0.0777159	0.0472524	0.0469345	0.0452931	0.0448532	0.0422588
52	PG(10:0/26:2)	779.588	792.574	0.143599	0.150865	0.17285	0.141622	0.140073	0.147449	0.148768	0.10877	0.187539	0.161309	0.193856	0.112382	0.154138	0.148085	0.155497	0.128576	0.153432	0.0881196	0.182261	0.118662	0.134582	0.177557	0.12635	0.106656	0.147264	0.0727784	0.164397	0.0963445	0.101689	0.152405	0.0958889	0.15735	0.140243	0.140267	0.12566	0.167796	0.135055
53	PG(4:0/27:0)	663.85	726.528	0.347075	0.18646	0.305663	0.374022	0.284727	0.189421	0.0240178	0.296162	0.442212	0.191192	0.330339	0.322587	0.274579	0.166229	0.0420769	0.389909	0.181571	0.187203	0.128776	0.132724	0.2431	0.114133	0.024694	0.195218	0.0764091	0.22703	0.0548631	0.0652984	0.237514	0.0813539	0.0198461	0.219687	0.165576	0.165231	0.15338	0.152886	0.151867
54	LPG(16:1)	466.825	481.257	0.208032	0.283462	0.167475	0.170376	0.318887	0.248846	0.298682	0.174477	0.33591	0.310742	0.177073	0.205019	0.279456	0.225225	0.311223	0.196153	0.058493	0.0660228	0.0954272	0.116881	0.0599423	0.123813	0.177082	0.123823	0.131363	0.0842071	0.122925	0.187004	0.198161	0.156741	0.192144	0.116456	0.17804	0.177485	0.217595	0.17594	0.173109
55	Erythrulose	631.37	165.04	0.0261154	0.0220681	0.023056	0.0207346	0.0300477	0.0192219	0.0217298	0.0184463	0.0221225	0.0212062	0.0211468	0.0210853	0.0260377	0.0221407	0.0242391	0.0177332	0.0257709	0.0176438	0.0234741	0.0182752	0.0236337	0.0211942	0.032353	0.024751	0.0129946	0.0195191	0.0256759	0.0253097	0.0216133	0.0207615	0.0231533	0.151363	0.337895	0.296082	0.287948	0.290813	0.303845
56	D-Sorbitol	45.6018	181.072	0.190513	0.0634074	0.0446614	0.0611056	0.0404445	0.216375	0.0771244	0.0122787	0.207516	0.120527	0.040462	0.0610042	0.0126787	0.0679384	0.115215	0.060174	0.122877	0.0183097	0.0749874	0.0885959	0.0114705	0.114437	0.036932	0.018676	0.260357	0.0361499	0.169932	0.0554686	0.0385329	0.0274811	0.218657	0.0616775	0.117707	0.0989783	0.102508	0.0931999	0.0961119
57	LPG(18:1)	506.215	509.289	0.305276	0.354859	0.247927	0.145593	0.303917	0.245523	0.379336	0.223033	0.458094	0.39245	0.254763	0.220793	0.310029	0.249799	0.330267	0.162912	0.11386	0.0805147	0.176169	0.159588	0.0829865	0.194128	0.302145	0.116889	0.232638	0.0980302	0.211731	0.224342	0.273967	0.217906	0.260875	0.1401	0.240785	0.228389	0.222152	0.223607	0.224125
58	Trimethylamine N-oxide	783.052	76.0755	0.0172066	0.017241	0.0213938	0.0192903	0.0177591	0.0172054	0.0211429	0.017808	0.0168812	0.0183043	0.0181322	0.0207162	0.0207049	0.0182245	0.0194132	0.022316	0.0169047	0.0194084	0.018068	0.0189972	0.0187835	0.0184467	0.0189483	0.0229626	0.0182022	0.0224626	0.0183557	0.0194548	0.0228158	0.0186749	0.0196219	0.0771265	0.0158965	0.0174496	0.0174138	0.0173166	0.0161259
59	Glycohyocholic acid	359.917	464.301	0.0326473	0.0392674	0.0335495	0.0378324	0.0621468	0.0314472	0.0317172	0.0350355	0.0326248	0.0340242	0.0360111	0.0335084	0.0344678	0.0333761	0.0347529	0.0315578	0.0497924	0.0309294	0.0333193	0.0320563	0.0413716	0.0357814	0.0339128	0.0315611	0.0318471	0.0338633	0.0362723	0.0348551	0.0338916	0.0410863	0.031067	0.0397404	1.22361	1.26203	1.14052	1.16985	1.21369
60	Leucyl-Methionine	250.761	263.138	0.037649	0.810105	0.328223	0.512393	0.283067	0.240285	0.0767224	0.269766	0.112661	0.977929	0.375406	0.456663	0.442193	0.362458	0.0856936	0.404575	0.0830376	0.830468	0.319615	0.00191611	0.322801	0.320356	0.0958608	0.217472	0.0924467	0.746713	0.277613	0.166696	0.351876	0.367225	0.0768104	0.372544	0.348844	0.327148	0.335243	0.344167	0.341848
61	FAHFA(18:0/22:3)	725.294	615.538	0.063621	0.0635804	0.0479574	0.0635183	0.0605614	0.0377799	0.0484501	0.0661246	0.0601447	0.0494215	0.0567858	0.085485	0.0523941	0.0537334	0.0587586	0.0499289	0.0596374	0.0592545	0.0326023	0.0413126	0.0369862	0.0453429	0.0562432	0.0547316	0.0468129	0.0477797	0.0665181	0.0688749	0.0462364	0.078425	0.0404954	0.182073	0.0959201	0.0820023	0.0817786	0.0684437	0.0706179
62	FAHFA(17:1/22:3)	664.232	599.508	0.00631135	0.0110097	0.00617376	0.00660666	0.011962	0.0142534	0.0157026	0.00602451	0.00273555	0.0143016	0.00721275	0.00643194	0.0117071	0.0211864	0.0340954	0.00375032	0.00283269	0.00912873	0.00575932	0.00747961	0.00530039	0.00703047	0.0237731	0.00130676	0.00720009	0.0104456	0.0055327	0.00737831	0.0105268	0.0134985	0.0242431	0.018467	0.0128084	0.0125638	0.0094644	0.0113612	0.0105649
63	N6-Methyladenosine	252.416	340.119	0.0154384	0.0369068	0.0318375	0.0373748	0.0249262	0.0689218	0.0204674	0.0303599	0.0278653	0.0402771	0.0326147	0.0279946	0.0269159	0.0556419	0.0268253	0.0300444	0.0135994	0.0304868	0.0174731	0.0252351	0.0260917	0.0357267	0.0230441	0.0156022	0.0190182	0.034	0.0233831	0.0160987	0.0364934	0.0300333	0.0200287	0.0282032	0.0255779	0.0274745	0.0254918	0.0261558	0.0245281
64	Gallic acid	46.3425	169.012	0.0134318	0.0307798	0.0221562	0.0407876	0.0205069	0.0356445	0.0152936	0.0237104	0.0132049	0.0427684	0.0177328	0.0337224	0.0214697	0.054425	0.0298239	0.0253675	0.00901791	0.022353	0.00778134	0.013645	0.00335132	0.013155	0.00860929	0.00899107	0.00612832	0.014011	0.00533874	0.00483841	0.0197909	0.016469	0.0122902	0.0094164	0.0180442	0.0191666	0.0209564	0.0179834	0.0186692
65	PG(16:0/18:1)	682.128	766.558	5.12791	4.00771	4.77269	3.82645	4.13868	4.06988	4.28604	4.05368	5.59476	3.80648	4.89317	5.17446	3.95815	4.12275	3.66693	4.64038	3.63338	1.16767	4.84434	4.56091	2.63084	4.98189	3.26207	3.70453	4.39767	2.26649	5.01977	4.95713	3.00218	3.86623	2.84173	4.57917	3.30018	3.04855	3.46707	4.15884	3.80494
66	FAHFA(14:0/22:3)	628.018	559.475	0.0237943	0.0339398	0.0151794	0.0227479	0.0345696	0.0234655	0.027639	0.0165776	0.0358935	0.0293039	0.0206198	0.0207453	0.0250643	0.0375024	0.0431548	0.0197769	0.0192144	0.0289512	0.0177074	0.0245015	0.0196276	0.0230517	0.0288422	0.0200715	0.0192963	0.0309471	0.0208841	0.0242875	0.0284573	0.0331957	0.0242155	0.052325	0.0372897	0.0320348	0.0314814	0.0334298	0.0318083
67	LPE(17:1)	522.23	464.277	1.66778	1.44194	1.0548	0.529343	1.17092	1.14373	1.78044	0.55245	1.67188	2.06234	0.967563	0.503439	1.59837	1.71098	3.12955	0.566278	1.22588	2.06342	0.991935	0.927945	0.767751	1.2333	3.75619	0.718503	0.896758	0.987656	0.614153	1.13628	1.05337	1.66922	2.13651	0.729236	1.15075	1.12895	1.5997	1.06938	1.07478
68	15-Keto-prostaglandin E2	516.091	349.205	0.00332614	0.00192576	0.0225467	0.0199591	0.0099673	0.00315391	0.00258542	0.00139541	0.00963125	0.0162001	0.00287548	0.0255483	0.00197502	0.00199513	0.00669556	0.00466397	0.00966656	0.00529884	0.00181445	0.0148282	0.00239532	0.00360899	0.00347918	0.00126407	0.00980505	0.0102889	0.00485696	0.00493868	0.00896488	0.00508927	0.00992893	0.0121627	0.0120617	0.0112982	0.0110433	0.0115811	0.0119841
69	4-O-Methylmelleolide	484.29	415.218	0.00416141	0.00594485	0.00329266	0.00345902	0.00362868	0.00343913	0.00360934	0.00206512	0.00336426	0.00446898	0.00292508	0.00272646	0.00284	0.00327024	0.00463874	0.00432369	0.00156371	0.00288702	0.00338927	0.00401282	0.00556718	0.00252029	0.00399588	0.00395853	0.00403793	0.00425972	0.00304146	0.00469868	0.00369811	0.00306311	0.00389684	0.000845682	0.00395001	0.00376103	0.00435298	0.00455214	0.00490068
70	Glutathione	50.0187	308.09	0.0115153	0.0598524	0.0323361	0.0952407	0.0573093	0.0377993	0.0130562	0.0479413	0.0252436	0.0596248	0.0528557	0.0676367	0.101203	0.0809871	0.0234621	0.0682233	0.35217	8.97555	1.2693	1.08652	1.71934	1.19801	0.219929	1.15034	0.279729	7.19818	0.990738	0.705809	1.85058	1.80311	0.362563	2.68049	0.893058	0.890048	0.839516	0.900825	0.895623
71	PG(9:0/26:1)	699.566	780.574	0.0138788	0.0304382	0.0513266	0.0322891	0.0120988	0.0381228	0.0236741	0.0339224	0.0185894	0.031837	0.0477945	0.0766092	0.0211939	0.039584	0.0447519	0.0348878	0.0438942	0.0358671	0.0285985	0.0292559	0.0713991	0.0280119	0.038082	0.0259421	0.0411108	0.0329759	0.0259065	0.0417682	0.0322094	0.0693807	0.0710432	0.198855	0.0353281	0.0334077	0.0254825	0.0240258	0.0378879
72	8,9-DiHETrE	478.24	337.235	0.0582924	0.0362279	0.0756999	0.0405361	0.0607132	0.0657812	0.0801487	0.0514296	0.0299667	0.0342403	0.0516109	0.0359247	0.065588	0.045712	0.0513394	0.0560195	0.0439637	0.0562497	0.0588624	0.0417529	0.0709754	0.0732067	0.082448	0.0525642	0.0384769	0.0515666	0.0555356	0.0903204	0.0647371	0.0537588	0.0614557	0.0289264	0.0103822	0.0103726	0.0114055	0.0105296	0.0117445
73	Valyl-Phenylalanine	218.175	265.145	0.00655175	0.0644006	0.0199284	0.0459351	0.0167222	0.0143116	0.00520344	0.0238564	0.00245653	0.0767253	0.0243903	0.0322436	0.025212	0.0239394	0.00490342	0.0168056	0.00770557	0.0817348	0.0210203	0.00645837	0.0183868	0.0162935	0.00810316	0.0421098	0.00644443	0.0565967	0.0177703	0.00371965	0.0219429	0.0204792	0.0063431	0.0161236	0.0232503	0.0206913	0.022686	0.0221979	0.0232685
74	Alantolactone	131.145	231.135	0.00259814	0.0389114	0.0134287	0.0350716	0.0100036	0.0103832	0.00111067	0.0130666	0.00200259	0.0523848	0.0156649	0.0257238	0.0168961	0.0221252	0.0019702	0.0075651	0.00338146	0.0549159	0.0213692	0.00481058	0.0121608	0.00964941	0.000350077	0.011216	0.00420946	0.0302075	0.01671	0.00275319	0.0155445	0.0147607	0.00141314	0.0137302	0.0160084	0.0159173	0.0167973	0.0159285	0.0164428
75	Ethylbenzene	597.053	107.085	0.00181296	0.00173629	0.00861445	0.00193386	0.0261759	0.00126846	0.00343337	0.00661024	0.00162951	0.0055445	0.0116295	0.000957867	0.00470157	0.0049308	0.00280395	0.00164254	0.00743954	0.00944138	0.00104236	0.00708108	0.00178296	0.00606379	0.0061382	0.00482275	0.00573707	0.0031101	0.00173039	0.00406012	0.00160666	0.00142428	0.00134731	0.00981533	0.0122349	0.0201053	0.0191152	0.0124344	0.0118174
76	alpha-Hydroxy-N-desmethyltamoxifen	335.971	374.21	8.17642e-05	2.23048e-05	2.14134e-05	0.000165747	0.00048981	0.00049127	0.00044228	2.14153e-05	2.11259e-05	2.162e-05	2.15925e-05	2.18343e-05	0.000876828	8.84252e-05	2.17929e-05	2.1979e-05	0.00103337	0.00172552	0.00574794	0.00556101	0.00472801	0.0120084	0.0100899	0.00912067	2.09478e-05	0.00127977	0.00690154	0.0037079	0.00370369	0.00364954	0.00523106	0.00573347	0.00250865	0.00262566	0.00213047	0.00253896	0.00250544
77	oleucyl-oleucine	222.471	245.185	0.0272304	0.606279	0.212482	0.449431	0.20035	0.169057	0.0549472	0.259941	0.0365955	0.647652	0.243485	0.323753	0.297115	0.28684	0.0219607	0.223551	0.0209882	0.560711	0.215805	0.0745922	0.192972	0.194444	0.0291049	0.0635836	0.0231948	0.416324	0.182756	0.0534762	0.24919	0.239369	0.0204319	0.173388	0.237894	0.226095	0.223651	0.222338	0.219946
78	LPE(16:0)	489.745	452.268	0.0117539	0.018821	0.0155156	0.0112191	0.0166129	0.0153542	0.0193447	0.00755333	0.0197163	0.0317357	0.0175827	0.012775	0.0185266	0.0180356	0.0390567	0.00703439	0.00426003	0.0058428	0.00642945	0.00734604	0.00318715	0.00836149	0.0232892	0.00514734	0.00775937	0.00532614	0.011143	0.0150863	0.00895932	0.00901303	0.0112855	0.00598107	0.0140913	0.0117373	0.0148766	0.0151125	0.0107116
79	PG(2:0/27:0)	644.209	698.495	0.308651	0.14875	0.219375	0.3509	0.21801	0.17172	0.0317206	0.273542	0.439549	0.148242	0.258304	0.295065	0.236179	0.152707	0.0343557	0.338861	0.219528	0.251287	0.0893758	0.166811	0.333036	0.115079	0.0267806	0.269099	0.0798485	0.309889	0.0395891	0.0628163	0.371335	0.0678668	0.035248	0.115284	0.182006	0.173256	0.16796	0.174806	0.170637
80	Thiamine	782.343	265.112	0.131637	0.0899518	0.118684	0.100751	0.10286	0.123827	0.0924502	0.0940351	0.110747	0.112601	0.111628	0.0993595	0.124121	0.122144	0.0970381	0.114974	0.115388	0.107158	0.113734	0.11364	0.158463	0.12818	0.141752	0.119503	0.0895315	0.140736	0.0909343	0.116356	0.158111	0.130379	0.12855	0.280716	0.108487	0.111028	0.0875057	0.112952	0.124039
81	Cholesterol sulfate	609.127	465.303	0.0283832	0.0125416	0.0113897	0.0551096	0.0720464	0.00683522	0.0270404	0.00907968	0.0836111	0.0259372	0.0290676	0.0160171	0.00586494	0.0187747	0.018746	0.0136225	0.0950618	0.00778707	0.0219387	0.0209984	0.0396417	0.00731669	0.0150007	0.00418475	0.0203899	0.0107154	0.0284572	0.0385423	0.00891215	0.0260885	0.00691794	0.0640314	0.043238	0.0385082	0.0364552	0.0388639	0.037834
82	Methylmalonic acid	76.0436	117.019	0.113451	0.169168	0.124706	0.179917	0.125474	0.0981547	0.111214	0.140029	0.0995919	0.278712	0.1846	0.145196	0.0986008	0.205074	0.094971	0.134088	0.113135	0.164974	0.244986	0.138034	0.136773	0.128541	0.106735	0.149211	0.120246	0.261872	0.141616	0.0957223	0.144389	0.106614	0.11492	0.496814	0.120952	0.135833	0.130615	0.164102	0.168527
83	N-Succinyl-2-amino-6-ketopimelate	196.595	290.085	0.00985191	0.0076632	0.0123093	0.00661389	0.0121835	0.010661	0.0148341	0.0196068	0.00895257	0.00457112	0.0116231	0.00753195	0.00681829	0.00707896	0.00475392	0.0167016	0.00484921	0.0027958	0.00674504	0.0158089	0.00896503	0.0106336	0.0122325	0.0284889	0.0104963	0.0032686	0.0100879	0.00800845	0.00486925	0.0106227	0.0160421	0.00728016	0.00815993	0.0115833	0.0112342	0.0110495	0.0121233
84	PE(5:0/26:2)	642.201	674.46	0.0800006	0.087683	0.0752407	0.0950772	0.0786031	0.0486316	0.075556	0.0817206	0.0690158	0.0820174	0.0543212	0.0538917	0.0468135	0.0571431	0.113411	0.107995	0.0491233	0.072404	0.0548346	0.0540243	0.0986961	0.0454339	0.0827141	0.0789485	0.0509236	0.0641044	0.0643151	0.0644093	0.106731	0.052165	0.0893807	0.0828211	0.0733448	0.0799374	0.0873987	0.0793485	0.0879158
85	LPG(16:0)	503.332	483.272	0.0623209	0.0963515	0.0355253	0.0454623	0.0526784	0.0406355	0.0671047	0.0326507	0.0685239	0.0627512	0.0407309	0.0338977	0.0576699	0.049208	0.0565718	0.0283251	0.0383322	0.0710465	0.0428174	0.0393052	0.0264774	0.0378467	0.0661183	0.0419986	0.0606883	0.0613177	0.0464627	0.0530448	0.0544127	0.0668769	0.0555013	0.0476849	0.0584569	0.058854	0.0594114	0.0603182	0.0648179
86	NAD	50.1845	664.116	0.235976	0.0398755	0.136687	0.0389468	0.0829077	0.013504	0.0148359	0.104695	0.260147	0.0539448	0.160641	0.0820495	0.126099	0.0347395	0.0262113	0.172336	0.200109	0.0741962	0.218639	0.127921	0.208717	0.0361771	0.0302518	0.315348	0.19445	0.125433	0.196005	0.124553	0.14466	0.136994	0.0300189	9.40035e-05	0.128661	0.116459	0.121254	0.122995	0.12256
87	PG(5:0/26:1)	646.847	724.51	1.32123	1.01884	0.997476	1.62453	1.03603	0.673983	0.256591	1.15495	1.6867	1.01858	1.19783	1.41908	1.18584	0.587935	0.240572	1.33834	0.529493	0.711683	0.409313	0.56413	0.670312	0.435538	0.254566	1.08992	0.371064	0.78484	0.25719	0.336996	0.778099	0.395026	0.291968	0.658458	0.76531	0.727007	0.699324	0.769933	0.725874
88	Azelaic acid	306.481	187.097	0.075589	0.0335635	0.0525866	0.039211	0.0692958	0.0365254	0.0344802	0.047618	0.0319736	0.065625	0.0391191	0.0336628	0.0374027	0.0301883	0.0532501	0.0274389	0.0490322	0.0344703	0.0274105	0.033507	0.0381556	0.040745	0.0625713	0.0302186	0.0575741	0.0343794	0.0359984	0.0463331	0.0678614	0.0476272	0.0329258	0.112557	0.0439367	0.0445858	0.0412331	0.0509413	0.0426319
89	LPE(18:0)	593.198	480.308	0.0365658	0.0479388	0.0316231	0.0218487	0.0316019	0.0310998	0.051548	0.0177468	0.0388003	0.0591324	0.0322085	0.0203565	0.0444351	0.0546669	0.115615	0.0177841	0.00821283	0.013309	0.0134625	0.0112144	0.00724794	0.0138229	0.0393565	0.00932546	0.0126315	0.012526	0.012475	0.0149835	0.0117329	0.0178516	0.0274835	0.0159103	0.0307622	0.0289715	0.0284529	0.0308195	0.0298356
90	PE(4:0/26:1)	661.282	662.476	0.309895	0.347309	0.0837238	0.430149	0.376092	0.187335	0.190982	0.213335	0.210254	0.349978	0.236113	0.360706	0.558129	0.222474	0.247385	0.267687	0.454087	0.390138	0.356338	0.365024	0.196659	0.235382	0.085836	0.294009	0.428772	0.31103	0.362389	0.291322	0.15916	0.38475	0.37149	1.54482	0.328203	0.15593	0.295662	0.209735	0.237598
91	PG(9:0/26:2)	710.223	778.556	0.0541659	0.0412883	0.0479866	0.0385056	0.0388044	0.0427039	0.0296186	0.0341844	0.0474387	0.0381479	0.0439782	0.0303609	0.0444983	0.0392154	0.029778	0.0357308	0.0567367	0.0396109	0.0561032	0.047912	0.0438676	0.0594913	0.0440783	0.0868049	0.0412217	0.0277555	0.0357491	0.0287738	0.0493446	0.047976	0.0396425	0.0571201	0.0601105	0.0415959	0.0348904	0.0413606	0.0432936
92	5-Methyl-2(3H)-furanone	45.2052	99.0437	0.00830203	0.0117396	0.00839468	0.00771993	0.00995324	0.00727463	0.00797339	0.012875	0.00725481	0.00879793	0.00920493	0.00599701	0.00736653	0.0104978	0.00533771	0.0164206	0.00932631	0.0099109	0.0102408	0.00721253	0.011982	0.00876294	0.0140449	0.00937936	0.00631241	0.0107743	0.0130645	0.00898174	0.0117059	0.00798297	0.00686387	0.0715382	0.00751176	0.00577161	0.00849491	0.0108883	0.00870841
93	Valyl-Valine	234.112	217.154	0.004868	0.0329316	0.0191667	0.0228922	0.0166176	0.0151797	0.00684285	0.0135815	0.0120881	0.0364891	0.0194182	0.0199532	0.0226338	0.0205931	0.00696157	0.0204483	0.00830142	0.0237599	0.0159125	0.0123462	0.0158594	0.0164389	0.0106916	0.0124812	0.00914711	0.0215548	0.0169966	0.0109237	0.017661	0.0161221	0.00656704	0.0172477	0.0164173	0.0164667	0.0159499	0.016318	0.0161922
94	LPE(14:0)	482.201	424.247	0.0514216	0.0633405	0.0349014	0.0277589	0.037101	0.046969	0.075795	0.0245325	0.05219	0.0873081	0.0377443	0.0265232	0.0503631	0.0845194	0.163779	0.0208087	0.0189375	0.0300577	0.0350628	0.0403179	0.0274821	0.0521311	0.157134	0.032449	0.0349216	0.0424694	0.0325219	0.0600671	0.0400293	0.0935987	0.0812526	0.0324471	0.0641251	0.0657408	0.0677043	0.0670297	0.067547
95	LPG(17:1)	492.976	495.273	0.11182	0.0695715	0.0546492	0.0286823	0.063016	0.062157	0.0977562	0.0440211	0.131065	0.104947	0.0527767	0.0319517	0.0759865	0.0902201	0.135117	0.0431685	0.0602485	0.0413425	0.0595309	0.0635748	0.0554611	0.0860403	0.178329	0.0562046	0.071499	0.066974	0.0397862	0.0744076	0.101984	0.103079	0.1323	0.057888	0.0862856	0.0876144	0.0877441	0.090981	0.0907195
96	onicotinic acid	78.7495	124.039	0.100223	0.295195	0.237689	0.371049	0.297094	0.352735	0.234535	0.295084	0.133571	0.307487	0.20577	0.347226	0.228089	0.394776	0.245643	0.356059	0.119651	0.20317	0.232003	0.372682	0.231652	0.423404	0.400657	0.137011	0.185927	0.296052	0.248506	0.404842	0.429963	0.318535	0.307312	0.488278	0.240542	0.276432	0.262413	0.292999	0.287656
97	PE(3:0/26:1)	662.619	648.458	0.0300441	0.0219639	0.00817896	0.0587273	0.0447625	0.0174682	0.0121111	0.0510194	0.0260275	0.0284041	0.0336923	0.0467953	0.0170458	0.0251176	0.0473973	0.0304842	0.0191015	0.0512557	0.00345346	0.0467563	0.0831284	0.0204491	0.0551335	0.0339972	0.0524792	0.0176518	0.0193266	0.0866995	0.0770107	0.0608544	0.041272	0.0863274	0.0474886	0.063789	0.071947	0.0486585	0.0499025
98	Maltotetraose	49.9172	665.216	0.0993959	0.0525869	0.0625611	0.0917753	0.0550008	0.0851757	0.0902474	0.0643468	0.0937809	0.0561026	0.0328014	0.108314	0.0267955	0.129858	0.125578	0.0674381	0.0933678	0.0321621	0.0588955	0.0309939	0.0147168	0.0516487	0.0753157	0.0293307	0.0739188	0.0389365	0.0487317	0.0529408	0.0396761	0.0367165	0.0397775	0.058669	0.0611851	0.0612037	0.0571225	0.0603405	0.0621546
99	gamma-Glutamylleucine	79.3849	261.144	0.0144888	0.570918	0.113795	0.276629	0.146961	0.0868513	0.0360609	0.191558	0.0178139	0.406856	0.128119	0.165146	0.180831	0.205908	0.0323629	0.108024	0.0286455	0.514739	0.165722	0.0537811	0.119712	0.143459	0.0233102	0.130717	0.0253446	0.316618	0.105195	0.0273711	0.181844	0.14332	0.0267904	0.0592784	0.137024	0.161822	0.152445	0.186353	0.178198
100	LysoPE(16:0/0:0)	534.713	454.292	0.646825	0.853618	0.517347	0.378307	0.588803	0.525232	0.888949	0.322098	0.691193	0.992707	0.485617	0.378044	0.707777	0.864011	1.85665	0.278338	0.293566	0.521042	0.475566	0.398174	0.290046	0.481727	1.22275	0.322132	0.450145	0.549043	0.410023	0.584056	0.464478	0.710243	0.795968	0.453818	0.68911	0.688818	0.687849	0.688173	0.695288
101	Syringol	285.337	172.097	0.11548	0.122141	0.112545	0.126938	0.11306	0.117572	0.110868	0.11634	0.118649	0.112834	0.11875	0.1246	0.121277	0.120832	0.118356	0.117201	0.115974	0.106938	0.124765	0.114445	0.12277	0.119549	0.110331	0.118105	0.113955	0.122163	0.118282	0.108809	0.114947	0.118296	0.122075	0.532342	0.105211	0.109012	0.107899	0.11708	0.10952
102	LPE(16:1)	497.743	450.263	0.449084	0.460583	0.388093	0.165507	0.306127	0.278381	0.593409	0.155935	0.507003	0.674212	0.347802	0.194085	0.369387	0.407177	0.945296	0.138499	0.06901	0.095987	0.215138	0.205034	0.0802875	0.24404	0.604061	0.117695	0.169195	0.0860257	0.212561	0.332232	0.121831	0.26112	0.295038	0.124397	0.38823	0.383998	0.383041	0.399289	0.397381
103	Nicotinamide N-oxide	50.3088	137.035	0.00519228	0.0346472	0.00757019	0.0166439	0.0136262	0.0149395	0.0046287	0.0100507	0.00312741	0.0355617	0.0118197	0.012281	0.0112803	0.00768404	0.00422475	0.0144597	0.00243919	0.0185013	0.00870895	0.00924602	0.0130513	0.00833462	0.00578225	0.00871069	0.00512852	0.0190253	0.00596038	0.00603322	0.0105427	0.00729803	0.00337587	0.020912	0.0125302	0.0108745	0.0106375	0.00926424	0.0109806
104	Piperidine	230.255	86.0962	0.0818676	0.225323	0.10152	0.26248	0.138321	0.0926439	0.0748823	0.176656	0.0784737	0.238057	0.139774	0.189896	0.15515	0.163005	0.0911727	0.142994	0.0705305	0.15684	0.139185	0.136775	0.140022	0.123638	0.0875243	0.20509	0.148547	0.148266	0.153753	0.0995059	0.159249	0.11099	0.109533	0.262289	0.151087	0.155619	0.1389	0.163499	0.109998
105	alpha-Mangostin	506.095	409.167	0.0139873	0.0157095	0.0140958	0.013436	0.0190983	0.00777581	0.0089527	0.0126951	0.0113581	0.00676226	0.015662	0.0186358	0.0117137	0.0103876	0.0142178	0.0088608	0.0136602	0.0108667	0.00522405	0.00770521	0.00626465	0.0170727	0.0166674	0.0168977	0.0118845	0.0100177	0.0170118	0.0193442	0.00815207	0.0213165	0.00825769	0.0124101	0.0186871	0.0182638	0.0165416	0.0184583	0.016818
106	L-Malic acid	47.7114	133.014	0.00973996	0.110573	0.0363339	0.044136	0.0435676	0.0336758	0.0145097	0.0404872	0.0134347	0.0898277	0.0324185	0.0990143	0.0396838	0.0684131	0.0352161	0.0382605	0.0201375	0.624488	0.109397	0.0339536	0.0664411	0.0797419	0.0144837	0.0848382	0.0276987	0.466222	0.0842133	0.0303133	0.124224	0.144489	0.0106799	0.163113	0.0673687	0.0495456	0.0488186	0.0616766	0.062614
107	D-Aspartic acid	40.5711	134.045	0.0112042	0.0777011	0.0294349	0.0275307	0.0210539	0.0220927	0.0111234	0.0282666	0.0129526	0.0694949	0.0327232	0.0218818	0.0252498	0.0281074	0.00975855	0.0311103	0.00970194	0.0665319	0.024746	0.0201392	0.0286672	0.0375721	0.0114366	0.0402963	0.0136702	0.0522918	0.0311666	0.0157703	0.0271538	0.0596193	0.00647258	0.0572167	0.0329044	0.0299234	0.0307231	0.0364818	0.0330346
108	Elaidic acid	3.11523	283.262	0.00965963	0.0109048	0.00990537	0.00968223	0.0137117	0.0084821	0.0189753	0.00932799	0.0104356	0.00948051	0.0102242	0.0110046	0.0100791	0.016171	0.0102068	0.0107201	0.0115018	0.00878874	0.020256	0.00895668	0.0109901	0.00952144	0.0102743	0.008986	0.00897631	0.00824631	0.0157225	0.00984906	0.00901063	0.00988969	0.00919105	0.0442795	0.0104829	0.0100995	0.00892329	0.00837478	0.00861098
109	PE(3:0/16:1)	552.977	508.303	0.00796347	0.0249613	0.0122579	0.0080935	0.013707	0.00804843	0.0135527	0.0100158	0.0110261	0.031085	0.0104771	0.00920485	0.0159554	0.0111803	0.0200459	0.00639306	0.0077844	0.026277	0.0119323	0.00622922	0.00693285	0.00779792	0.0325393	0.010352	0.0113118	0.0278156	0.00765199	0.00663591	0.0135519	0.0171732	0.0187573	0.0105479	0.01401	0.0136448	0.0136567	0.0142605	0.0136116
110	N1-Acetylspermidine	208.951	188.176	0.065464	0.116182	0.102273	0.207443	0.271183	0.0889159	0.0259418	0.166486	0.0890149	0.154899	0.128904	0.255632	0.254039	0.135433	0.110679	0.14196	0.101022	0.0462246	0.0972797	0.168899	0.0723386	0.0560354	0.0478692	0.146951	0.0995133	0.0494218	0.10562	0.142076	0.122481	0.0393618	0.0745555	0.275137	0.127447	0.0960579	0.11415	0.121116	0.0719532
111	PG(6:0/26:1)	778.925	738.527	0.0455713	0.0151961	0.0183088	0.0226719	0.0294038	0.0545761	0.0206153	0.0242434	0.0200387	0.0399174	0.0316037	0.0391628	0.06037	0.0367288	0.0218588	0.024239	0.00971724	0.00792482	0.0300008	0.0166616	0.0116063	0.0200975	0.0117224	0.033247	0.0131677	0.0110927	0.0142185	0.0230953	0.0124338	0.0129032	0.00956843	0.025017	0.0166504	0.0165129	0.0152092	0.0181548	0.0174333
112	8-oprostaglandin E2	586.842	351.215	0.00276733	0.00219379	0.00219347	0.00218623	0.00200952	0.00226327	0.00199737	0.00233281	0.00227627	0.00348495	0.00245612	0.00164415	0.0024279	0.00186915	0.00255937	0.00206203	0.00227544	0.00274845	0.00232119	0.00232184	0.00241169	0.00250263	0.00177347	0.00219422	0.00270313	0.00271687	0.00159303	0.00239076	0.00171674	0.00210057	0.00210882	0.00909286	0.00828786	0.00928811	0.00817867	0.00911908	0.00952069
113	LPG(19:1)	530.349	523.304	0.0813635	0.0734289	0.0693598	0.0260051	0.105386	0.0775516	0.0691434	0.0257633	0.101732	0.0703699	0.0455548	0.0253737	0.0790201	0.0622	0.0687611	0.0223516	0.134141	0.139421	0.10335	0.0639366	0.155721	0.112457	0.204122	0.0633087	0.152469	0.179182	0.0713549	0.069138	0.277072	0.14783	0.206732	0.0720747	0.0970586	0.0974749	0.0948321	0.0945642	0.0940958
114	Diobutyl phthalate	846.37	279.159	0.0449828	0.0108266	0.0123274	0.0166172	0.0211412	0.022629	0.0223614	0.0138786	0.0140197	0.0100049	0.0146485	0.0138667	0.015706	0.014315	0.0126512	0.0113876	0.01225	0.0313272	0.0182912	0.0276309	0.0198719	0.0125806	0.0218522	0.0193476	0.0392997	0.0136434	0.0118463	0.0381968	0.0233734	0.0305531	0.01472	0.0846735	0.0129735	0.0157556	0.0122461	0.0125335	0.0106074
115	Caffeine	262.151	195.087	0.784666	0.0072851	0.198189	0.0163784	0.00675356	0.00354479	0.0122251	0.00678515	0.00750803	0.00609154	0.0184383	0.00739565	0.0670648	0.00768948	0.00720621	0.00686045	0.00683525	0.00594401	0.38363	0.12007	0.0421428	0.00665274	0.145684	0.485106	0.0562948	0.0159426	0.00631589	0.00494278	0.00709006	0.00405008	0.00742455	0.0345688	0.0803634	0.0777185	0.0748304	0.0781415	0.0748344
116	4-Nitrophenol	361.137	138.019	0.0547556	0.0539162	0.0483673	0.0503916	0.0577355	0.0429076	0.0490796	0.0476515	0.0439166	0.0660865	0.0538535	0.0462851	0.050827	0.0481197	0.0526039	0.0490193	0.0557174	0.0532211	0.0399383	0.0472406	0.049991	0.0514453	0.0584816	0.049876	0.0493399	0.0493841	0.0582318	0.0632363	0.0512037	0.0485674	0.0459657	0.121027	0.054231	0.0517819	0.0514773	0.0510247	0.0553079
117	D-Gluconic acid	42.3058	195.051	0.487931	0.566331	0.381151	0.359567	0.225519	0.625791	0.330842	0.285572	0.532394	0.487212	0.412503	0.349846	0.173809	0.313999	0.260317	0.419455	0.138821	0.211833	0.174137	0.157313	0.0768409	0.262103	0.184671	0.346118	0.168716	0.257708	0.302748	0.211227	0.141604	0.236544	0.128476	0.231044	0.395698	0.275742	0.268108	0.295859	0.291113
118	8,15-DiHETE	637.351	335.221	0.0667999	0.0932007	0.054954	0.0579154	0.0918961	0.0849382	0.0961069	0.0434409	0.0944374	0.106853	0.0727265	0.0553209	0.0761952	0.110225	0.159954	0.0486058	0.0198591	0.0380911	0.0463988	0.041705	0.0133021	0.0560621	0.0729774	0.0291053	0.0384571	0.026474	0.0501535	0.0558533	0.0393882	0.0522792	0.0581173	0.0557756	0.085395	0.0687603	0.0806777	0.0978044	0.0686933
119	PG(3:0/27:0)	639.487	712.503	0.060797	0.0578129	0.0381808	0.105119	0.0508426	0.0667992	0.0753295	0.10443	0.060767	0.0497383	0.0509651	0.0987455	0.0647593	0.0638911	0.0661656	0.0949241	0.0327071	0.0341543	0.0515568	0.060474	0.0383284	0.0529908	0.0507682	0.0944484	0.0464963	0.0316076	0.0532147	0.0782974	0.0539654	0.0450017	0.0625084	0.0873756	0.0638771	0.0548802	0.0580424	0.0656323	0.0626726
120	PG(16:1/17:1)	649.713	731.485	6.18638	6.21881	6.90605	7.57197	5.08179	6.02712	3.6354	8.30462	7.70439	6.8219	6.84142	6.68167	6.25384	6.49442	3.81728	7.6381	3.57668	2.00659	4.93941	4.03551	3.32847	5.44143	3.33034	7.42593	3.24586	1.85623	3.62892	2.70387	4.31668	3.52918	2.91771	3.21737	5.05071	5.05966	4.61004	4.88518	4.94248
121	7-Ethoxy-4-methyl-2H-1-benzopyran-2-one	586.207	205.085	0.0382332	0.0353307	0.0369891	0.0303474	0.0283596	0.0288937	0.0324715	0.0276319	0.0326816	0.0287698	0.0288138	0.0261592	0.0372264	0.0572614	0.05701	0.0276868	0.0256414	0.0291771	0.0266974	0.0287201	0.0362693	0.036808	0.0520999	0.0344637	0.0332301	0.0262461	0.0284807	0.0424745	0.0313919	0.0556384	0.0273765	0.108945	0.036145	0.0336461	0.0346162	0.0358545	0.0343804
122	LysoPE(16:1(9Z)/0:0)	493.796	452.277	0.92222	0.942886	0.80567	0.579686	0.628306	0.766519	1.2127	0.394925	0.946917	1.53537	0.722699	0.65838	0.757513	0.927166	1.90715	0.374084	0.194971	0.207168	0.346286	0.399225	0.172237	0.500216	1.22475	0.248845	0.433303	0.178829	0.438529	0.742229	0.426799	0.494717	0.620751	0.385685	0.782896	0.610511	0.580998	0.586659	0.54773
123	2-Pyrrolidinone	833.883	86.0598	0.182406	0.253842	0.188232	0.0378959	0.229899	0.178169	0.127998	0.0617049	0.238165	0.200722	0.188086	0.215585	0.204583	0.0717448	0.205862	0.215084	0.0646732	0.181562	0.179177	0.158977	0.227397	0.0625875	0.208004	0.034718	0.184732	0.181445	0.22347	0.17845	0.188717	0.23652	0.175577	0.86149	0.235398	0.204346	0.18407	0.173634	0.170949
124	PE(4:0/24:1)	634.296	634.443	0.337152	0.0615507	0.630597	0.048312	0.49413	0.335463	0.788949	0.0430632	0.221001	0.417125	0.152797	0.272406	0.125708	0.234133	0.109079	0.135317	0.208192	0.186279	0.0956384	0.041759	0.335981	0.156091	0.370298	0.438058	0.221556	0.190456	0.116598	0.134334	0.45026	0.454441	0.738855	0.575162	0.264302	0.213657	0.330113	0.26835	0.147311
125	Urocanic acid	90.645	137.035	0.00864033	0.0126138	0.00944041	0.0197291	0.0214977	0.00913571	0.0115843	0.00863008	0.00971101	0.0158315	0.0125678	0.00957273	0.0107404	0.0109329	0.00870206	0.00952808	0.00855399	0.00977032	0.0110195	0.0116863	0.0220629	0.0100404	0.00804903	0.00830574	0.00829038	0.0095996	0.0123464	0.0102034	0.0101544	0.0121592	0.0041252	0.0279284	0.0106781	0.0113819	0.0105424	0.0118638	0.0149318
126	Prolyl-Arginine	79.3257	272.171	0.000669656	0.0673212	0.0252922	0.0378934	0.0155753	0.0153853	0.00359296	0.0202471	0.00402914	0.0759478	0.0336752	0.0315215	0.0266189	0.0254547	0.00248158	0.0304452	0.00305305	0.0515948	0.0185815	0.0076063	0.0195161	0.0198205	0.00523046	0.0154132	0.00388756	0.0446834	0.016887	0.00650403	0.0185969	0.0359937	0.00339443	9.40035e-05	0.0215371	0.0251166	0.0237849	0.020702	0.0199162
127	Tyrosyl-oleucine	217.603	295.165	0.000215365	0.0576031	0.00662858	0.0223863	0.00351327	0.0033872	0.000695635	0.000511876	0.00112457	0.0537702	0.00835656	0.0153722	0.00993813	0.00587152	0.000553534	0.00640342	0.000893054	0.130861	0.00724216	0.00155074	0.0146286	0.00639124	0.00149693	0.00690936	0.00114876	0.0406071	0.00695649	0.00180105	0.00823413	0.00694646	0.00128939	0.00234606	0.0205213	0.0211667	0.0188668	0.0205258	0.019866
128	PG(6:0/26:2)	670.162	736.519	0.181539	0.141725	0.378913	0.427577	0.169847	0.404043	0.132742	0.159507	0.583163	0.341727	0.158222	0.389874	0.153563	0.308808	0.272471	0.313675	0.636596	0.33306	0.466131	0.517695	0.553735	0.243781	0.154151	0.520075	0.199427	0.363468	0.420073	0.362025	0.544498	0.560078	0.233338	0.450768	0.184137	0.176951	0.174392	0.201429	0.191362
129	LPE(15:0)	508.071	438.261	0.0463271	0.0534722	0.029843	0.0198952	0.0340791	0.0162298	0.0133264	0.0130565	0.041355	0.0660514	0.0269602	0.0169641	0.0395564	0.0249417	0.0251567	0.0109163	0.00652199	0.0202204	0.00784463	0.00882967	0.0115825	0.010253	0.0235468	0.00990666	0.00711809	0.024283	0.00422786	0.00783298	0.0160045	0.0125794	0.0129218	0.00610753	0.025531	0.0248807	0.0266307	0.0257821	0.0275576
130	Triacetin	44.5921	219.082	0.0153571	0.296893	0.107058	0.431373	0.22027	0.245414	0.062749	0.173136	2.11259e-05	0.467241	0.138491	0.354279	0.292511	0.246438	0.0669254	0.233355	0.00384187	0.321889	0.0781532	0.172072	0.210762	0.187088	0.0523868	0.191181	0.0311385	0.277966	0.106861	0.14369	0.242556	0.246344	0.0698343	0.12962	0.229597	0.178429	0.199958	0.169252	0.18322
131	PG(16:1/18:1)	779.777	745.504	0.107591	0.103687	0.131666	0.124517	0.10739	0.111599	0.137172	0.125224	0.12629	0.117359	0.119537	0.131545	0.119744	0.129575	0.125098	0.141277	0.0511301	0.035583	0.115124	0.0897016	0.0525563	0.103747	0.0768964	0.0899845	0.0673074	0.0159584	0.0944602	0.0501271	0.0807413	0.0842439	0.0594621	0.049964	0.0810326	0.0900914	0.0988765	0.0890278	0.085629
132	LPE(14:1)	453.003	422.232	0.00404878	0.016492	0.00427243	0.00531863	0.0135015	0.0103622	0.0151299	0.0041559	0.00337121	0.022055	0.00482289	0.00712115	0.01356	0.01715	0.0293762	0.00491667	0.00152331	0.00537901	0.00391001	0.00962313	0.00475825	0.009622	0.0258522	0.00589623	0.00257527	0.0129723	0.00389025	0.0132666	0.0132361	0.00937978	0.016417	0.007346	0.0120275	0.0123167	0.011977	0.0119632	0.0126068
133	Gentaldehyde	238.529	137.024	0.00473371	0.00570252	0.00475788	0.00515474	0.00579051	0.00456185	0.00512895	0.00467085	0.00407272	0.00530775	0.004668	0.00525695	0.00534233	0.00451723	0.00657504	0.00449234	0.00422565	0.00348516	0.00498304	0.00402979	0.00416023	0.00449582	0.00396029	0.00428199	0.00397323	0.00457438	0.00451483	0.00461136	0.00443429	0.00563353	0.00461057	0.0188408	0.0056039	0.00411679	0.00369517	0.00439314	0.00488859
134	Deoxyguanosine	211.359	266.089	0.00920942	0.0213666	0.0102892	0.0265212	0.0312684	0.0247073	0.0221314	0.0199893	0.0108824	0.0198933	0.0273842	0.0209587	0.0304929	0.0105187	0.00963444	0.0179427	0.0107193	0.0133922	0.0141071	0.0333306	0.0351671	0.0178714	0.0204604	0.0216874	0.0209558	0.0134278	0.0211245	0.0281801	0.0291736	0.0124689	0.0312915	0.0137316	0.0206966	0.0214005	0.0209556	0.0223747	0.0213375
135	LPG(14:0)	452.903	455.241	0.0117218	0.00862231	0.00681688	0.00497473	0.00546229	0.00859078	0.0128555	0.0108702	0.0172725	0.0109379	0.00711071	0.00693159	0.00344026	0.0139349	0.0160366	0.00927058	0.00780917	0.00630719	0.00607237	0.0110179	0.00593082	0.00956683	0.012173	0.00983756	0.0160984	0.0135743	0.0072457	0.0124916	0.0148033	0.0188977	0.0128713	0.0114101	0.00563061	0.0101136	0.00941078	0.00997689	0.00950409
136	Tetradecanedioic acid	443.821	257.176	0.00373142	0.00242443	0.00479685	0.00274422	0.00397482	0.00410697	0.0031839	0.00540113	0.00230747	0.0029013	0.00282155	0.00291441	0.00381241	0.0039189	0.00504486	0.00379879	0.00434968	0.0026943	0.0022491	0.00272011	0.00337291	0.00352773	0.00524819	0.00259303	0.00388242	0.00284581	0.00279274	0.00277678	0.00524613	0.0030594	0.00256708	0.00915581	0.00745164	0.00857864	0.00704856	0.00828496	0.00834931
137	Dimethylglycine	782.283	104.07	0.0127082	0.0265488	0.00983283	0.0248663	0.0106957	0.0221074	0.0209854	0.0149632	0.0224087	0.0163381	0.0214242	0.0207175	0.0187405	0.0249464	0.0166236	0.0212663	0.021027	0.0225878	0.0211151	0.0220559	0.0255381	0.0102594	0.0221883	0.0183941	0.00843604	0.0102935	0.0123798	0.0219919	0.01637	0.0200345	0.0243508	0.0833172	0.0235854	0.0247502	0.0164957	0.0174463	0.0210189
138	PG(16:1/16:1)	641.195	717.472	4.86712	7.94419	8.13861	12.6318	5.86587	10.1907	8.88627	17.8161	7.43152	8.27923	9.40658	13.4519	9.19453	10.8892	8.61532	17.5389	2.43871	1.41217	7.39306	5.16818	2.62846	6.0157	4.68391	8.78195	3.63428	1.31362	8.813	3.55271	3.66336	3.91911	4.0048	3.75577	7.70774	7.29323	6.74959	7.13397	6.99106
139	4-Hydroxy-1-(3-pyridinyl)-1-butanone	393.71	166.086	0.00774805	0.0127523	0.0101634	0.00758657	0.0113612	0.00633587	0.00881966	0.00816264	0.0119712	0.00893308	0.00762473	0.00929456	0.00952514	0.01143	0.00876504	0.0103465	0.0100424	0.00667561	0.00940826	0.00640721	0.00892718	0.00932324	0.00983933	0.00661474	0.00841467	0.0067804	0.00938372	0.00638226	0.00678981	0.00925617	0.00594046	0.0285954	0.0127432	0.00965131	0.00969095	0.00787547	0.00671024
140	3-Hydroxydecanoic acid	384.26	187.134	0.0204391	0.0194393	0.0210463	0.0212874	0.0207873	0.018912	0.0186042	0.0383227	0.0172261	0.0190699	0.0191946	0.0189894	0.0209739	0.0205426	0.0190321	0.0216303	0.0185428	0.0188567	0.0198511	0.0181595	0.023263	0.0221827	0.0237485	0.0188661	0.018037	0.0184891	0.0195628	0.0199421	0.0204523	0.0195152	0.0195893	0.0664181	0.0165222	0.0160861	0.0151415	0.0162584	0.0169684
141	LPG(17:0)	524.979	497.289	0.0101305	0.0230038	0.00460683	0.00814925	0.00979949	0.00293126	0.00102411	0.00288888	0.00810466	0.0124305	0.00502791	0.004217	0.0097971	0.00355696	0.00114452	0.00276402	0.00257753	0.0177983	0.00155954	0.00166519	0.00318019	0.00133897	0.00119825	0.0026011	0.00180821	0.0111466	0.00112327	0.00179785	0.00451388	0.00197265	0.00083718	0.00166467	0.00645211	0.00597539	0.00610417	0.00659911	0.00683365
142	(R)-3-Hydroxy-tetradecanoic acid	505.943	243.197	0.0236467	0.0273996	0.0271509	0.0282262	0.0278447	0.0247362	0.0262	0.0245323	0.0240929	0.0255373	0.0233479	0.0266405	0.0246162	0.0285321	0.0256581	0.0258112	0.0249224	0.024656	0.0237325	0.0260591	0.0237993	0.0260854	0.0266163	0.024546	0.0260858	0.168257	0.0279351	0.0235879	0.0245468	0.0262028	0.0261171	0.331036	0.0252464	0.0251982	0.0241669	0.0237292	0.0263786
143	Palmitic amide	644.206	256.263	0.2809	0.933925	0.630513	0.370465	1.31325	0.630169	0.332015	0.712282	0.440445	0.732982	0.691729	0.332783	0.377464	0.64136	0.723526	0.441487	0.3048	0.237968	0.895498	0.537472	0.355538	0.628204	0.602045	0.693435	0.495331	0.164338	0.573919	0.259397	0.591275	0.795441	0.334763	0.3392	0.645425	0.615425	0.622937	0.627835	0.624442
144	Alpha-CEHC	640.134	279.159	0.0225088	0.0113619	0.00943388	0.00553726	0.0154932	0.00455192	0.00867009	0.00335021	0.00854231	0.00676418	0.00477497	0.00125541	0.00806995	0.00552673	0.00612096	0.00813322	0.0513429	0.0209985	0.0143208	0.00887841	0.00541732	0.00569121	0.0091423	0.00186416	0.0095098	0.0125751	0.00506516	0.0393107	0.0106503	0.00588813	0.00781707	9.40035e-05	0.0123099	0.014342	0.0144213	0.0127655	0.0115561
145	Mesylate	766.038	94.9809	0.166521	0.176169	0.180506	0.163288	0.294676	0.16639	0.177719	0.172764	0.203205	0.222015	0.159354	0.186515	0.210654	0.194599	0.315156	0.176086	0.120963	0.161238	0.171495	0.167634	0.145378	0.36423	0.271909	0.125769	0.172962	0.295188	0.182367	0.191512	0.0992275	0.0997363	0.200878	0.747684	0.20951	0.162262	0.167572	0.158325	0.159241
146	PG(8:0/26:2)	671.837	764.543	0.22245	0.281395	0.238544	0.335697	0.23023	0.282591	0.233465	0.251788	0.259726	0.293679	0.258243	0.350045	0.224631	0.294092	0.300913	0.331178	0.138508	0.103797	0.269514	0.231409	0.176238	0.114653	0.162249	0.181656	0.140998	0.0943426	0.222821	0.208565	0.194761	0.216178	0.154827	0.258346	0.192306	0.215486	0.209972	0.227658	0.212357
147	Adipic acid	593.141	145.051	0.0123839	0.0150671	0.0129106	0.0439172	0.0160219	0.00820932	0.0115277	0.00779261	0.0370112	0.0115399	0.0125226	0.0111537	0.00794141	0.00873551	0.0138748	0.015752	0.0131531	0.00941537	0.00942812	0.0109182	0.00803776	0.0141318	0.0107817	0.00807982	0.0176794	0.00887467	0.0125808	0.0100947	0.0154003	0.0124969	0.00874237	0.030143	0.0157334	0.0262723	0.0261574	0.0165919	0.0172549
148	Petroselinic acid	48.3047	283.262	0.00904745	0.0110418	0.0110907	0.0120724	0.0161869	0.0117686	0.00864229	0.0140936	0.0136617	0.0104763	0.0117444	0.0127821	0.0126144	0.0223587	0.0116273	0.0127212	0.0100347	0.00900053	0.0252421	0.0122927	0.0124064	0.019219	0.0140102	0.00892902	0.0100248	0.0101416	0.0139778	0.0116576	0.0115354	0.00962422	0.00902444	0.0418248	0.0176827	0.0121464	0.0111697	0.0119106	0.0162316
149	Alnustone	265.562	263.142	0.00024365	0.01395	0.00491482	0.00738375	0.00418406	0.0042391	0.00101283	0.00684561	0.00176865	0.0142211	0.00474349	0.00738672	0.00688215	0.00588528	0.000600075	0.00584186	0.000379477	0.0143684	0.00762165	0.000705324	0.00443897	0.0051998	0.00135606	0.00120987	0.000198158	0.0125636	0.00475915	0.00233457	0.00831514	0.0054487	0.000398174	0.00050192	0.00530724	0.0056905	0.00509223	0.00481836	0.00595037
150	PC(8:0/26:1)	665.855	760.577	0.22353	0.0454927	0.0800614	0.0553906	0.0610677	0.0309036	0.0392696	0.0302798	0.0380488	0.0541966	0.101438	0.0708857	0.0311633	0.0386302	0.149988	0.0319738	0.0503547	0.0628698	0.0574219	0.0900502	0.0460096	0.0273058	0.059144	0.038239	0.111268	0.116157	0.058454	0.0624397	0.128477	0.131249	0.0400728	0.0947648	0.0690786	0.0656632	0.0634054	0.0683328	0.103753
151	PE(2:0/16:1)	523.312	494.287	0.005558	0.0183189	0.0118436	0.00691916	0.00776556	0.00663418	0.0111141	0.00681465	0.00771135	0.0238154	0.00873911	0.0089086	0.0101072	0.00684175	0.0177931	0.00467366	0.00300884	0.00673938	0.00685487	0.00438996	0.00250248	0.00391408	0.0106758	0.0042069	0.00494846	0.00322497	0.00568668	0.00588707	0.00329336	0.00724561	0.00519461	0.00417023	0.00733554	0.00784994	0.00796127	0.00768521	0.0073275
152	ofebrifugine	233.29	302.149	0.00179334	0.0167605	0.0114681	0.0165433	0.00932072	0.00823786	0.00236072	0.0100486	0.00238931	0.0152299	0.0108883	0.0119666	0.0131941	0.0159335	0.0035518	0.00921046	0.00212629	0.0187383	0.00792371	0.00221689	0.00544501	0.00753395	0.00181425	0.00582469	0.00216857	0.0139062	0.00740084	0.00240024	0.0100305	0.0103478	0.00145964	0.00594035	0.00720111	0.00807672	0.00680107	0.00780575	0.00887821
153	4-Chloro-3,5-dimethoxybenzyl alcohol	230.559	203.047	0.0317367	0.0339827	0.0340412	0.0338367	0.0344688	0.0303059	0.0325133	0.0322778	0.0330872	0.0344406	0.0335719	0.0327034	0.0324647	0.034818	0.0334397	0.0325737	0.0306776	0.0340811	0.0325419	0.0319453	0.0327315	0.0335758	0.0309485	0.0316902	0.0319814	0.0326131	0.03461	0.0330538	0.0317916	0.0331998	0.0317474	0.0251885	0.0327362	0.0322532	0.0323861	0.0334213	0.0329643
154	Maltotriose	49.0603	503.161	0.0540955	0.0323831	0.0340319	0.0441421	0.0292628	0.0522285	0.0563512	0.0347063	0.0526025	0.034341	0.0194461	0.0570762	0.0172706	0.0741515	0.0660715	0.0328339	0.0531664	0.0188929	0.0329328	0.0194011	0.00951895	0.0348285	0.0494544	0.0186727	0.0438574	0.0227874	0.0271839	0.0321756	0.0247053	0.0236232	0.0254407	0.0368684	0.0342714	0.0368365	0.0335094	0.0396099	0.0396816
155	LysoPE(15:0/0:0)	507.999	440.277	0.0845792	0.10075	0.056116	0.0375131	0.0618514	0.0294636	0.0245291	0.0236412	0.0740608	0.122142	0.0494889	0.0320408	0.0753635	0.0463351	0.0465872	0.0217023	0.0138355	0.0387282	0.0141256	0.0157939	0.0223157	0.0193051	0.045898	0.0191048	0.0124294	0.0452926	0.00885518	0.0146047	0.0297852	0.0227039	0.0243117	0.0125263	0.0485274	0.0473184	0.0469352	0.0479097	0.0483897
156	N-Acetylputrescine	77.2533	131.118	0.0583165	0.0484486	0.032866	0.0610848	0.113701	0.050501	0.0239336	0.0375531	0.0784207	0.0814735	0.0404275	0.069609	0.112975	0.0631533	0.0378472	0.03838	0.0201533	0.0203974	0.0240611	0.0233673	0.0498247	0.0231174	0.0203147	0.0188323	0.0414489	0.027032	0.0429753	0.0504838	0.0521156	0.0291952	0.0146232	0.0470447	0.0447955	0.0432425	0.0447987	0.0430459	0.0425725
157	Glutaral	49.0864	101.059	0.0348368	0.0289492	0.0371655	0.0256125	0.0314356	0.0314392	0.0344026	0.0338157	0.0398092	0.0285164	0.0348705	0.0299476	0.0281676	0.0372954	0.0306147	0.0322325	0.0504561	0.0260436	0.0443789	0.0380722	0.0290268	0.0373101	0.0365867	0.0653273	0.0304634	0.0249085	0.034589	0.0351131	0.0389639	0.0398689	0.0226755	0.065173	0.0356201	0.0333865	0.0311618	0.0388807	0.0386345
158	Feruloyl-2-hydroxyputrescine	192.298	281.149	2.09159e-05	0.0248869	0.00439337	0.017494	0.00130915	0.00023018	2.08083e-05	0.00123036	2.11259e-05	0.0175454	0.00569335	0.00868293	0.00606546	0.0024595	0.00127632	0.00295299	0.000445244	0.034124	0.00859433	0.000784421	0.00933371	0.00224194	2.10532e-05	0.00105405	0.000194934	0.00627353	0.00587668	0.000236275	0.00458098	0.00460038	0.000749016	0.00083833	0.00829159	0.00806579	0.0067833	0.00801084	0.00712573
159	PG(7:0/26:2)	681.77	750.535	0.341314	0.285323	0.327289	0.251885	0.252473	0.261164	0.195284	0.296488	0.330059	0.228204	0.29357	0.117763	0.261898	0.302361	0.335014	0.298105	0.230021	0.20396	0.301974	0.276862	0.148718	0.344424	0.199001	0.240074	0.279805	0.107287	0.316101	0.302596	0.203614	0.218936	0.178101	0.28384	0.202226	0.176956	0.231725	0.271006	0.241268
160	PC(10:0/26:2)	656.043	786.597	0.0177562	0.0351679	0.0132008	0.0192171	0.0205552	0.011195	0.019035	0.0153625	0.0162719	0.0127188	0.0175611	0.0126515	0.0207319	0.020007	0.0105013	0.0192086	0.019472	0.0115985	0.0153569	0.0122859	0.0192253	0.0170587	0.0168496	0.0124708	0.0118145	0.0104979	0.0270666	0.0114637	0.0135794	0.0219949	0.0109408	0.0702573	0.0185896	0.0156436	0.0144879	0.0109488	0.0114298
161	Paradol	506.354	277.181	0.40336	0.671461	0.364076	0.903317	0.675964	0.526215	0.601594	0.469479	0.364615	0.799953	0.550778	0.700861	0.661099	0.701944	0.710833	0.351903	0.442843	0.571349	0.550076	0.797933	0.559246	0.527601	0.517156	0.368581	0.532982	0.531885	0.559629	0.673086	0.678403	0.528359	0.71159	0.625067	0.630936	0.609053	0.609439	0.604424	0.613493
162	Phenylacetic acid	879.852	135.045	0.0143311	0.0178438	0.0157598	0.0160567	0.03579	0.0141228	0.016978	0.0196066	0.038282	0.0273154	0.0106523	0.0146546	0.0427018	0.0246238	0.0175174	0.0382363	0.0109256	0.00933568	0.0135881	0.0149623	0.0870144	0.018874	0.0644539	0.00804587	0.0170838	0.0150011	0.02273	0.0148805	0.0366495	0.0794871	0.0149417	0.0504948	0.0150045	0.0142788	0.010396	0.0174025	0.0134525
163	PG(17:1/18:1)	653.407	759.519	0.484596	0.94641	1.36482	0.594819	0.377792	0.788256	1.02851	0.490406	0.867645	1.77226	0.665723	0.381817	1.21181	1.80997	5.69425	0.222541	0.407063	0.30522	0.404872	0.458158	0.406462	0.506991	1.2721	0.36965	0.428066	0.590279	0.274504	0.699636	0.95535	0.859844	1.06231	0.800945	1.05825	0.920869	0.790292	0.789866	1.08126
164	Allopregnanolone	538.323	341.242	0.00597842	0.00732243	0.00571867	0.00582789	0.00603295	0.00490335	0.00581359	0.00434382	0.00649452	0.0104397	0.00718834	0.00664851	0.0106669	0.034579	0.00717138	0.00426472	0.00458801	0.00505939	0.00342279	0.00438554	0.00526933	0.00565179	0.0119569	0.00457909	0.00580366	0.00561231	0.00450391	0.00601801	0.00470793	0.00530671	0.0042936	0.00650158	0.00732099	0.00686129	0.00733173	0.00692789	0.00679571
165	LPE(17:0)	563.814	466.294	0.032406	0.0598301	0.0212157	0.0152436	0.0304264	0.0125746	0.00980732	0.0100414	0.0288033	0.0619169	0.0182592	0.0130859	0.036082	0.0185498	0.0221958	0.0098174	0.0057564	0.0230733	0.00624771	0.0066816	0.0085479	0.00749982	0.0179614	0.00777581	0.00602403	0.0239373	0.00490715	0.00644964	0.0116089	0.00862662	0.0102809	0.00535466	0.0200791	0.0190797	0.0185281	0.0195583	0.0183162
166	Succinic anhydride	185.711	99.0087	0.061528	0.0335233	0.0504975	0.0539405	0.041072	0.0475708	0.0302136	0.054933	0.0510815	0.0399323	0.060729	0.0417389	0.0506785	0.0649261	0.0525808	0.0376797	0.0467006	0.0295196	0.0692678	0.0548288	0.0463981	0.0497625	0.0410701	0.0536813	0.0532749	0.0423442	0.0558688	0.0473428	0.065728	0.0699079	0.0432185	0.073023	0.0506274	0.0464116	0.0485343	0.050324	0.0474625
167	D-Glucuronic acid	42.3231	193.035	0.375069	0.324674	0.185286	0.268359	0.181632	0.608574	0.41294	0.259838	0.26673	0.164011	0.186487	0.184915	0.10827	0.316575	0.335655	0.286001	0.15399	0.085089	0.0827525	0.139648	0.0803129	0.242146	0.258476	0.243472	0.340332	0.0856075	0.162985	0.265628	0.185773	0.172802	0.202727	0.283715	0.2614	0.21085	0.21305	0.2277	0.227409
168	FAD	225.794	784.152	0.0135768	0.0122643	0.010733	0.0124627	0.0135755	0.0102396	0.0120689	0.0125601	0.0160399	0.0144099	0.0112311	0.0118191	0.0138744	0.0132719	0.0150957	0.0124153	0.0129291	0.0111963	0.0130168	0.0135936	0.0124086	0.0129641	0.0144022	0.013363	0.0136571	0.0116484	0.0123887	0.0127561	0.0144062	0.0138682	0.0125626	0.0134102	0.0143209	0.0136815	0.0132114	0.0142711	0.013097
169	PE(16:1(9Z)/14:0)	645.468	662.476	0.407412	0.710913	0.209995	0.885116	0.435626	0.661383	0.404899	0.440013	0.388716	0.312818	1.73066	0.68472	0.594038	0.734176	0.550008	0.596815	0.860127	0.432591	0.850958	0.726624	0.300982	0.46899	0.215928	0.648645	1.0464	0.607106	0.643551	0.548825	0.226195	0.93427	0.3937	1.56184	0.611674	0.312	0.301569	0.395318	0.489505
170	FAHFA(19:1/22:3)	712.041	627.538	0.00406967	0.00447971	0.00157422	2.29068e-05	0.00274991	0.00253885	0.00458584	0.000589639	0.00333684	0.00324271	0.00183694	2.18343e-05	0.00501974	0.00418625	0.00767664	0.00044265	0.00421429	0.00484279	0.00342965	0.00221375	0.00330696	0.00420524	0.0120034	0.00197918	0.00295216	0.0056966	0.00143393	0.00172075	0.00704818	0.0068373	0.0103948	9.40035e-05	0.00422428	0.00437437	0.00301729	0.00543598	0.00401735
171	3,4-Dihydro-2H-1-benzopyran-2-one	517.451	149.059	0.00851439	0.00872145	0.00826695	0.00879148	0.00803002	0.00927662	0.00782848	0.00884167	0.00899756	0.00891672	0.00778142	0.00824301	0.00856961	0.0097967	0.00894788	0.00787822	0.00994647	0.00904887	0.00833508	0.00790809	0.00807161	0.00744214	0.00818196	0.00815894	0.00746712	0.0084803	0.00767843	0.00803084	0.00800088	0.00859259	0.0336499	0.0282823	0.0095943	0.00864733	0.00810239	0.00802777	0.00869625
172	FAHFA(14:0/16:2)	627.955	477.393	0.00605361	0.00935748	0.00240913	0.00649722	0.0109569	0.00459442	0.00593956	0.00383896	0.0106413	0.0104546	0.0022038	0.00244556	0.00690149	0.0110558	0.0174341	0.00115385	0.0015511	0.00938121	0.00442027	0.00450198	0.00408493	0.00439147	0.0113817	0.00323214	0.00596923	0.0111828	0.00588638	0.0083881	0.00666048	0.00904164	0.00381793	0.00301446	0.0169547	0.0113438	0.0131597	0.0127711	0.0114942
173	o-Ethyltoluene	674.443	121.101	0.0148775	0.00923877	0.0234664	0.0142558	0.0182116	0.00827553	0.0172332	0.025936	0.00702306	0.00678739	0.0192558	0.0100376	0.0275417	0.0120751	0.0122225	0.00706295	0.0178405	0.00871125	0.00330355	0.00992259	0.0049445	0.016525	0.0295383	0.0266723	0.0237328	0.00893705	0.0154526	0.00610971	0.00607488	0.0063565	0.0115384	0.0325967	0.0225648	0.0187937	0.0199604	0.0194701	0.0203955
174	Ethyl carbamate	45.2637	90.0546	0.0296787	0.0954693	0.0764576	0.0623967	0.0505105	0.0616491	0.0286221	0.0560498	0.0343067	0.103819	0.0536104	0.061145	0.0544056	0.0587877	0.0280687	0.0718964	0.027058	0.103396	0.0392967	0.0317002	0.0515912	0.0548231	0.0537717	0.0538328	0.031183	0.0968827	0.0543198	0.0209224	0.0415434	0.0612259	0.0248664	0.153687	0.0543487	0.0475139	0.0522381	0.0493146	0.0539322
175	Ophthalmic acid	50.2629	290.134	0.0164161	0.0368038	0.0247312	0.0732228	0.0426246	0.0395497	0.00330928	0.0438051	0.0250996	0.0489725	0.0456375	0.0553198	0.0704482	0.0566079	0.003719	0.0776006	0.00596681	0.00796	0.00795011	0.0124214	0.0287411	0.0211918	0.00167755	0.0132964	0.00573367	0.0169301	0.00425256	0.00662875	0.0228016	0.0127923	0.00222647	0.00498146	0.0268233	0.0256658	0.0240837	0.0265757	0.0274367
176	PG(5:0/27:0)	679.726	740.543	0.101834	0.186299	0.0996094	0.218767	0.174875	0.174674	0.154029	0.196959	0.223177	0.0362162	0.178435	0.20585	0.180192	0.173686	0.158281	0.225246	0.15638	0.0677664	0.1833	0.146512	0.118444	0.152067	0.0804399	0.159648	0.143331	0.0735158	0.143081	0.158352	0.133517	0.129812	0.0913087	0.0859532	0.134175	0.124459	0.119097	0.13063	0.115174
177	2-Methyl-1,3-cyclohexadiene	379.028	95.0853	0.00258528	0.00184733	0.0025587	0.00248604	0.00179672	0.00238752	0.00259984	0.0030021	0.00229723	0.00277601	0.00229951	0.00192139	0.00315338	0.00172027	0.00250786	0.00228059	0.00227279	0.00197788	0.00201897	0.00200576	0.00238021	0.00191268	0.00313408	0.00301526	0.00213573	0.00210796	0.00220773	0.0020978	0.00228558	0.00218123	0.00226444	0.00853049	0.00154312	0.00344503	0.00239827	0.00214973	0.00253056
178	H-PHE-PRO-OH	217.737	263.138	0.19412	5.20802	1.61767	3.73351	1.35885	1.24996	0.38658	1.88383	0.243075	5.94114	1.93069	2.56618	2.1445	2.01694	0.44732	1.59202	0.281814	6.48985	1.71791	0.588872	1.70194	1.41807	0.202024	1.13581	0.252554	4.4187	1.40494	0.37703	1.86843	1.66765	0.406522	1.27701	1.82478	1.85782	1.84603	1.88861	1.85117
179	LPC(16:0)	538.855	554.345	0.00289554	0.00393738	0.00295892	0.0034934	0.00895155	0.00134827	0.00151382	0.00295159	0.00166942	0.0306099	0.00466961	0.00191496	0.00173238	0.00229855	0.00139107	0.00235552	0.00468454	0.00222832	0.00251864	0.00240444	0.00354053	0.00161621	0.00416664	0.00176299	0.00231851	0.00189841	0.00221958	0.00208465	0.00937985	0.00230345	0.00221348	0.00472701	0.00890634	0.00864726	0.0079642	0.00812666	0.0090896
180	Glyceric acid	43.0711	105.019	0.103738	0.155154	0.101463	0.0850436	0.105524	0.13314	0.0758588	0.0912453	0.178971	0.173281	0.111037	0.109346	0.117723	0.121585	0.157136	0.249609	0.11515	0.0752381	0.0729884	0.0743547	0.104816	0.104514	0.18844	0.23014	0.1303	0.0889372	0.073266	0.0795545	0.0889959	0.139662	0.100235	0.15214	0.167292	0.107443	0.115381	0.116192	0.113753
181	DL-Tryptophan	226.336	203.082	0.024533	0.0752855	0.0414758	0.0589483	0.0406632	0.0418268	0.0210695	0.0483069	0.0304288	0.0930882	0.0416213	0.049298	0.0526185	0.053884	0.0328321	0.0494804	0.021879	0.0679089	0.0393956	0.0227993	0.0352391	0.0377462	0.0186637	0.037131	0.0313296	0.064532	0.0357763	0.0291225	0.0468444	0.0475833	0.0196933	0.0449939	0.043212	0.0417924	0.043278	0.0446966	0.0441004
182	Cortone	506.313	359.183	0.0299443	0.045512	0.0278316	0.0658363	0.0451426	0.0413546	0.0453596	0.0360206	0.0273815	0.058707	0.0410689	0.0467983	0.0497134	0.0489706	0.0502812	0.0262231	0.0331341	0.0463725	0.0455995	0.0625752	0.0433468	0.037447	0.0350243	0.0279507	0.0413008	0.0444284	0.0384155	0.0495416	0.0517984	0.0333309	0.0542564	0.0593582	0.0418264	0.0412856	0.0450848	0.0420772	0.0459654
183	Prolyl-Threonine	48.6602	217.118	0.00458608	0.106467	0.0427275	0.0335429	0.0197218	0.0146834	0.00874742	0.0258814	0.0111326	0.0939051	0.0380082	0.018512	0.0238746	0.0435655	0.007981	0.0182219	0.00884472	0.165453	0.0475459	0.0196314	0.0151088	0.0311553	0.011217	0.0184725	0.00761752	0.128744	0.0360068	0.0079252	0.0336576	0.036435	0.00782798	0.0265048	0.0258385	0.0245735	0.030966	0.0402236	0.0333271
184	PG(15:0/16:0)	663.614	707.486	5.3756	2.00878	5.0147	5.84079	3.64945	2.78378	0.607315	4.54158	6.98737	2.92098	4.9593	4.34722	4.3494	2.10212	0.595272	5.19514	2.92499	2.33369	1.80918	1.76241	3.04572	1.7904	0.427779	3.0803	1.25731	2.55284	1.00296	0.755249	3.71841	0.989312	0.523693	2.54329	2.81306	2.47422	2.24342	2.19876	2.20685
185	PG(16:1(9Z)/16:0)	721.684	721.505	0.00601765	0.00663094	0.0025465	0.00379268	0.00585391	0.00567663	0.00352754	0.00319369	0.0048104	0.00384215	0.00121406	0.00435622	0.00606757	0.00171742	0.00466033	0.00516266	0.00253975	0.00304234	0.0027919	0.00506708	0.00539302	0.0108059	0.00350449	0.0067735	0.00342067	0.00412327	0.00510444	0.00399505	0.00264269	0.00555261	0.00253368	0.0156502	0.00444204	0.00347193	0.0024666	0.00375015	0.00342306
186	Carbendazim	320.292	192.077	0.0214467	0.00231468	0.00171186	0.00173541	0.00172517	0.00162742	0.00159856	0.0609578	0.00133801	0.00173627	0.00195729	0.00154313	0.00156051	0.00163401	0.00152675	0.00141257	0.00161494	0.00201904	0.00206664	0.0051671	0.00166824	0.0015778	0.00166265	0.00166955	0.00129826	0.0365951	0.00136174	0.00128397	0.00136081	0.00178674	0.00142063	0.00604484	0.00388281	0.00491118	0.00451843	0.00426954	0.00402777
187	Htidinyl-oleucine	108.409	269.161	0.0127495	0.0980214	0.0296698	0.0904724	0.0215115	0.0244097	0.0138835	0.0216606	0.0147399	0.0911013	0.0356561	0.0593747	0.021895	0.0427924	0.0155494	0.0241793	0.014659	0.0925379	0.0380595	0.0168306	0.0252952	0.0329183	0.0160344	0.0203416	0.014587	0.058788	0.0342186	0.0120807	0.0496776	0.0422922	0.0176741	0.0673434	0.0348078	0.0336212	0.0292316	0.0337694	0.0282879
188	D-Glucuronolactone	86.1152	221.025	0.061872	0.0416521	0.0663167	0.075013	0.0641035	0.0587692	0.025715	0.026986	0.0751512	0.0531016	0.0647353	0.0587753	0.0612431	0.0273131	0.0708017	0.070121	0.0766907	0.0500542	0.0862417	0.0509265	0.0668538	0.0491553	0.0257058	0.0301061	0.0690109	0.0478191	0.066191	0.0503524	0.0225554	0.056734	0.0664076	0.27252	0.0611968	0.0540537	0.0642263	0.0503361	0.0515927
189	Nicotinamide	50.6912	123.055	0.0349134	0.0165466	0.0264344	0.0259999	0.0367624	0.01796	0.0118336	0.029322	0.0402593	0.015808	0.0409221	0.0302653	0.0409637	0.0171007	0.0180925	0.0304814	0.0454248	0.0175121	0.0414364	0.0350192	0.0410184	0.0174648	0.0216198	0.0432132	0.0360974	0.0311313	0.0478114	0.0299736	0.0405074	0.0274362	0.0204242	0.0378525	0.0327025	0.0264231	0.0338194	0.0350219	0.027502
190	L-Htidine	47.5212	154.062	0.00626636	0.151103	0.0286286	0.0964953	0.0538249	0.0405858	0.00698302	0.023199	0.0115449	0.183106	0.0324887	0.0748427	0.0404314	0.062871	0.0125206	0.0531106	0.0089385	0.268381	0.0212895	0.0216025	0.0646659	0.0507191	0.0108152	0.0296402	0.0122482	0.258296	0.0371353	0.0216982	0.0875537	0.0671187	0.00614855	0.0601158	0.0547391	0.0347316	0.0319453	0.0353742	0.0372991
191	H-THR-PHE-OH	235.102	267.133	2.09159e-05	0.0149402	0.00855126	0.0126131	0.00649521	0.00731193	0.001983	0.00677677	0.00461443	0.0125825	0.00927275	0.0111903	0.0106791	0.00970141	0.00247814	0.0101973	0.00239791	0.0096174	0.00728176	0.005696	0.00686361	0.00750792	0.00390869	0.00379409	0.00285487	0.0115569	0.00748157	0.00545887	0.00838426	0.0073786	0.00133158	0.00824993	0.0061861	0.00632506	0.00670997	0.00632596	0.00702073
192	L-Gulose	46.8967	179.056	0.0178914	0.0486689	0.0329113	0.0460297	0.0299929	0.0310077	0.0380904	0.0149157	0.0295298	0.059613	0.0288518	0.0608508	0.00797537	0.0419954	0.0416645	0.0175937	0.0263502	0.055233	0.0333098	0.0268519	0.0145174	0.0258985	0.0420826	0.0114934	0.0343696	0.0550981	0.0350805	0.03511	0.0386942	0.0303221	0.0250741	0.0393286	0.0566829	0.0431584	0.046091	0.0430435	0.0418015
193	Pyroglutamic acid	782.468	128.035	0.0195037	0.0297301	0.0172274	0.0181339	0.0228115	0.015546	0.0168026	0.010658	0.0241738	0.0148373	0.0166036	0.019418	0.0189452	0.0221099	0.0161445	0.0198149	0.0197719	0.0117056	0.0180727	0.0152746	0.0191031	0.0202418	0.0249564	0.0152755	0.0149307	0.0222291	0.0209617	0.0148735	0.0158034	0.0126676	0.0129387	0.0809237	0.0221403	0.0208345	0.0170427	0.0162712	0.0142794
194	8-hydroxy-6,7-dimethoxy-2H-chromen-2-one	669.35	223.064	2.09159e-05	0.00183696	0.00164317	0.00203393	0.00261119	0.00169136	0.00133801	0.00163796	0.00219248	0.0017218	0.00146788	0.00122564	0.00164184	0.00284911	0.00183108	0.00196184	0.000771862	2.14816e-05	0.00213116	0.000950518	0.001852	0.00221963	0.00138537	0.00111758	0.00109641	0.00161362	0.00219067	0.00188347	0.00208937	0.00118666	0.0019359	0.0170162	0.0340643	0.0322125	0.028875	0.0311242	0.0295971
195	HBMP(12:0/20:1/18:1)	653.212	1002.77	0.010628	0.0168384	0.0119093	0.0153755	0.0311431	0.0140377	0.0116563	0.0192036	0.0139272	0.0171604	0.0162228	0.0126064	0.0119966	0.0159201	0.0204064	0.0153303	0.00434902	0.00437979	0.0154912	0.0191558	0.0057032	0.0142159	0.00944476	0.0164698	0.0108995	0.00631884	0.013673	0.0108893	0.0131517	0.0132956	0.0113826	0.0035309	0.0137306	0.0123648	0.0135015	0.0148343	0.0132365
196	Acetyl-CoA	232.089	810.13	0.00835739	0.0225499	0.0356259	0.0194899	0.0153611	0.00336397	0.00688725	0.0298964	0.0275419	0.0270167	0.0207892	0.0327756	0.0222149	0.00324954	0.0137356	0.0457911	0.00954181	0.0100398	0.014531	0.0182931	0.00663318	0.00404229	0.0123752	0.0209581	0.0174396	0.0133297	0.010642	0.0140416	0.0222081	0.00471075	0.00794986	0.0113955	0.0134433	0.0146608	0.015377	0.0158295	0.0134669
197	Lactose	46.8897	341.109	0.0660091	0.213673	0.114311	0.191226	0.121272	0.11076	0.0789881	0.108608	0.0732552	0.210994	0.0860461	0.191154	0.119093	0.171657	0.0986296	0.11103	0.0790728	0.219469	0.114101	0.0911191	0.0857359	0.120365	0.0811202	0.0955522	0.0623944	0.174485	0.0869093	0.103966	0.11537	0.116623	0.0437226	0.195357	0.117577	0.120127	0.112255	0.138171	0.127355
198	Morpholine	778.048	88.0755	0.0499637	0.0798494	0.0733992	0.0633811	0.0554991	0.047069	0.072529	0.0504014	0.0501633	0.0646797	0.068998	0.0479146	0.0517485	0.0758062	0.0743725	0.0725235	0.0714996	0.0557919	0.0502403	0.0679302	0.0801095	0.059357	0.0521308	0.0623736	0.0657665	0.071008	0.0520615	0.0447435	0.0570255	0.0735387	0.0636196	0.313811	0.0754748	0.0667914	0.0491666	0.0653561	0.0441598
199	PG(2:0/26:0)	637.537	684.479	0.169733	0.0869392	0.0950285	0.230872	0.130291	0.166608	0.174348	0.23083	0.203893	0.103089	0.112845	0.238298	0.14997	0.132658	0.16484	0.204078	0.147896	0.152788	0.136432	0.218	0.132014	0.165527	0.110615	0.241016	0.128795	0.163822	0.136598	0.365202	0.169919	0.172909	0.177548	0.489333	0.171649	0.16441	0.161756	0.175912	0.162641
200	Monoethylhexyl phthalic acid	585.954	279.159	0.285102	0.230225	0.286866	0.198996	0.19141	0.18636	0.240593	0.17628	0.233814	0.198081	0.186813	0.177681	0.261675	0.469959	0.524516	0.180686	0.170615	0.181481	0.181342	0.192986	0.278402	0.288861	0.455174	0.259263	0.24178	0.177199	0.180106	0.328119	0.213616	0.490287	0.168892	0.708529	0.265713	0.257907	0.251899	0.256188	0.254056
201	2,3-Dihydro-5-(3-hydroxypropanoyl)-1H-pyrrolizine	271.39	180.102	0.00624644	0.00243056	0.00517221	0.00243968	0.0171193	0.00242472	0.00585497	0.00383117	0.00647849	0.00575306	0.00307716	0.00368571	0.00545146	0.00702503	0.00760121	0.0033504	0.00379738	0.00207291	0.00859631	0.00549701	0.00462233	0.00454791	0.00520533	0.00692104	0.00472275	0.00254054	0.00471827	0.0052448	0.00659391	0.00805789	0.00438119	0.00812313	0.00563649	0.00501882	0.00606978	0.00548232	0.0059298
202	FAHFA(12:0/22:3)	573.693	531.445	0.00285554	0.00294342	0.00250451	0.00219686	0.00304786	0.00178657	0.0032804	0.00275842	0.00299986	0.00345801	0.00284417	0.00304943	0.00304845	0.00279514	0.00356015	0.00277686	0.00317663	0.00311028	0.00251943	0.0025796	0.00249783	0.00310898	0.00470858	0.00265972	0.00288424	0.00322286	0.00263436	0.00304386	0.00279354	0.00340574	0.00249082	0.00847274	0.00312713	0.003068	0.00321297	0.00308338	0.00313668
203	Htidinyl-Leucine	94.4368	269.161	0.00829241	0.25277	0.0591002	0.183729	0.0505754	0.0632391	0.0106213	0.0436306	0.0179009	0.239512	0.0642999	0.0977274	0.0536641	0.0873199	0.0140004	0.0603429	0.0137641	0.208616	0.0621897	0.0288002	0.0442248	0.0621542	0.0127935	0.0342009	0.015709	0.17457	0.066253	0.0273726	0.0786285	0.0960548	0.0160192	0.0454123	0.0824483	0.065239	0.065881	0.0697227	0.0710663
204	LPE(19:1)	581.498	492.31	0.269727	0.231613	0.183966	0.0677386	0.183139	0.155309	0.272662	0.0746834	0.435954	0.280975	0.149072	0.0611982	0.229731	0.246159	0.435987	0.0613211	0.192519	0.214456	0.317578	0.153011	0.231549	0.282052	0.945395	0.165304	0.228956	0.25417	0.160186	0.138904	0.276058	0.420022	0.549377	0.138943	0.305483	0.306217	0.300148	0.31845	0.328645
205	Maltohexaose	50.245	989.318	0.0303362	0.0207273	0.0342075	0.0558814	0.0300453	0.0301376	0.0260561	0.0328578	0.0272168	0.0231654	0.0112599	0.0613049	0.0178624	0.0577213	0.0627312	0.033604	0.0389228	0.0198966	0.0341629	0.0104643	0.00396681	0.0160925	0.0141848	0.0072679	0.0209516	0.0213961	0.0162484	0.0122268	0.0199882	0.00997938	0.0113055	0.0138985	0.0249888	0.0259404	0.0250163	0.0250417	0.0265727
206	Hypoxanthine	89.9204	137.046	0.876526	0.967283	0.836437	0.936072	0.84656	0.863193	0.997681	1.01722	0.775284	0.835142	0.684918	0.7774	0.871893	1.03746	0.174366	0.795841	0.118745	0.592727	0.750329	0.791966	0.974819	0.898553	1.20522	0.195288	0.115556	0.801655	0.671286	0.754042	1.22555	0.827073	0.167029	1.11608	0.797342	0.854165	0.78053	0.890643	0.824513
207	PE(14:0/16:1)	780.447	660.46	0.0965993	0.063461	0.0126076	0.0879616	0.06885	0.0720449	0.0388119	0.0460956	0.0534403	0.0792906	0.0919764	0.0980647	0.120509	0.0807656	0.079627	0.0949124	0.0841349	0.0781944	0.0758405	0.0685207	0.0522025	0.053523	0.0116982	0.0920479	0.0804306	0.0724263	0.0695931	0.0744865	0.0565955	0.102089	0.105247	0.415298	0.0644128	0.0358779	0.0678678	0.0581861	0.0458496
208	PG(14:0/14:0)	637.278	665.438	1.44756	0.795468	0.950165	2.08808	1.16552	1.49166	1.51691	2.25653	1.82869	1.00002	1.09181	2.32901	1.43914	1.30994	1.50707	1.92768	1.45305	1.32361	1.22829	2.06822	1.26693	1.56811	1.09946	2.47824	1.35133	1.57053	1.26965	3.3218	1.64895	1.58016	1.68645	4.1178	1.68593	1.59818	1.59294	1.59683	1.62348
209	Adenine	177.688	134.047	0.0333565	0.0335527	0.0291502	0.0621965	0.0480916	0.0639123	0.0609607	0.0329722	0.034828	0.0367776	0.0407398	0.0501702	0.0460736	0.0402878	0.0382108	0.0331848	0.0274377	0.0440235	0.0329498	0.101508	0.107598	0.0551833	0.121955	0.0205363	0.0660763	0.0425087	0.0502392	0.0678802	0.041019	0.0303989	0.160735	0.0957246	0.0552814	0.0586211	0.0569984	0.0564419	0.0559526
210	Dibutyl phthalate	478.937	277.145	0.00990786	0.00977454	0.00900314	0.0148877	0.00852862	0.00778511	0.00755371	0.00844423	0.00887177	0.00927951	0.00794348	0.00751671	0.00795179	0.0085871	0.00957679	0.00859099	0.0084584	0.00740289	0.00902152	0.00765565	0.00967431	0.00830001	0.00924389	0.00764571	0.00987507	0.00774037	0.00806048	0.00878024	0.00867782	0.00903128	0.00809653	0.0335591	0.00968234	0.00991416	0.00955204	0.00908822	0.00915427
211	1-Pyrroline	782.289	70.065	0.0121459	0.0125677	0.0139981	0.00929011	0.0141299	0.00952261	0.0162586	0.0341731	0.0159777	0.0141298	0.0107499	0.0163801	0.00961339	0.0208089	0.0116947	0.0118194	0.0107446	0.00975666	0.011936	0.0108527	0.012912	0.012988	0.0131907	0.00943146	0.00656448	0.0106046	0.0278137	0.0160621	0.0163011	0.0174464	0.0138097	0.0533882	0.0121789	0.0128293	0.00911745	0.013718	0.00996006
212	Dehydropipernonaline	245.221	340.183	0.00782806	0.0728686	0.0505806	0.0462596	0.0287302	0.0125597	0.0110045	0.028543	0.0153793	0.0927102	0.035582	0.0423165	0.0439913	0.0367061	0.0130159	0.0303373	0.0122077	0.0762532	0.0331454	0.0208747	0.032528	0.0168698	0.0161317	0.0255882	0.012119	0.0622655	0.031293	0.017282	0.0188734	0.0161981	0.0130287	0.030846	0.0584423	0.0619519	0.0323613	0.0626267	0.0464052
213	5-Aminopentanamide	77.2483	117.102	0.00856378	0.0157866	0.0101624	0.0157429	0.00801588	0.00835254	0.00448324	0.0156193	0.0134873	0.0176597	0.00862934	0.0191887	0.0123832	0.0109867	0.00835687	0.0182215	0.00945774	0.0140725	0.0133485	0.0114789	0.0137782	0.00939211	0.00674847	0.0125758	0.0135264	0.014481	0.0109565	0.0176528	0.0145295	0.0129836	0.00740749	0.0259632	0.0118824	0.0126295	0.0125074	0.0122531	0.0125474
214	PG(14:0/16:0)	652.418	693.469	15.449	8.43901	15.3498	18.4343	12.3101	15.7039	12.7617	18.7081	24.7031	8.99134	16.1085	16.9994	12.765	17.2825	13.5266	18.065	19.1788	9.85821	17.5023	16.1965	12.4151	17.8902	8.35935	18.7195	16.8534	11.5489	15.6886	17.3922	17.4643	18.998	10.6402	24.0731	14.0058	14.3785	12.9008	13.4897	13.3144
215	Oleamide	652.759	282.279	1.63047	4.48482	2.55735	1.80599	7.69242	3.21903	1.75754	2.93173	2.25062	4.32035	3.20382	1.86059	1.68946	3.50277	3.92486	2.26044	1.60986	1.63946	3.78743	3.23774	1.78641	3.5313	3.29546	3.20607	2.45851	0.83089	2.98849	1.4867	3.02155	3.98147	2.35396	1.80633	3.26907	3.02988	2.93697	3.05052	2.931
216	ohumbertiol	672.208	219.174	0.0146851	0.00976147	0.0220733	0.0226971	0.0244155	0.0084267	0.0158481	0.0255139	0.00753411	0.0109982	0.0187975	0.0112986	0.0251587	0.0123857	0.0141729	0.00817027	0.0145243	0.00871502	0.00393453	0.00998878	0.00905622	0.0152266	0.0286901	0.0223268	0.0205678	0.00837226	0.0134873	0.0136669	0.00708455	0.00751074	0.018832	0.0246418	0.0223063	0.0217445	0.0229461	0.0327868	0.0345291
217	Glycyl-L-Leucine	132.69	189.123	0.00465925	0.168785	0.0292164	0.0828042	0.0246534	0.0266723	0.00666101	0.0348894	2.11259e-05	0.118668	0.055518	0.0620517	0.0615021	0.0344703	0.00527175	0.035808	2.04446e-05	0.111884	0.0606929	0.0156009	0.0310735	0.0289101	0.00452191	0.0200557	0.00236913	0.0783146	0.0454645	0.00731321	0.0456232	0.0469179	0.00703423	0.0201363	0.0452278	0.0565838	0.0531737	0.0547928	0.0554796
218	Zeranol	471.584	323.184	0.00227292	0.00326152	0.00200293	0.00429095	0.00339074	0.00230694	0.00222273	0.00232909	0.00203116	0.00328391	0.00250038	0.003432	0.00352266	0.00281789	0.00366381	0.00235194	0.00203813	0.00281777	0.00286708	0.00295294	0.00247233	0.00217207	0.00287428	0.00273077	0.00238462	0.00289637	0.00290996	0.0030014	0.00349558	0.00251883	0.00257613	0.00474502	0.00262095	0.00269725	0.00260291	0.00263374	0.00266427
219	Nicotinamide adenine dinucleotide phosphate (NADP)	76.87	742.07	0.0130626	0.003392	0.010505	0.0100461	0.0126889	0.00747801	0.00135531	0.0193645	0.0136465	0.00303122	0.0116798	0.0105147	0.0121928	0.00898779	0.00370923	0.0169288	0.00904941	0.00325805	0.0123028	0.0146245	0.018778	0.0102574	0.00316047	0.026208	0.0122905	0.00751734	0.0113599	0.0101881	0.0140467	0.0139214	0.00269971	0.0188565	0.0100076	0.00979306	0.0107338	0.0096337	0.00932184
220	Glycyl-oleucine	114.243	189.123	0.00483669	0.200784	0.051638	0.103997	0.0465844	0.0389024	0.0100729	0.054748	0.00448109	0.213377	0.0604334	0.0760269	0.0658959	0.0604886	0.00879844	0.0555174	0.0030521	0.192887	0.0495028	0.0153029	0.0436155	0.0502421	0.00458218	0.033882	0.00464452	0.141317	0.046236	0.0103075	0.0502133	0.0596344	0.00883796	0.0428715	0.061375	0.0596113	0.0584347	0.0611612	0.0598765
221	Caryophyllene alpha-oxide	494.7	221.19	0.0182297	0.00944972	0.019306	0.0151624	0.0186277	0.0126517	0.0182684	0.0195809	0.00929505	0.0155154	0.0153458	0.0101486	0.0211734	0.0174768	0.0158653	0.0145588	0.0123779	0.0111111	0.00945526	0.0114566	0.0104962	0.0173376	0.0231512	0.0210585	0.0136418	0.0103965	0.0130357	0.0094942	0.00968737	0.0106435	0.011833	0.0340094	0.0182868	0.0171598	0.0174637	0.0174824	0.0172153
222	PG(16:0/16:1)	724.686	719.488	0.124316	0.107392	0.106594	0.155533	0.114885	0.0921418	0.2223	0.125607	0.134634	0.0963556	0.128592	0.151101	0.130772	0.115211	0.124468	0.14972	0.0745682	0.0632766	0.0974085	0.114201	0.0678853	0.0887366	0.071865	0.144671	0.0974816	0.0592635	0.118774	0.120816	0.0751536	0.0774081	0.0748619	0.157181	0.180689	0.138663	0.112468	0.169608	0.105334
223	Oxoamide	191.808	193.099	0.0204014	0.034312	0.0190787	0.0184996	0.0168597	0.0194047	0.0200771	0.0189411	0.0190114	0.0445358	0.0199906	0.0208398	0.0191247	0.019937	0.0182871	0.0191848	0.0207332	0.0574343	0.016423	0.0190421	0.0195055	0.0200346	0.0210571	0.0181829	0.0207245	0.0303226	0.0195303	0.0218176	0.0191417	0.02118	0.0202371	0.0207573	0.0170875	0.0122534	0.0162801	0.0185449	0.020639
224	PG(14:0/15:0)	644.495	679.454	3.15177	1.53516	2.35831	3.73703	2.15495	1.76143	0.332022	2.89685	4.53799	1.64521	2.78329	3.08223	2.64421	1.56242	0.326582	3.54456	2.30212	2.43877	0.855035	1.63027	3.29113	1.25212	0.280071	2.70277	0.85447	2.95031	0.419692	0.637328	3.69136	0.652133	0.327444	1.41772	1.84326	1.87417	1.79894	1.85095	1.81478
225	PG(12:0/14:0)	621.493	637.408	0.0326011	0.0159056	0.0135508	0.0609	0.0275529	0.0344675	0.0414284	0.0962215	0.0605562	0.0189226	0.0191849	0.0859381	0.0439509	0.026555	0.0442303	0.0573548	0.0347567	0.0136519	0.0343462	0.0489301	0.0231812	0.0309567	0.027825	0.0869812	0.0360484	0.0166863	0.0396384	0.0995784	0.0272275	0.029976	0.0528792	0.154942	0.048073	0.0445164	0.0412086	0.0438109	0.0410959
226	Glycolic acid	46.9131	75.0088	0.183215	0.229575	0.229938	0.179598	0.161826	0.150958	0.191449	0.195827	0.171081	0.18181	0.17969	0.178054	0.163088	0.188144	0.163071	0.246489	0.160709	0.219343	0.201956	0.249695	0.187494	0.19689	0.183414	0.22487	0.14828	0.224663	0.183729	0.148422	0.218398	0.211561	0.172204	0.947827	0.139173	0.166494	0.131544	0.24493	0.202129
227	Pantetheine 4'-phosphate	205.331	359.102	0.00752893	0.015782	0.0105004	0.0257309	0.0107784	0.0387531	0.0135143	0.0134394	0.0115069	0.0210597	0.0183487	0.0148702	0.00909001	0.0323207	0.0142345	0.011413	0.00433321	0.00858002	0.00746137	0.0177608	0.00999716	0.0180724	0.0111962	0.00468286	0.00832934	0.0115356	0.0113728	0.0148465	0.0123956	0.0113884	0.0109991	0.0122122	0.0119199	0.0128569	0.0120847	0.0120368	0.0123076
228	FAHFA(2:0/18:0)	641.868	341.27	0.0372778	0.0436033	0.0245488	0.0323909	0.0520305	0.0241387	0.041468	0.0222124	0.0343177	0.054492	0.0475265	0.0302917	0.0534401	0.0333614	0.046226	0.0312073	0.0315612	0.0474574	0.0261483	0.0274901	0.0239725	0.0199017	0.0471833	0.0165448	0.0259589	0.0332109	0.0348667	0.0422131	0.0208142	0.0205793	0.0206129	0.0354341	0.0408416	0.0406603	0.0384585	0.0402551	0.0346741
229	Lysyl-Leucine	84.7623	260.196	0.0200192	1.80064	0.026994	0.259966	0.0307209	0.0921483	0.0342741	0.0901261	0.0302446	1.34431	0.0685654	0.136984	0.111251	0.0670858	0.0254176	0.0741688	0.0213525	1.39351	0.0956257	0.0662635	0.0877315	0.151942	0.034309	0.0849044	0.00401568	1.29958	0.068862	0.0475678	0.106684	0.0633927	0.0156401	0.0737476	0.248826	0.200002	0.186544	0.263732	0.24837
230	Phenylalanyl-oleucine	300.401	279.17	0.00605547	0.128227	0.0497078	0.0829653	0.0452033	0.0353512	0.0108439	0.0457032	0.0144509	0.148091	0.0550094	0.0659095	0.0667382	0.0567193	0.0133584	0.0530506	0.00911809	0.119912	0.0439365	0.0232037	0.0429875	0.0469727	0.0102616	0.0275271	0.0107899	0.099138	0.0396057	0.022695	0.0519801	0.0522967	0.0105009	0.0429008	0.0485101	0.0483244	0.048666	0.0494992	0.0487075
231	L-Arabinose	47.5999	149.045	0.0819266	0.0449564	0.0718786	0.106964	0.0854954	0.0524658	0.0935946	0.114927	0.0502423	0.0608231	0.0555941	0.0876027	0.0599586	0.11396	0.132198	0.0641565	0.0562234	0.0627539	0.0831686	0.0985943	0.0663586	0.0964351	0.12789	0.0682555	0.0731393	0.090894	0.0693021	0.106938	0.114515	0.0961238	0.133209	0.122887	0.0815901	0.0838665	0.0843402	0.0876576	0.0854924
232	1-(1-Pyrrolidinyl)-2-propanone	231.952	128.107	0.00699701	0.0125642	0.0117955	0.0115158	0.0109316	0.00868987	0.00819946	0.0044586	0.00999587	0.0103229	0.00998751	0.0109131	0.0104805	0.0104426	0.00454325	0.016427	0.00465873	0.00811434	0.010087	0.00332606	0.00870951	0.00878321	0.00977934	0.00433432	0.00334458	0.0109989	0.0114852	0.00929918	0.00823861	0.00837257	0.00358253	0.0213361	0.00911387	0.00819836	0.00844786	0.0101735	0.00962074
233	LysoPE(0:0/18:4(6Z,9Z,12Z,15Z))	489.88	474.258	0.139841	0.266095	0.171174	0.122158	0.164341	0.172972	0.200161	0.0875932	0.209966	0.319604	0.189431	0.141349	0.181288	0.207356	0.379371	0.0843388	0.0445265	0.0609279	0.082529	0.0913687	0.0418224	0.0894349	0.117766	0.056067	0.0974049	0.108442	0.113085	0.15085	0.0961796	0.104426	0.128843	0.093011	0.117774	0.119276	0.115026	0.115836	0.111108
234	2-acetyl-1-alkyl-sn-glycero-3-phosphocholine	598.371	524.369	0.0117171	0.0169936	0.0121124	0.0126403	0.0268698	0.00741841	0.00996276	0.0132908	0.0089398	0.279191	0.0147916	0.0115393	0.0101898	0.0124812	0.00949006	0.0124759	0.0172636	0.00998884	0.0124021	0.0112846	0.0124731	0.0105977	0.0166049	0.0111459	0.010562	0.0111452	0.0121724	0.0105383	0.0302232	0.0117099	0.00995593	0.0284142	0.0361533	0.0368246	0.0356054	0.0311675	0.0373133
235	L,L-Cyclo(leucylprolyl)	290.826	211.144	0.00476592	0.129295	0.0389917	0.0716004	0.0394011	0.0312195	0.011269	0.074817	0.00949181	0.144081	0.0255594	0.0524586	0.0584525	0.0448563	0.0131598	0.0385294	0.0253104	0.114133	0.0364794	0.0150724	0.0365327	0.0408162	0.00853051	0.0196408	0.00811514	0.0882863	0.029048	0.0102057	0.0443129	0.0430054	0.010606	0.0386712	0.046125	0.0417497	0.0386178	0.0424963	0.0395883
236	Seryloleucine	160.306	219.134	0.0089713	0.0807547	0.0370398	0.0525594	0.0347223	0.0311609	0.0126561	0.0326241	0.0182877	0.0830659	0.0395869	0.0467844	0.0445412	0.037959	0.0154123	0.0420223	0.00997584	0.0651974	0.0346859	0.0222675	0.0351817	0.0320594	0.0161305	0.028512	0.0147685	0.0563187	0.0305724	0.0181717	0.0401135	0.0337931	0.0117378	0.0217236	0.0356489	0.0346509	0.0337391	0.0365265	0.0357391
237	4-Pentenoic acid	385.435	101.06	0.0127416	0.0132054	0.0111228	0.0135983	0.0143769	0.0124942	0.0131344	0.013278	0.0121325	0.0115577	0.011762	0.0120857	0.0135173	0.0138149	0.012497	0.0133888	0.0129079	0.0124351	0.0111356	0.0118529	0.0137443	0.0117373	0.0137639	0.0109828	0.0127339	0.011678	0.0133993	0.0264364	0.0108885	0.0125489	0.0120152	0.0513552	0.0138164	0.0121566	0.012121	0.0125532	0.0111837
238	(Â±)-2-Methylthiazolidine	77.097	104.053	0.00843916	0.0667589	0.0260195	0.0422133	0.0252948	0.0200568	0.00774187	0.00687135	0.00883992	0.0691862	0.0263316	0.0306078	0.0357317	0.0288603	0.00567583	0.0261451	0.00703166	0.0574862	0.0224466	0.0123459	0.0203948	0.0212359	0.00568668	0.0167144	0.00651765	0.0537069	0.0204105	0.00893225	0.0259645	0.0256243	0.00744546	0.0379306	0.0262209	0.0216106	0.0238403	0.0250171	0.0243505
239	2-(3-Phenylpropyl)pyridine	327.509	198.127	0.00407069	0.0137214	0.00428172	0.00502367	0.00483289	0.00412922	0.0039389	0.00466416	0.00510144	0.00414545	0.00465437	0.00476926	0.00440088	0.00417881	0.00510491	0.0045878	0.00396685	0.0133882	0.0045115	0.00458233	0.00480619	0.00400964	0.00457929	0.00453901	0.00443099	0.00536371	0.00442529	0.00459938	0.00404522	0.00548586	0.00418995	0.0186964	0.00470817	0.00448714	0.00476988	0.00469616	0.00460333
240	Saccharin	216.438	181.992	0.015048	0.0207192	0.0162392	0.0357595	0.050327	0.017657	0.0132159	0.0131274	0.0117435	0.0288189	0.0221836	0.0110694	0.0110676	0.0108623	0.0117361	0.0158722	0.0229051	0.0146444	0.0147471	0.0204747	0.0164404	0.011756	0.0676916	0.0172372	0.0291281	0.00839526	0.0126901	0.0264983	0.022941	0.0214383	0.016536	0.0243293	0.0226462	0.0255917	0.0244763	0.025863	0.0255204
241	Choline	47.9107	104.107	0.0727088	0.439715	0.20137	0.34578	0.214845	0.273808	0.0674434	0.255548	0.0528992	0.507273	0.217549	0.277447	0.199235	0.34138	0.0708453	0.1851	0.0884476	0.509542	0.219284	0.116547	0.184253	0.271934	0.077011	0.133094	0.20286	0.446633	0.180764	0.126151	0.263271	0.319257	0.0920103	0.203052	0.248994	0.256999	0.243179	0.266928	0.280457
242	LysoPE(18:3(6Z,9Z,12Z)/0:0)	535.203	476.273	0.129543	0.159802	0.100492	0.0736798	0.115625	0.108035	0.166707	0.0671769	0.145972	0.194858	0.0973861	0.0735255	0.140126	0.167119	0.322709	0.0538231	0.0604578	0.104954	0.0951724	0.0803607	0.056726	0.0940941	0.216271	0.0638296	0.0910584	0.108815	0.0786263	0.115631	0.0895183	0.141096	0.153059	0.0968223	0.138786	0.134406	0.132031	0.136975	0.13745
243	Uridine 5'-diphosphoglucuronic acid (UDP-D-glucuronate)	46.9377	579.026	0.0485317	0.00788699	0.0154045	0.00842649	0.0144487	0.00481597	0.00279609	0.0261646	0.0281451	0.0135603	0.0199044	0.0123957	0.0183265	0.00853671	0.00958966	0.0192247	0.0156236	0.00489637	0.0120846	0.00847018	0.0181447	0.00172826	0.00250797	0.0632487	0.0127081	0.00617542	0.01243	0.00379606	0.00852474	0.00668888	0.0108122	0.00751462	0.0179288	0.0122812	0.016476	0.011042	0.0113122
244	gamma-Glutamylvaline	49.2471	247.128	0.0230835	0.27114	0.0961862	0.129903	0.0981613	0.0851212	0.0443327	0.111858	0.023603	0.271298	0.0991964	0.107325	0.131262	0.150948	0.0630319	0.089965	0.0230873	0.284761	0.0929022	0.0299263	0.0879283	0.0992544	0.0323149	0.0726642	0.0203118	0.212021	0.0723776	0.0238715	0.107357	0.10265	0.0363643	0.073333	0.0896158	0.107352	0.0916096	0.108116	0.106984
245	PG(14:0/16:1)	639.221	691.456	5.44296	5.30722	4.15299	9.23282	5.37358	6.0869	7.59376	9.64141	6.31191	5.14125	4.95773	9.38018	6.02165	5.99793	7.17218	8.56335	3.36324	3.2339	4.79681	6.54848	3.76351	4.78089	4.95512	8.77925	4.76709	3.92625	5.71335	6.9094	4.83996	4.29251	6.23374	8.31585	6.64214	6.13876	5.74879	6.08447	5.97556
246	PG(18:0/16:1(9Z))	779.164	749.53	0.0314792	0.0245924	0.0348122	0.0365112	0.0298442	0.0323998	0.0419777	0.0301227	0.0452214	0.029128	0.0377259	0.035203	0.0327787	0.0271096	0.0359305	0.0352455	0.0244273	0.0226396	0.0352079	0.0336337	0.0248048	0.0368325	0.0295974	0.0335737	0.0346399	0.0261695	0.034873	0.0374275	0.0231892	0.0289124	0.0212682	0.0543615	0.0326521	0.0269907	0.0297791	0.0314439	0.0280515
247	p-Anic acid	311.541	151.04	0.00510933	0.0064212	0.0048651	0.00549082	0.00656094	0.00141905	0.00480943	0.00501583	0.00500116	0.00550298	0.00474914	0.00135854	0.00555475	0.00555814	0.00500986	0.00597358	0.00504558	0.00478779	0.00471218	0.00425298	0.00618408	0.00561992	0.00615466	0.00425839	0.005056	0.00509688	0.00542861	0.00536192	0.00456856	0.00554637	0.00449577	0.0210057	0.00809712	0.00784152	0.00727565	0.00667632	0.0061355
248	Glycine	44.2614	74.0247	0.0234125	0.0583965	0.0354514	0.0397964	0.0355149	0.0320306	0.0247694	0.0388122	0.0249661	0.0460817	0.0362366	0.0394782	0.0451853	0.0397884	0.0261891	0.0418294	0.0272522	0.0571916	0.0723932	0.0329824	0.0438173	0.0457033	0.0332488	0.0457131	0.0479462	0.0485023	0.03917	0.0342882	0.0434872	0.0511677	0.0312047	0.129217	0.041267	0.0370389	0.0336807	0.0407903	0.0368379
249	PG(12:0/15:0)	629.945	651.425	0.191419	0.0553829	0.0946343	0.224954	0.110346	0.0951499	0.012762	0.174163	0.355724	0.0765739	0.122667	0.231623	0.137775	0.0934439	0.013044	0.181786	0.125258	0.0728353	0.0470361	0.0962458	0.113016	0.0472398	0.00829833	0.213716	0.0351219	0.0839745	0.0167039	0.0401401	0.120869	0.0286212	0.0142912	0.110538	0.110602	0.110038	0.107633	0.099197	0.0991651
250	PG(16:1(9Z)/18:0)	655.361	749.523	0.0600485	0.077328	0.0771509	0.0874218	0.0510665	0.0714475	0.0788633	0.0859554	0.0737022	0.0825766	0.0895471	0.0752058	0.0765712	0.0801356	0.099584	0.0919006	0.0485056	0.0458241	0.16634	0.100737	0.0485852	0.0768803	0.0677548	0.0622333	0.0584423	0.0428627	0.0863858	0.0531105	0.0599915	0.0422024	0.0487682	0.185004	0.0666605	0.061576	0.0635072	0.0697817	0.0566231
251	L-prolyl-L-proline	50.6628	213.123	0.00669971	0.059639	0.0198662	0.0403678	0.0204618	0.0179408	0.00680248	0.0175486	0.00889341	0.084034	0.0216046	0.0262272	0.0259734	0.0209122	0.0116919	0.0219757	0.0139913	0.0650633	0.0232969	0.00933102	0.0245084	0.0190713	0.0161026	0.0172668	0.00779575	0.0537074	0.0240438	0.009228	0.0240926	0.0322936	0.00802932	0.00888782	0.0298924	0.022147	0.0207413	0.0188077	0.0208165
252	Palmitoleoyl Ethanolamide	575.535	298.274	0.127978	1.07832	0.35907	0.159034	0.349071	0.283175	0.146271	0.320884	0.221075	0.401411	0.380274	0.176178	0.253721	0.237689	0.283052	0.194499	0.153351	0.0984902	0.373785	0.175338	0.118665	0.241403	0.133864	0.247516	0.211423	0.0470909	0.209475	0.11223	0.196819	0.271306	0.10975	0.0822316	0.225258	0.224498	0.227393	0.217837	0.211807
253	LPC(18:0)	598.634	582.376	0.00202911	0.00222582	0.00129859	0.00213022	0.00495124	0.00142231	0.00130907	0.00203432	0.00136835	0.0524847	0.00227327	0.00109819	0.00120356	0.00238954	0.00119572	0.00107395	0.00316055	0.00150176	0.00143905	0.00195363	0.00228573	0.00125759	0.00287056	0.00156988	0.00119309	0.00132262	0.00158564	0.00127844	0.00535953	0.00186968	0.00110184	0.00413332	0.0078604	0.00697379	0.00570044	0.00745478	0.00798795
254	LPE(15:1)	476.055	436.247	0.00710018	0.0123204	0.00400823	0.00489369	0.00821358	0.00318941	0.00188461	0.0028076	0.00665428	0.0156303	0.00469163	0.0049313	0.00935011	0.00356244	0.00384675	0.00187917	0.00107481	0.00432067	0.00128322	0.00242998	0.00228962	0.00198275	0.00530736	0.00202321	0.000732145	0.00366199	0.000778902	0.00184958	0.0031172	0.00155191	0.00207906	0.000431729	0.00438236	0.00490049	0.00504958	0.00323836	0.00515774
255	4-Deoxyerythronic acid	426.523	87.0438	0.0476575	0.0518857	0.0499218	0.0548257	0.0493292	0.0500653	0.0487689	0.0489264	0.046986	0.0493342	0.0501191	0.0495696	0.0505905	0.0513647	0.052137	0.0503196	0.0466386	0.0533132	0.0518995	0.0475227	0.0542043	0.0476907	0.0492914	0.0456878	0.0495009	0.0525409	0.0481158	0.0469361	0.0475113	0.0517423	0.0488695	0.209218	0.0521629	0.0493803	0.0492526	0.048413	0.0466058
256	2-Phenylacetamide	87.6488	136.075	0.0348314	0.0895767	0.0293568	0.0419428	0.0368146	0.0246244	0.0172473	0.039726	0.0231529	0.100807	0.0314074	0.0429185	0.0409677	0.0276259	0.0101726	0.0382311	0.0157195	0.0848327	0.0211518	0.0126116	0.0339226	0.0351823	0.0442765	0.0283237	0.00934529	0.0665296	0.0283876	0.0132889	0.0303293	0.030898	0.0125576	0.0659714	0.0313435	0.0333392	0.0343156	0.0286003	0.027501
257	Serylleucine	175.33	219.134	0.0159822	0.118489	0.0569464	0.0842881	0.054249	0.0461664	0.0220234	0.0527094	0.0288454	0.12622	0.0589285	0.0666096	0.0701434	0.0593618	0.0256042	0.0616204	0.0221303	0.0961165	0.0536696	0.0366103	0.0534821	0.0511436	0.0271986	0.0451149	0.0239016	0.0847751	0.0489293	0.0294568	0.0592934	0.052296	0.0206432	0.0497113	0.0540742	0.0536599	0.053697	0.0545352	0.0533072
258	Leucyl-phenylalanine	267.906	279.17	0.008096	0.0689934	0.0129028	0.0813997	0.00609402	0.00814616	0.00630491	0.0055297	0.00792035	0.00982137	0.0233435	0.0376427	0.0327628	0.0100596	0.00738017	0.00682202	0.00771212	0.143136	0.0322774	0.00705345	0.0525774	0.00973523	0.0067577	0.0238314	0.00659083	0.0231549	0.0195419	0.00722771	0.014653	0.0190731	0.00770883	0.0360851	0.0260116	0.0271338	0.0268783	0.0262679	0.0276387
259	Glutamylvaline	81.1865	247.128	0.00831789	0.0375969	0.0175188	0.0237115	0.0200683	0.0182503	0.0105337	0.0329431	0.0127924	0.0259043	0.0202769	0.0222417	0.023546	0.0279299	0.00206538	0.028831	0.00639106	0.00280878	0.0261077	0.0252724	0.0265402	0.0292205	0.0156423	0.032205	0.00493304	0.0282044	0.0181728	0.0175693	0.0339533	0.0264472	0.00842972	0.00379121	0.018857	0.0226238	0.0203941	0.0272689	0.0242346
260	LPC(18:1)	554.311	580.361	0.000482811	0.000373486	2.14134e-05	0.000107523	0.000625367	2.17143e-05	2.08083e-05	0.000174294	0.000264382	0.00462459	0.000367339	0.000150305	7.2206e-05	0.00018215	2.17929e-05	2.1979e-05	0.000245994	8.72396e-05	0.000240768	2.15314e-05	0.00192718	9.70442e-05	8.65865e-05	0.000132086	0.00026841	7.65135e-05	0.000257473	0.000167734	0.000195421	0.000226692	0.000188044	9.40035e-05	0.00329819	0.00363845	0.00364798	0.00317476	0.00353286
261	PE(2:0/18:1)	582.093	522.318	0.00317097	0.00941314	0.0036679	0.00766709	0.00581191	0.00915356	0.00782823	0.00544952	0.00274517	0.0151697	0.00539945	0.0110913	0.0106955	0.0116419	0.00703934	0.00949316	0.00253649	0.0116047	0.00934662	0.0184593	0.0119289	0.0129839	0.0121609	0.0121609	0.00266097	0.0122718	0.00855831	0.030653	0.0206545	0.0133621	0.0100443	0.0159896	0.0109122	0.0103537	0.0106089	0.0107369	0.0111664
262	LPG(14:1)	428.643	453.225	0.00092006	0.00268123	0.000841947	0.00237844	0.0042361	0.00225774	0.0034452	0.00232213	0.000909742	0.0026835	0.000926847	0.00272334	0.00380195	0.00312972	0.00723204	0.00209825	0.000476729	0.00222314	0.00070374	0.00201779	0.00119256	0.00180369	0.00207373	0.00187539	0.000529565	0.00272466	0.000751253	0.00409599	0.00463644	0.00246065	0.00345332	0.0026331	0.00240696	0.00222313	0.00205766	0.002884	0.00220396
263	Riboflavin	267.939	377.145	0.0213294	0.0525426	0.0289156	0.0727626	0.0441774	0.048772	0.0229291	0.0499456	0.0324181	0.0506513	0.0361271	0.0561235	0.04796	0.0437699	0.0356373	0.0539744	0.0396725	0.0546149	0.0273189	0.000213634	0.0471632	0.0376273	0.021981	0.0333893	0.0370897	0.0522692	0.0352171	0.0284034	0.0508442	0.0238931	0.0423191	0.0386723	0.0394793	0.04119	0.0403777	0.0418173	0.0424406
264	Threoninyl-Methionine	89.0993	251.099	0.0134609	0.00218089	0.00728798	0.00466303	0.00460885	0.00929732	0.0126128	0.00695663	0.0125913	0.00197625	0.0072667	0.00618346	0.0057763	0.0070993	0.0112908	0.00646686	0.013369	0.00379294	0.0101766	0.0112491	0.00695775	0.00775118	0.013419	0.0101775	0.01202	0.00372717	0.00753516	0.0116495	0.00690088	0.00732818	0.0127072	0.0146824	0.0035422	0.00641637	0.00712798	0.00761426	0.00819033
265	PG(18:2(9Z,12Z)/16:0)	655.357	747.515	0.491593	0.504039	0.59894	0.565211	0.485785	0.53391	0.514158	0.634786	0.576309	0.53439	0.614254	0.543825	0.491221	0.589454	0.820076	0.629614	0.261679	0.198785	0.462694	0.424884	0.240719	0.455907	0.28883	0.404741	0.312631	0.109776	0.572111	0.284178	0.265637	0.362486	0.271037	0.375511	0.398479	0.466646	0.459874	0.413625	0.37084
266	(E)-3-(2-Hydroxyphenyl)-2-propenal	193.98	149.059	0.00231402	0.0258341	0.0103922	0.0158869	0.0100515	0.00813066	0.00417179	0.0103355	0.00288968	0.0285349	0.0101468	0.011732	0.0137759	0.0103665	0.00434651	0.00995525	0.00259737	0.0255496	0.00941713	0.00444727	0.00986968	0.00880753	0.00325911	2.14547e-05	0.00315454	0.0218541	0.00909267	0.0039693	0.0111646	0.0112971	0.00350715	0.00885878	0.0102011	0.0104644	0.0102065	0.0111383	0.0109157
267	Lysyl-Tyrosine	81.3734	310.176	0.00214128	0.115644	0.00485164	0.00904332	0.00432457	0.00493124	0.00204588	0.0038926	0.00252703	0.13235	0.00549663	0.00728906	0.00618757	0.00371761	0.00196131	0.00473213	0.00218135	0.144436	0.00511598	0.00386945	0.00869545	0.00572127	0.00224844	0.00398343	0.00190994	0.102516	0.00572243	0.00257573	0.00405417	0.0043056	0.00207877	0.0068954	0.0194659	0.0201123	0.0179558	0.0188549	0.0194288
268	Abscic acid	383.114	259.081	0.00743992	0.0072278	0.00782572	0.00769071	0.0073275	0.0075644	0.00772972	0.00779091	0.0069368	0.00753801	0.0075501	0.00740622	0.0083958	0.00801284	0.0075571	0.0073694	0.00733224	0.00772087	0.00699276	0.00755651	0.00731634	0.0077645	0.00783604	0.00808563	0.0074992	0.00783666	0.00718642	0.00734675	0.00719138	0.00777294	0.00739761	0.0327682	0.00732066	0.00746626	0.00746587	0.00726493	0.00802125
269	(3R, 6'Z)-3,4-Dihydro-8-hydroxy-3-(6-pentadecenyl)-1H-2-benzopyran-1-one	433.289	373.273	2.09159e-05	2.23048e-05	2.14134e-05	9.37996e-05	0.000456377	2.17143e-05	2.08083e-05	2.14153e-05	6.85266e-05	2.162e-05	2.15925e-05	2.18343e-05	2.2022e-05	6.42749e-05	2.17929e-05	2.1979e-05	6.86817e-05	5.80611e-05	2.21576e-05	7.66935e-05	0.000107676	2.1957e-05	0.000125869	2.14547e-05	2.09478e-05	2.18864e-05	8.38742e-05	2.06731e-05	6.51018e-05	2.18533e-05	2.1564e-05	9.40035e-05	0.00669602	0.00671389	0.00686437	0.00672459	0.00638744
270	Glycitein	806.078	307.062	0.0300282	0.0288229	0.0310261	0.0324192	0.0286706	0.0316818	0.030039	0.0260123	0.0273722	0.0294025	0.0316824	0.0286997	0.0292928	0.0335198	0.0288612	0.027514	0.0262096	0.030837	0.0310876	0.0311336	0.0323699	0.0317759	0.0300967	0.0293741	0.0302302	0.0315963	0.027929	0.030188	0.0320232	0.0310042	0.0306552	0.132193	0.0272447	0.0279106	0.0316915	0.0305093	0.0310824
271	oleucyl-Serine	108.309	219.134	0.00635508	0.271437	0.051083	0.129825	0.0519348	0.0492633	0.0063712	0.0368358	0.0147214	0.315984	0.124571	0.0941953	0.0553339	0.0825759	0.00386937	0.0387213	0.0115225	0.175011	0.0799416	0.0222859	0.0441034	0.0527503	0.00388077	0.0509399	0.0106502	0.0972935	0.0761885	0.0154702	0.0546696	0.0758683	0.00458052	0.0307448	0.0660155	0.102904	0.063791	0.0665118	0.0635707
272	L-Methionine	77.2529	150.058	0.0939291	1.28468	0.524395	0.830992	0.480379	0.404774	0.152602	0.547759	0.143615	1.37591	0.543428	0.653488	0.67908	0.607494	0.19152	0.546095	0.108534	1.11337	0.456516	0.22865	0.464417	0.462797	0.121359	0.372204	0.136608	0.953297	0.431772	0.194609	0.566752	0.523219	0.134322	0.818539	0.478432	0.482518	0.496191	0.508266	0.498021
273	PG(16:0/16:0)	779.758	721.502	0.0627774	0.0286193	0.0638328	0.0601649	0.0681918	0.0654305	0.0663148	0.0624666	0.0770955	0.0376783	0.0579895	0.0782598	0.0627754	0.0607434	0.0688587	0.0867177	0.0565728	0.0242961	0.0704916	0.0482546	0.0443516	0.0515874	0.0286511	0.0672264	0.0553873	0.0346141	0.0444125	0.0501958	0.0542786	0.0579354	0.0355318	0.184312	0.0410181	0.0457555	0.042494	0.0502727	0.0470331
274	Glycocholic acid	360.906	466.315	0.00831219	0.0184245	0.0107869	0.00614758	0.0445414	0.0113432	0.010841	0.0196509	0.0100994	0.0242042	0.014148	0.0134122	0.0105387	0.0118606	0.0100141	0.0201036	0.0309055	0.0135319	0.012085	0.00953955	0.0252857	0.0183168	0.0227928	0.00613871	0.00843378	0.00693206	0.00982658	0.0156898	0.00879012	0.00988918	0.0147903	0.0347764	0.892556	0.876045	0.829582	0.857191	0.826163
275	(10)-Gingerol	583.875	349.241	0.00291583	0.0048698	0.00210258	0.00307473	0.00225753	0.000846783	0.00102873	0.00145473	0.0051312	0.00188669	0.00204579	0.00129167	0.000976023	0.00099985	0.00220121	0.00125199	0.0014348	0.00159433	0.00123194	0.00287041	0.00435723	0.001045	0.0043085	0.00165759	0.00294999	0.00117703	0.00222974	0.00177387	0.00308948	0.00357316	0.00171607	0.00345355	0.00328324	0.00275704	0.00302602	0.00311977	0.00326538
276	2,6-diaminohexanoic acid	674.436	147.116	0.0147658	0.00903467	0.0236657	0.0153478	0.0175197	0.00891573	0.0172309	0.0268128	0.00720196	0.00668552	0.020595	0.00912193	0.0281035	0.0125415	0.0120342	0.00732852	0.0183254	0.00872293	0.00358108	0.0108421	0.00333878	0.0155498	0.0296485	0.0265462	0.0244602	0.00915799	0.0144864	0.00715481	0.00397933	0.00726905	0.0125961	0.0334192	0.0218379	0.0196013	0.0205553	0.0210481	0.0214175
277	PG(18:1/19:1)	779.787	787.553	0.0592864	0.0216083	0.0365845	0.0271688	0.0173556	0.0310045	0.03016	0.0178834	0.071885	0.0233509	0.0360058	0.0411	0.0308766	0.030121	0.023882	0.0142845	0.227929	0.0549156	0.140463	0.0334488	0.0788826	0.0764998	0.0740877	0.0565854	0.111651	0.0806596	0.0428755	0.0351168	0.0770941	0.0810338	0.054011	0.0301414	0.0491406	0.0421548	0.0336053	0.0272124	0.0386365
278	Dimethyl dialkyl ammonium chloride	609.425	304.299	1.60842	1.67127	1.60811	1.60748	1.68829	1.73353	1.51822	1.52649	1.55761	1.52951	1.58955	1.57611	1.71824	1.65306	1.73991	1.58743	1.51643	1.56705	1.46351	1.61445	1.72799	1.58363	1.55968	1.58251	1.70084	1.7614	1.55641	1.49584	1.51956	1.58933	1.61098	6.5666	1.58442	1.67218	1.52962	1.57819	1.5786
279	L-Malic acid	82.7571	133.014	0.00379151	0.0134073	0.0048871	0.0054898	0.00693173	0.00482412	0.00371301	0.00531251	0.00314875	0.00885302	0.00572266	0.00597455	0.00654429	0.00893994	0.00622811	0.00489641	0.00321616	0.0170662	0.00874446	0.00447693	0.00701993	0.00789686	0.00316242	0.00619575	0.00505062	0.0158214	0.0186774	0.00460806	0.00958009	0.00855632	0.00395986	0.0156891	0.00497865	0.00636051	0.00552844	0.00696392	0.0060776
280	7-Methylxanthine	42.5669	165.04	0.327304	0.481706	0.301976	0.27917	0.300671	0.689196	0.373719	0.502585	0.303225	0.238872	0.317903	0.174522	0.25391	0.280838	0.336695	0.553059	0.115206	0.126759	0.127994	0.175959	0.1724	0.286377	0.222387	0.753566	0.227236	0.131089	0.187466	0.184077	0.226684	0.264805	0.224838	0.355427	0.350709	0.273191	0.274341	0.290847	0.27783
281	1,11-Undecanedicarboxylic acid	418.577	243.16	0.00747457	0.00608965	0.0103803	0.00781312	0.00829585	0.00781276	0.00698911	0.0114881	0.00518334	0.00742284	0.00677964	0.00667394	0.0102985	0.00559457	0.00910491	0.00902242	0.00920611	0.0058712	0.00519842	0.0053793	0.0064396	0.00842648	0.015853	0.0064602	0.00816254	0.0062003	0.00675373	0.00675679	0.0125873	0.00746129	0.00639446	0.0199234	0.0116445	0.0125397	0.0106821	0.0117307	0.0111771
282	1-Methyl-1,3-cyclohexadiene	674.436	95.0853	0.0615977	0.0371403	0.0939285	0.0568271	0.0690049	0.0355121	0.0675326	0.100513	0.029158	0.0274933	0.0797052	0.0311264	0.107014	0.0447137	0.0477855	0.0309191	0.069571	0.0324298	0.0133844	0.0416523	0.0157295	0.0632648	0.121861	0.0942618	0.0953293	0.0349684	0.0545938	0.0260443	0.0233819	0.0252491	0.0470559	0.122792	0.0808372	0.0739436	0.0791994	0.0773696	0.0773545
283	Prednolone	568.447	361.201	0.126368	0.108767	0.105168	0.103608	0.0748219	0.0927988	0.0894872	0.0774685	0.105002	0.120879	0.10116	0.0951775	0.0806642	0.105263	0.102786	0.0746321	0.0990065	0.0966734	0.0894613	0.0931786	0.0695385	0.0956258	0.0959625	0.0940524	0.0938109	0.107695	0.0731094	0.0824032	0.0991915	0.0980106	0.0906072	0.266944	0.0979712	0.10098	0.112513	0.0965635	0.0960024
284	Threoninyl-oleucine	109.234	233.149	0.00473884	0.119962	0.0350332	0.0879467	0.0283819	0.0332426	0.00510541	0.0321876	0.00530961	0.140613	0.0485495	0.0639841	0.0424899	0.0599958	0.00950476	0.0279996	0.00793562	0.141272	0.0468602	0.0137723	0.0322471	0.0332661	0.00216673	0.026423	0.00741622	0.0919274	0.0419439	0.00937988	0.0389251	0.046237	0.00579105	0.0327645	0.044265	0.04509	0.0435286	0.0439346	0.0428907
285	Leukotriene D4	263.949	497.272	2.09159e-05	0.00601485	0.00160984	0.00346147	0.00113249	0.00118999	0.000198914	8.29871e-05	2.11259e-05	0.00518928	0.00139645	0.00234193	0.00215017	0.0016735	2.17929e-05	0.00143734	2.04446e-05	0.00576338	0.0016462	2.15314e-05	0.00170088	0.00159906	0.00012938	2.14547e-05	2.09478e-05	0.00486083	0.000998298	0.000325721	0.0015832	0.00181336	2.1564e-05	9.40035e-05	0.00175324	0.0013995	0.00157379	0.00164196	0.00150542
286	Suberic acid	273.244	173.082	0.0150996	0.00974632	0.014201	0.0165942	0.017845	0.0108051	0.00995553	0.0136464	0.00940636	0.0118914	0.00980296	0.0114254	0.0101814	0.0249688	0.014094	0.0100633	0.0130958	0.00928251	0.00828135	0.00876116	0.0110584	0.011775	0.015775	0.00782314	0.0136958	0.0104853	0.0107076	0.0116713	0.0179052	0.0117811	0.00964913	0.0355858	0.0108754	0.0124134	0.0105114	0.0112473	0.0133751
287	Leucyl-Lysine	50.5362	260.196	0.00587379	0.0229655	0.0123283	0.0296836	0.0102944	0.0124213	0.00346581	0.00976624	0.0070632	0.037208	0.0136658	0.0153102	0.0160884	0.0104887	0.00655085	0.0120791	0.00405668	0.0373583	0.0163082	0.0062504	0.0209168	0.0113554	0.00537973	0.0102839	0.00698377	0.0177394	0.0152528	0.0073346	0.0117372	0.0145713	0.00813405	9.40035e-05	0.0214493	0.0158736	0.0164469	0.0136778	0.0139456
288	LysoPE(0:0/18:0)	592.936	482.324	0.0588142	0.0772715	0.0478795	0.0316311	0.0412656	0.048412	0.078486	0.030959	0.064688	0.0889406	0.0502721	0.0323143	0.0702649	0.0813026	0.178378	0.0290339	0.0115102	0.0190376	0.0188985	0.0138998	0.010843	0.019308	0.0645785	0.0139779	0.0184661	0.0179819	0.0157969	0.0198715	0.0160432	0.0262122	0.0435708	0.0160008	0.0479818	0.0474786	0.0454193	0.0465578	0.0465061
289	(2R)-2-Hydroxypentanedioic acid	50.2958	147.03	0.062866	0.158418	0.0688079	0.0984154	0.0820975	0.14856	0.0633823	0.0930083	0.0604921	0.13934	0.0999645	0.0591022	0.0741927	0.0977506	0.0703245	0.0749087	0.0206018	0.0354648	0.031217	0.0517036	0.0457884	0.0662814	0.0351387	0.0734307	0.0418382	0.0430719	0.04506	0.0368863	0.0681085	0.0543298	0.0409928	0.0473507	0.0683168	0.0658451	0.0654866	0.0648078	0.0694767
290	(1xi,3xi)-1,2,3,4-Tetrahydro-1-methyl-beta-carboline-3-carboxylic acid	267.486	231.112	0.0138075	0.232721	0.113281	0.175276	0.0929361	0.0911643	0.00581211	0.00351442	0.0563551	0.272498	0.132822	0.142689	0.138463	0.200655	0.00470937	0.201733	0.0045029	0.217057	0.104351	0.00534135	0.0919875	0.163337	0.0312468	0.00503168	0.00350939	0.180969	0.0875591	0.00470664	0.167869	0.112019	0.00339674	0.124945	0.104908	0.0992811	0.101918	0.099556	0.162784
291	PG(10:0/26:1)	683.908	794.58	0.302694	0.304929	0.376778	0.299271	0.278035	0.32076	0.275936	0.278018	0.478462	0.290309	0.390254	0.262785	0.127809	0.320142	0.244989	0.240855	0.124925	0.106135	0.33653	0.231621	0.154419	0.36651	0.240569	0.19588	0.244578	0.113052	0.189252	0.198473	0.192199	0.229416	0.208652	0.377093	0.218964	0.0964638	0.217646	0.218733	0.205277
292	1-(2,6-Dihydroxy-4-methoxyphenyl)-3-phenyl-1-propanone	130.72	273.118	0.00268619	0.0859971	0.0384556	0.0660157	0.021291	0.0288075	0.00752554	0.0311786	0.00494854	0.116586	0.0363996	0.0516378	0.049118	0.0408299	0.00996409	0.0350632	0.00379926	0.112132	0.0344535	0.012079	0.0309409	0.0338267	0.00522056	0.0252792	0.00423922	0.0903471	0.0287492	0.0107477	0.0384085	0.0363344	0.0087445	0.0275129	0.0260656	0.0363663	0.0381992	0.0400437	0.0426669
293	Mesalazine	404.252	152.035	0.011191	0.0110128	0.00927182	0.0116261	0.0114227	0.00808291	0.00952814	0.0091269	0.00944682	0.0113625	0.0101868	0.00906736	0.00948901	0.00963947	0.0106337	0.0102669	0.0109428	0.0094293	0.00854374	0.00928299	0.0101972	0.0104802	0.0116646	0.00974492	0.00972538	0.0101635	0.0105567	0.0116174	0.0101201	0.0105721	0.00860179	0.0277331	0.0114118	0.0104471	0.0102325	0.0108304	0.010672
294	Dodecanoic acid	573.691	199.17	1.0589	1.15147	0.957862	0.937913	1.31165	0.848786	1.09777	1.03906	1.04015	1.21056	1.0004	1.16123	1.1267	1.07839	1.11517	0.882257	1.21863	0.993903	0.846042	0.805095	0.916955	0.974983	2.10023	0.914015	1.01281	1.13671	1.03104	1.11513	0.970908	1.32002	0.732831	2.602	1.20523	1.19391	1.15079	1.1922	1.1932
295	3-Phenoxybenzoic acid	346.304	213.056	0.0287087	0.0287637	0.0292552	0.0308174	0.0287335	0.0301999	0.028146	0.0295355	0.0282475	0.0281423	0.0282586	0.0301643	0.0301086	0.0306635	0.0294939	0.0289315	0.0298646	0.0297011	0.0311329	0.0306441	0.0307725	0.0306856	0.0294224	0.0300254	0.0294536	0.0307968	0.0285988	0.0286371	0.0291291	0.0297817	0.0306241	0.130788	0.028179	0.028257	0.0275085	0.0293246	0.0286543
296	beta-Vatirenene	648.799	203.179	0.0110925	0.0089357	0.0233721	0.0108663	0.0116978	0.00561072	0.0105318	0.0168937	0.00423809	0.0058906	0.0131263	0.00985361	0.0175299	0.0109666	0.0130072	0.00755607	0.0119877	0.00764655	0.00822569	0.009817	0.00742294	0.0127745	0.0189715	0.0169854	0.0175775	0.00768424	0.0104459	0.00651302	0.00674692	0.00714623	0.0121859	0.0333828	0.0143356	0.0128819	0.011847	0.0114522	0.0120568
297	PE(14:0/14:0)	646.526	634.444	0.0751611	0.075993	0.00359129	0.0457699	0.0876239	0.0711933	0.0779379	0.0529472	0.099548	0.0574276	0.0816546	0.0747671	0.0902082	0.0660538	0.0536975	0.0604152	0.0921291	0.0294851	0.0456562	0.0589154	0.109428	0.0666264	0.00430644	0.0566414	0.069232	0.0314047	0.0832807	0.0553258	0.0531553	0.0883397	0.0808714	0.36162	0.0762866	0.0688249	0.0578549	0.0733938	0.0513776
298	Phenylalanylphenylalanine	311.44	313.154	0.000666745	0.0106517	0.00461385	0.00697167	0.00409342	0.00303679	0.0016003	0.00412168	0.00149548	0.0118564	0.00456719	0.00556712	0.0059726	0.00418298	0.00140651	0.00423309	0.000861669	0.010109	0.00385143	0.00213964	0.0040259	0.0039674	0.00167501	0.00250624	0.000941752	0.00819286	0.00353263	0.0025752	0.00453442	0.00480703	0.000736557	0.00197652	0.00446353	0.00429011	0.00415898	0.00413621	0.00408518
299	FAHFA(16:1/22:3)	637.279	585.492	0.026952	0.0512486	0.0208765	0.020968	0.0358078	0.038944	0.0395539	0.0184173	0.0393117	0.0474206	0.0322837	0.0218545	0.0315819	0.0518964	0.0807183	0.0214264	0.00672337	0.0111685	0.0194709	0.018404	0.00575523	0.0213067	0.022532	0.00964613	0.0157862	0.0129296	0.0178207	0.0168302	0.0145611	0.0216879	0.0228322	0.00765863	0.0326933	0.0234436	0.0278711	0.0253114	0.0275065
300	Gamma-Aminobutyryl-lysine	71.1151	232.165	0.000850663	0.00567116	2.14134e-05	0.00263379	0.000268786	0.00100058	0.00022725	0.00134429	0.000328034	0.00539105	0.00499765	0.000499889	2.2022e-05	0.000134279	0.00026599	0.00114551	0.000104626	0.0313371	0.023786	0.0325262	0.0376492	0.0365626	0.00470959	0.0299249	0.00851156	0.0362812	0.0326404	0.0177129	0.0228734	0.0100857	0.0142583	0.043935	0.0125334	0.0123522	0.0122669	0.0129644	0.0120017
301	4'-Hydroxyflurbiprofen	216.17	261.09	0.00170471	0.027991	0.0110371	0.0193151	0.00938755	0.00870496	0.00398956	0.0099862	0.00323231	0.0287211	0.0127404	0.0144996	0.0152308	0.0125641	0.00436593	0.0105454	0.00225411	0.0253197	0.0100953	0.00608465	0.0117348	0.00937027	0.00403893	0.00694307	0.00312282	0.0204218	0.0098801	0.00510394	0.0125198	0.0109956	0.00394548	0.0168863	0.0114728	0.0110592	0.0109945	0.0113357	0.0109922
302	Hexadecanedioic acid	495.216	285.207	0.00492898	0.00366522	0.00556805	0.00445086	0.00533904	0.00471821	0.00424989	0.00485947	0.00310599	0.00479118	0.00434363	0.00396445	0.00434572	0.00326205	0.00570995	0.0050218	0.006207	0.00361152	0.00335299	0.00362145	0.00363722	0.00365088	0.00594871	0.00421865	0.00441446	0.0040268	0.00326396	0.00529505	0.00482672	0.00462135	0.00403353	0.00768939	0.00671697	0.00755722	0.00715711	0.00780689	0.00767835
303	L-Valine	50.3941	116.072	0.193616	1.61625	0.816878	1.09441	0.70858	0.542854	0.255912	0.922472	0.303379	1.70943	0.867217	0.849618	0.939216	0.713944	0.287054	0.915898	0.221001	1.27314	0.631607	0.434795	0.725616	0.615704	0.265911	0.699654	0.253278	1.21948	0.640985	0.334849	0.765237	0.743228	0.215158	0.998668	0.767273	0.706355	0.693715	0.692669	0.791129
304	gamma-Glutamyloleucine	117.36	261.144	0.00390402	0.0770384	0.0379322	0.0890348	0.0391046	0.030134	0.00897438	0.0404379	0.00444956	0.0907894	0.04329	0.064647	0.0641376	0.050569	0.0118188	0.0309736	0.00661118	0.0988153	0.0502677	0.0178995	0.0453305	0.0355023	0.00550122	0.0251148	0.00666563	0.0647607	0.0387524	0.0119444	0.056679	0.0470909	0.0103768	0.0370924	0.040479	0.0397474	0.0392741	0.0403116	0.0422842
305	p-Mentha-1,8-dien-7-ol	673.888	135.117	0.0127208	0.00324949	0.0134751	0.00734995	0.00964669	0.00424643	0.0102337	0.0130551	0.00426043	0.00302892	0.0103707	0.00458886	0.0137033	0.00904118	0.0105877	0.00398713	0.00931322	0.00469421	0.00171272	0.00491903	0.00180033	0.00793078	0.0154471	0.0125022	0.0128582	0.00634892	0.00627805	0.00322298	0.00268671	0.0032691	0.00535593	0.0158699	0.0107421	0.00899966	0.0102398	0.0157142	0.0091743
306	oshyobunone	648.794	221.189	0.0105572	0.0044309	0.0261581	0.00886867	0.0122371	0.00504454	0.0118096	0.0261259	0.00551267	0.00378971	0.0186724	0.00760517	0.0238193	0.00717957	0.00675802	0.00394853	0.0131218	0.00590942	0.00162039	0.00691763	0.0031557	0.0132898	0.0291089	0.0257911	0.0268159	0.00396996	0.0077635	0.00240033	0.00372216	0.0038367	0.00766323	0.0145746	0.0161667	0.0169992	0.0157832	0.0153687	0.0143672
307	L-Alanyl-L-proline	49.0337	187.107	0.00572289	0.300867	0.0703082	0.0991788	0.0524826	0.0417264	0.0148737	0.0975825	0.0138486	0.23922	0.0722921	0.0866183	0.0774225	0.097263	0.0140688	0.0663861	0.0169126	0.500499	0.113925	0.0285923	0.0776389	0.0923476	0.0127787	0.0895393	0.0166938	0.349027	0.0640129	0.0179869	0.123357	0.0858877	0.0126074	0.0510135	0.0782269	0.082715	0.0696099	0.105682	0.102227
308	2-Ketoglutaric acid	47.5396	145.014	0.00453271	0.0835046	0.0234718	0.0210446	0.0146702	0.00945726	0.0078016	0.0163641	0.00479191	0.0932674	0.0258486	0.0237997	0.019926	0.0116808	0.00529216	0.00904774	0.00084018	0.127551	0.0172737	0.0125365	0.0129828	0.0243537	0.00719233	0.00522358	0.00136483	0.0750014	0.0137111	0.00688092	0.0217606	0.0065858	0.00702929	0.0169344	0.0156144	0.0169243	0.016359	0.0231848	0.0245894
309	Betaine	50.3253	118.086	1.26913	4.96051	2.32345	2.55787	1.84468	1.55215	1.13059	2.25432	1.13039	3.46268	2.79811	1.9838	2.48979	1.9421	1.12329	2.99321	1.02983	3.34334	2.04367	1.63026	1.8813	1.7759	1.04763	2.09297	1.24136	3.10578	1.86559	1.06443	1.96014	2.04595	0.832106	2.74344	2.10966	1.88813	1.81156	1.95036	2.61992
310	2,3-Dimethyl-2-cyclohexen-1-one	603.821	125.096	0.00710215	0.00317591	0.0153731	0.00733428	0.0320145	0.00216623	0.00746166	0.0109803	0.00312642	0.00509139	0.0129925	0.00184296	0.00831831	0.00630719	0.00569358	0.00247117	0.0141181	0.0114608	0.00181498	0.0144202	0.00201639	0.00735096	0.0140981	0.00887916	0.00886749	0.00652856	0.00204426	0.0046783	0.00235385	0.00265824	0.00399189	0.0148204	0.0134595	0.0154894	0.0132788	0.0120793	0.0129255
311	xi-3-(4-opropylphenyl)-2-methylpropanal	615.165	191.142	0.00279544	0.0014297	0.013576	0.00288306	0.0036941	0.000626156	0.00332658	0.014884	0.00212624	0.000268434	0.00900266	0.00419982	0.0131883	0.00194369	0.00173752	0.000350255	0.00853723	0.00120694	0.000199087	0.00214665	0.00141723	0.00226772	0.0155467	0.0150425	0.018099	0.000677174	0.00186493	0.000474762	0.000884118	0.000957044	0.00106264	0.00673044	0.00686371	0.0077497	0.00777435	0.00676255	0.00533242
312	Tropic acid	242.053	165.056	0.0324726	0.182006	0.0916781	0.083546	0.0425561	0.0484605	0.0266018	0.122142	0.0741533	0.240327	0.0873303	0.0817187	0.0667863	0.0711899	0.032545	0.192234	0.0241179	0.135396	0.043743	0.0307735	0.0436021	0.0503126	0.0335424	0.116847	0.052687	0.148959	0.0654575	0.0496263	0.0582321	0.0583662	0.0241448	0.167302	0.0730125	0.0778669	0.0780185	0.0795806	0.0804175
313	Lysyl-Methionine	76.2685	278.153	6.8311e-05	0.0408545	0.00160206	0.00377902	0.00088573	0.00140913	0.000108076	0.00120377	0.000276981	0.0413925	0.0018519	0.00481361	0.000977715	0.0015132	0.000357904	0.00233944	0.000738464	0.0437563	0.00199281	0.000455714	0.00132722	0.00305271	0.000657471	0.000931695	0.00040326	0.0287337	0.00375314	0.000312448	0.00178863	0.000440291	0.000305791	9.40035e-05	0.00653527	0.00654748	0.00558552	0.00581415	0.00543684
314	O-Methylcorypalline	391.952	208.133	0.013629	0.0137826	0.0132729	0.00975457	0.0131053	0.00884497	0.0137563	0.0138125	0.0106556	0.00905916	0.0265256	0.0177514	0.0141391	0.0142656	0.00506831	0.00835819	0.0129525	0.013913	0.018469	0.0152841	0.0140611	0.0144592	0.0136288	0.0141153	0.0125798	0.0121395	0.0136783	0.0099013	0.0138703	0.0130023	0.00890673	0.0577764	0.0121638	0.0125195	0.0129533	0.0132441	0.0124162
315	Nervonyl carnitine	779.552	102.128	0.317877	0.485015	0.35097	0.466594	0.495923	0.52325	0.416645	0.402332	0.466333	0.494821	0.441511	0.351398	0.422428	0.493433	0.409963	0.341924	0.455593	0.495657	0.498623	0.446033	0.485538	0.425431	0.406586	0.367718	0.450605	0.308851	0.364548	0.489257	0.350649	0.364789	0.373507	1.6639	0.470101	0.396549	0.37415	0.369899	0.48147
316	18-Oxocortol	500.906	377.195	0.00660038	0.00438154	0.00467742	0.00748335	0.00683488	0.00281718	0.00621149	0.00197761	0.00583713	0.00451692	0.00666796	0.00353899	0.00516559	0.00397301	0.00911823	0.00263166	0.00412195	0.00179994	0.00270941	0.00543693	0.00450742	0.00283695	0.0052746	0.00241573	0.00424601	0.00342451	0.00396516	0.00537438	0.00718479	0.00802588	0.00239382	0.00594933	0.00554427	0.00635687	0.00577431	0.00661787	0.00628283
317	Carnosic acid	50.2629	333.213	0.0043399	0.0764581	0.0184605	0.0354043	0.0160305	0.0125896	0.00607782	0.0176872	0.00389986	0.0802406	0.016667	0.027513	0.0243925	0.0119137	0.00296732	0.0175109	0.0054798	0.10532	0.0186927	0.0105274	0.0236484	0.0194183	0.00635382	0.0167601	0.00243839	0.0759966	0.0183433	0.00745162	0.0215258	0.0175906	0.00715198	0.01835	0.028531	0.0254164	0.0232479	0.0255157	0.0251123
318	(R)-Kawain	50.2927	229.083	0.00398103	0.0399415	0.0158761	0.0248758	0.0153333	0.0125012	0.00660043	0.0171857	0.00586512	0.0404707	0.017584	0.020354	0.0205856	0.0162945	0.0060981	0.0181491	0.00398897	0.0537386	0.0162535	0.00955356	0.0176942	0.0157118	0.00629838	0.018225	0.00604956	0.0446039	0.0152119	0.00762869	0.0210057	0.0183069	0.00460542	0.0071189	0.0198416	0.0186712	0.0162683	0.0186618	0.0183237
319	PC(18:5e/22:6)	589.146	810.557	0.0103573	0.0142922	0.00863295	0.00909649	0.0114521	0.0060776	0.00766891	0.00982036	0.0093947	0.00472712	0.012633	0.0202481	0.00530964	0.0106865	0.0112676	0.00761363	0.0202587	0.00571181	0.00485551	0.00515386	0.00846978	0.00671632	0.00760951	0.00810706	0.00773349	0.00491945	0.00821674	0.0134458	0.0068553	0.020321	0.00547567	0.0358399	0.00958145	0.0109535	0.0116705	0.0121252	0.0126335
320	L-Dopa	87.6943	196.061	0.00250821	0.0304376	0.0100015	0.0146623	0.00807762	0.00586585	0.00299304	0.0134866	0.00220305	0.0411391	0.0100618	0.0131965	0.0119145	0.0109278	0.00427524	0.0119863	0.00245112	0.0303708	0.00876273	0.0031106	0.00812285	0.00939716	0.00322298	0.0082855	0.00416709	0.0232596	0.00718787	0.00336092	0.00966511	0.00972292	0.00307238	0.012459	0.0070867	0.0100765	0.00883414	0.0101795	0.0101538
321	Carvyl propionate	630.348	209.153	0.00833793	0.0040914	0.0227346	0.00853546	0.00995268	0.00415681	0.00884467	0.0223013	0.00392982	0.00508328	0.0185186	0.00301658	0.0218731	0.0049453	0.0062731	0.00279701	0.0148439	0.00526448	0.00204181	0.00490244	0.00190371	0.0105035	0.0229255	0.0226196	0.0261513	0.00428001	0.00655646	0.00215421	0.00276825	0.0034832	0.00549106	0.014778	0.0153036	0.00970639	0.0109293	0.0110103	0.00955496
322	Ginkgoic acid	578.063	345.243	0.0147678	0.0198595	0.0168053	0.0173478	0.0246259	0.0273247	0.0154996	0.0165364	0.0166203	0.015004	0.0301721	0.0169419	0.0150479	0.0173671	0.0213477	0.0170503	0.0185545	0.0154655	0.0314107	0.0202231	0.0183571	0.01714	0.0199108	0.017279	0.0177548	0.015309	0.0194532	0.0140083	0.380321	0.0310178	0.0139067	0.083833	0.0290392	0.0273865	0.0280532	0.0292815	0.0256686
323	Prostaglandin E2	573.013	351.215	0.00289255	0.00234885	0.0015717	0.00235464	0.00368964	0.00352252	0.00206326	0.00225049	0.00268433	0.00256218	0.00225155	0.00193191	0.00242322	0.001728	0.00248464	0.00188993	0.00209482	0.00214437	0.00255206	0.00252114	0.00188772	0.00184229	0.00239427	0.00193237	0.0018982	0.00265111	0.00188321	0.00362426	0.00228269	0.0020614	0.00259639	0.0115034	0.00844243	0.0103838	0.00923535	0.00904128	0.0102507
324	LPG(18:0)	545.712	511.304	0.00407249	0.00960342	0.00302968	0.00459359	0.0050011	0.00269167	0.00436396	0.00221783	0.00427393	0.00543526	0.00339776	0.00232669	0.00513143	0.00374431	0.00477198	0.00206889	0.00170219	0.00582816	0.00211226	0.00135495	0.00132892	0.00152922	0.0033312	0.00172199	0.00246053	0.00367231	0.00176633	0.00186432	0.00227289	0.00310089	0.00238404	0.00155487	0.0034324	0.00349016	0.00351231	0.0033952	0.00384432
325	Valyl-oleucine	194.282	231.17	0.0829075	2.63481	0.694572	1.64749	0.641207	0.579775	0.145184	0.791771	0.101058	2.8967	0.872069	1.18626	0.998052	0.995438	0.16631	0.740838	0.125746	2.63872	0.796096	0.0521011	0.717306	0.67789	0.0735986	0.092619	0.113622	1.75776	0.672634	0.171786	0.820197	0.851857	0.151964	0.115026	0.851332	0.860738	0.828309	0.853284	0.836627
326	8-Oxohexadecanoic acid	848.9	271.227	0.00729623	0.0120439	0.00997626	0.011093	0.0106189	0.00958765	0.00933971	0.0110567	0.00999758	0.012894	0.0105943	0.010944	0.0129865	0.0110941	0.00705716	0.0152717	0.0125198	0.00905193	0.0139669	0.00938436	0.0167042	0.00808205	0.0114719	0.00783825	0.00902674	0.00938324	0.0177722	0.00789782	0.00935947	0.0217898	0.00918733	0.0397554	0.00969931	0.00896623	0.0109102	0.00928321	0.00834607
327	Alanyl-Leucine	88.1341	203.139	0.0047214	0.0234663	0.00991948	0.0293711	0.008769	0.00733128	0.0251588	0.0251417	0.00456842	0.0314158	0.0208767	0.0204283	0.0187372	0.0157722	0.0215751	0.0100517	0.00526673	0.0144591	0.0235571	0.0121773	0.0153709	0.00967836	0.0113687	0.0187463	0.00492381	0.0159285	0.0190034	0.00600083	0.0248958	0.0133753	0.0146555	0.0143103	0.0170117	0.0170478	0.0174522	0.0204573	0.0188741
328	PE(2:0/17:1)	553.286	506.288	0.00363582	0.00989674	0.00479745	0.00331759	0.00547993	0.00363636	0.00599981	0.00372077	0.00424126	0.0131345	0.00419265	0.0033671	0.00694028	0.00366255	0.00925077	0.00248721	0.00306868	0.0109617	0.0051637	0.00239279	0.00266307	0.00320594	0.012882	0.00412771	0.00465782	0.0118882	0.00269226	0.00287282	0.00586316	0.00702307	0.00749686	0.00328711	0.00571248	0.00586458	0.00534764	0.00596125	0.00525742
329	Pyruvic acid	779.14	87.0088	0.0551936	0.0510455	0.042143	0.0403449	0.0501419	0.0413843	0.0637668	0.0464103	0.0430078	0.0431107	0.0594142	0.0547386	0.043473	0.0431658	0.0422809	0.0455026	0.0401112	0.0429687	0.0500204	0.0385544	0.0568854	0.0437893	0.0393759	0.041814	0.0452943	0.0507561	0.0602468	0.0396278	0.0434435	0.038605	0.0402385	0.185631	0.0377147	0.046301	0.0408421	0.0434165	0.0385997
330	7-Hydroxyaustrobailignan 5	559.224	343.153	0.0368613	0.03654	0.047323	0.0443068	0.0429836	0.0410137	0.0434821	0.0392396	0.0374614	0.038575	0.0407932	0.0399022	0.0428155	0.0436933	0.0456726	0.0463599	0.0408437	0.0391275	0.0389742	0.0371149	0.0485045	0.0377968	0.037401	0.0356848	0.0432198	0.0464224	0.0442541	0.0435907	0.039367	0.0373444	0.0450399	0.155938	0.0380659	0.0343567	0.035849	0.0428235	0.0404549
331	2-Hydroxycinnamic acid	88.5769	165.054	0.0142068	0.323781	0.0892935	0.142241	0.0867485	0.064504	0.031385	0.110591	0.0218626	0.290076	0.0889788	0.11982	0.120027	0.105625	0.0331542	0.111708	0.0159954	0.243225	0.0826754	0.0358224	0.0793733	0.0876901	0.0206248	0.0782702	0.0213464	0.239516	0.0798105	0.0285559	0.097407	0.0917397	0.023949	0.114015	0.0915426	0.0971395	0.101791	0.111021	0.0970955
332	PG(14:0/14:1)	624.731	663.423	0.0837062	0.0743191	0.103129	0.253025	0.0749858	0.189406	0.153564	0.628801	0.120478	0.139755	0.113104	0.284322	0.178492	0.143306	0.18127	0.496595	0.067139	0.0534003	0.162474	0.155546	2.29366e-05	0.165976	0.0815488	0.362162	0.101549	0.104155	0.110816	0.25452	0.0860342	0.0879237	0.166221	0.0644287	0.110201	0.154597	0.155044	0.200491	0.193883
333	3-Methyl-2-oxovaleric acid	382.699	129.056	0.0385678	0.0523199	0.0379674	0.0424014	0.0524199	0.036953	0.0421771	0.0422815	0.10999	0.0435538	0.0457493	0.0455429	0.0432559	0.0525442	0.0447193	0.0499452	0.0412447	0.0364034	0.0420729	0.0392596	0.0499679	0.0493638	0.0486685	0.0405157	0.0354835	0.0366769	0.0533348	0.0352518	0.0368072	0.0459697	0.0437107	0.190006	0.052768	0.0440982	0.0450269	0.0366624	0.0357124
334	3-(4-Hydroxyphenyl)-1-propanol	596.831	153.091	0.00786018	0.00453134	0.0328537	0.00975482	0.0805882	0.00341666	0.013595	0.0214844	0.00535605	0.0177712	0.0389811	0.00231964	0.0165556	0.0158808	0.00724157	0.00585806	0.0234513	0.0282364	0.00253541	0.0244351	0.00611694	0.0168521	0.0193998	0.0138529	0.0181043	0.0100944	0.00821921	0.013094	0.00586706	0.00523226	0.00430555	0.0334103	0.0399159	0.0628529	0.0399403	0.0385646	0.0388669
335	15-Methylpalmitate	691.237	269.248	0.166013	0.186921	0.123882	0.311069	0.182895	0.0905457	0.13537	0.110271	0.228563	0.193589	0.137802	0.153658	0.108233	0.145469	0.182406	0.0890738	0.178786	0.140699	0.115863	0.107084	0.106775	0.0835732	0.144352	0.0974778	0.191245	0.14949	0.159198	0.161572	0.159851	0.188032	0.0963073	0.355515	0.282602	0.278612	0.269053	0.286469	0.284621
336	PG(16:0/18:3)	649.764	743.486	0.279638	0.449514	0.355064	0.669575	0.441174	0.437585	0.420214	0.449362	0.383159	0.412602	0.365505	0.618157	0.388005	0.409537	0.375952	0.43981	0.0911562	0.0954802	0.240782	0.343781	0.159932	0.296521	0.153466	0.258807	0.0785445	0.103438	0.266728	0.237601	0.291613	0.198138	0.0709324	0.475761	0.313347	0.301958	0.327182	0.291809	0.407068
337	Pelargonic acid	604.083	157.123	0.0468542	0.0292299	0.0797838	0.0407304	0.101345	0.0273036	0.0445817	0.0623118	0.026671	0.0329668	0.0715214	0.024701	0.0527886	0.0408291	0.0494016	0.0311304	0.0695675	0.0426774	0.0244034	0.0511477	0.0269548	0.0442785	0.0707612	0.05147	0.0502312	0.0765981	0.0355864	0.0370826	0.0303266	0.0290482	0.0467942	0.113465	0.0621543	0.0614542	0.0646201	0.0640608	0.0682238
338	2,4,5,7alpha-Tetrahydro-1,4,4,7a-tetramethyl-1H-inden-2-ol	356.653	193.158	0.00895776	0.00300183	0.0068617	0.00593863	0.00659534	0.00632665	0.00693812	0.00807354	0.00458988	0.00714712	0.00749374	0.00285172	0.0118108	0.00627972	0.00853523	0.00508921	0.00562806	0.00528251	0.00269964	0.00419516	0.00438101	0.00609213	0.0074989	0.00957641	0.00458249	0.0030134	0.00391674	0.00473422	0.00323342	0.00613908	0.0042675	0.016381	0.00877724	0.00532125	0.00695084	0.00641054	0.00529033
339	Maltopentaose	50.0797	829.28	0.0197151	0.0131548	0.0146443	0.025027	0.0140495	0.0218483	0.0176472	0.0163569	0.0202554	0.0140171	0.00705932	0.0292921	0.00564341	0.0316889	0.0289195	0.0164876	0.0210603	0.00900609	0.0152864	0.00650405	0.0026595	0.0111974	0.0105621	0.00548439	0.0151726	0.0101649	0.0096978	0.011132	0.0104582	0.00747447	0.0078421	0.00815795	0.0153256	0.0137062	0.0147973	0.0150256	0.0139486
340	Glyceraldehyde	47.5529	89.0244	0.339468	0.197529	0.731178	0.309766	0.252122	0.138366	0.28627	0.291372	0.398344	0.224205	0.587206	0.292648	0.182311	0.221099	0.219672	0.258537	0.379093	0.185659	0.592816	0.206796	0.18083	0.193342	0.279598	0.194642	0.316814	0.216825	0.458936	0.19363	0.299345	0.199268	0.200722	0.39015	0.346401	0.331104	0.319557	0.362022	0.321569
341	Cellobiose	45.9624	365.104	0.201928	1.48782	0.787698	1.39402	0.791346	0.70324	0.310866	0.556238	0.297118	1.79909	0.679731	1.20702	0.947716	1.01274	0.386144	0.657871	0.318691	1.5621	0.770678	0.640196	0.731334	0.787279	0.305464	0.431835	0.252508	1.29799	0.635119	0.635551	0.852756	0.819316	0.234551	1.39187	0.77511	0.782778	0.770788	0.781058	0.870684
342	oferulic acid 3-O-glucuronide	709.983	371.101	0.00578345	0.00433564	0.0063125	0.00635636	0.00648438	0.00584526	0.00540256	0.00592136	0.0049979	0.00649493	0.00495611	0.00480241	0.00574097	0.0061256	0.00639456	0.00604232	0.00452795	0.00470773	0.00535587	0.00488673	0.00790135	0.00625313	0.00706363	0.00560887	0.00358567	0.00643138	0.00584219	0.00634013	0.00508114	0.00591065	0.0071735	0.0557516	0.109981	0.101027	0.0920487	0.0897992	0.102812
343	Threoninyl-Glutamine	265.472	248.128	0.00284723	0.0234217	0.00307711	0.00810425	0.0030472	0.000840885	0.00135571	0.00942795	0.00335622	0.0124645	0.00318899	0.0085557	0.0072484	0.0023591	0.000484966	0.022191	0.00030352	0.00103674	0.000509337	0.00205017	0.00156486	0.00129354	0.00109493	0.0195711	0.000474951	0.000917418	0.000958872	0.00276431	0.00150789	0.0011648	0.000451436	0.00689001	0.00498195	0.00467277	0.00417058	0.00443353	0.00415576
344	LysoPA(0:0/16:0)	637.616	411.253	0.0319597	0.0298147	0.0213089	0.0251687	0.0180212	0.0182344	0.0191257	0.0149901	0.0266034	0.0299114	0.0204653	0.0218326	0.0198707	0.022262	0.0240105	0.0179034	0.0298167	0.0222659	0.019683	0.0178317	0.0132274	0.0151561	0.0209236	0.0177752	0.03062	0.030379	0.0196264	0.0204915	0.0234874	0.0226465	0.0180409	0.017602	0.0297337	0.0269327	0.0262698	0.0280595	0.0273723
345	PE(2:0/19:1)	592.788	536.334	0.00398393	0.00706159	0.00241597	0.00133324	0.0033902	0.0029392	0.00504562	0.00421867	0.00310272	0.00847219	0.00286402	0.000897713	0.00417093	0.00271334	0.00620776	0.00208499	0.00133928	0.00348121	0.00239473	0.0010722	0.00158217	0.00197812	0.00522122	0.00192495	0.00161075	0.00444227	0.000398975	0.0016304	0.00259032	0.00332913	0.00438311	0.000757848	0.00326442	0.00314039	0.00369335	0.00167186	0.00348076
346	Archangelin	508.016	339.157	0.0211846	0.0117244	0.0119877	0.0170388	0.0141534	0.00528168	0.0137962	0.00440615	0.0158724	0.00828287	0.0162719	0.00753014	0.00454237	0.00962159	0.0150518	0.00553362	0.00943779	0.00527963	0.00643298	0.0144324	0.0116286	0.00528175	0.0090564	0.00436033	0.0111102	0.00711183	0.0115187	0.0130335	0.0185074	0.0256856	0.0048664	0.020897	0.0148829	0.0144484	0.013036	0.0146872	0.0141072
347	Denudatine	258.199	344.254	0.00658719	0.730484	0.124433	0.273582	0.126658	0.0949086	0.0459197	0.0593805	0.0123929	0.517999	0.177585	0.194395	0.186011	0.148919	0.0193125	0.121671	0.0092165	0.51527	0.134732	0.0225894	0.144265	0.120276	0.0160391	0.0377652	0.0115913	0.359302	0.145038	0.0444307	0.155517	0.135607	0.0155644	0.045634	0.158852	0.157414	0.212704	0.154497	0.217989
348	Lysyl-Valine	77.1612	246.181	0.00453337	0.104547	0.0220428	0.0190818	0.0187924	0.0200647	0.00823212	0.0201023	0.0102066	0.0425794	0.0244824	0.0289832	0.0113481	0.0190342	0.00349688	0.0239224	0.00832238	0.0997007	0.0168761	0.0115272	0.00808886	0.0199627	0.0119346	0.0194043	0.00483539	0.0892298	0.021202	0.00948498	0.018883	0.0194873	0.010147	0.0184004	0.0311816	0.013127	0.0277308	0.0302978	0.0302305
349	(4-Hydroxybenzoyl)choline	346.726	224.128	0.0395108	0.0148598	0.0125896	0.0143846	0.0115829	0.0253975	0.0151389	0.0139771	0.0178371	0.0149402	0.014443	0.0220527	0.011319	0.0157675	0.0130219	0.0161915	0.0255041	0.0165214	0.0113386	0.0177904	0.0134791	0.0175395	0.0179587	0.00617522	0.0136733	0.0162047	0.0126741	0.0130351	0.0126187	0.0127174	0.0110464	0.0739984	0.0071418	0.0101624	0.0119999	0.0124764	0.0103567
350	N-[(4-Hydroxy-3-methoxyphenyl)methyl]octanamide	424.858	280.188	0.00716937	0.00728946	0.00748563	0.0076004	0.0067299	0.007742	0.00708544	0.00686246	0.00710789	0.00780295	0.00822359	0.00722109	0.00730597	0.00785062	0.00694275	0.00713089	0.00692912	0.00832175	0.00795209	0.00868882	0.00737347	0.00674503	0.0069261	0.00738163	0.00825682	0.00790585	0.00639424	0.00672566	0.00745827	0.00735852	0.00680514	0.0337369	0.00743795	0.00724877	0.00735286	0.00738212	0.00740353
351	Prolyl-Methionine	93.7618	247.111	0.0236244	1.22854	0.294082	0.622488	0.262506	0.216175	0.0741752	0.332397	0.0323496	1.14029	0.303571	0.412993	0.406109	0.357904	0.0767214	0.295387	0.0300452	1.07954	0.266855	0.0925084	0.290084	0.271133	0.0384129	0.208267	0.0295915	0.791663	0.221539	0.056627	0.325443	0.34086	0.0585095	0.181667	0.323101	0.325708	0.299187	0.33933	0.318211
352	Rotenone	637.418	393.134	0.0113779	0.0204166	0.00750453	0.0114829	0.0154608	0.0147259	0.0184776	0.00182059	0.0202246	0.0212156	0.0150717	0.00934868	0.00797319	0.021641	0.0370831	0.00489511	0.00197697	0.00202712	0.0081042	0.00474237	2.29366e-05	0.00552354	0.0154666	2.14547e-05	0.0017426	0.00202952	0.00283271	0.00958793	0.00362064	0.00386953	0.00982673	9.40035e-05	0.0179718	0.00936762	0.0136101	0.0152729	0.0136637
353	5-Aminopentanal	80.962	102.091	0.108625	0.0758618	0.0370223	0.0449714	0.0370099	0.0207509	0.0343679	0.0301514	0.0623003	0.0428086	0.0317211	0.0576875	0.0479278	0.0285094	0.0211603	0.0670432	0.0153035	0.0900593	0.0154779	0.12532	0.104047	0.0556284	0.0520271	0.287	0.0144968	0.0982342	0.0388509	0.199827	0.08112	0.0597337	0.0225185	0.160946	0.0701926	0.0595693	0.0567402	0.0671295	0.0592417
354	Muricatacin	473.256	285.242	0.00289403	0.00640035	0.00243714	0.0025606	0.00360228	0.00411229	0.00434165	0.00196812	0.00361636	0.0072732	0.00346428	0.00267626	0.00412679	0.0067708	0.0114707	0.00188261	0.00209965	0.0028557	0.00222219	0.00258809	0.00237828	0.00319796	0.00692909	0.00300876	0.00260086	0.00466983	0.00343334	0.0040967	0.00408969	0.00587089	0.00551587	0.00327458	0.00371009	0.00363483	0.0036409	0.00353314	0.00338507
355	LysoPC(18:2(9Z,12Z))	518.83	520.338	0.00358327	0.00157211	0.00139326	0.00151774	0.00403384	0.000642477	0.00138565	0.00123616	0.00159908	0.0152797	0.002959	0.0011326	0.000846005	0.00123709	0.000762497	0.000925995	0.00175132	0.000955025	0.00311174	0.00137147	0.00400676	0.00163776	0.00281554	0.00146626	0.00152591	0.00124388	0.00164343	0.0010678	0.000920553	0.00251784	0.000754331	0.00217508	0.0276546	0.0258438	0.0248643	0.026333	0.0263911
356	1,3-Diopropylbenzene	674.451	163.148	0.191769	0.110166	0.290298	0.180907	0.218472	0.101069	0.21088	0.312898	0.094545	0.0859982	0.25802	0.112778	0.327277	0.141507	0.157407	0.0899781	0.208765	0.111162	0.0210106	0.130365	0.0466	0.20853	0.350996	0.317396	0.292007	0.114516	0.167516	0.0842469	0.0711929	0.0814996	0.150715	0.376921	0.236709	0.233284	0.238449	0.246922	0.25337
357	1,2-Dihydro-1,1,6-trimethylnaphthalene	671.429	173.132	0.459678	0.270977	0.969947	0.470636	0.560412	0.20858	0.424334	0.617284	0.184527	0.170086	0.787914	0.288134	0.9631	0.275666	0.322016	0.158749	0.742771	0.312641	0.0888357	0.265636	0.0941728	0.415341	1.02841	0.965635	0.58137	0.215864	0.330458	0.136326	0.144644	0.174187	0.289216	0.753997	0.509288	0.465674	0.481232	0.620666	0.503531
358	Desoxoglabrolide	332.727	455.343	0.00184517	0.00152444	0.00205106	0.00174466	0.00165232	0.00131712	0.00119048	0.00200764	0.0018646	0.00064045	0.00116342	0.00206133	0.00187263	0.002087	0.00210684	0.00214918	0.00179504	0.00195674	0.00213526	0.00145307	0.0015276	0.00119284	0.00114199	0.00197522	0.00189135	0.000562795	0.00201572	0.00175573	0.00190903	0.00204662	0.00153395	0.000342354	0.00167849	0.0011755	0.00221059	0.00127196	0.00192508
359	Myrtic acid	628.018	227.201	3.82752	5.05959	3.24752	4.21584	5.20895	4.19215	4.72373	3.03792	4.84465	5.40754	3.69294	4.04973	4.18301	5.98427	7.32371	2.95107	3.54571	4.9056	3.29843	3.65082	3.20128	3.78821	5.04798	3.02726	3.81406	5.51936	3.52261	4.71357	4.84191	5.22853	3.98051	7.95426	6.08445	5.89633	5.74661	5.71496	5.82736
360	Alpha-dimorphecolic acid	589.086	297.242	0.0122851	0.0119922	0.0107867	0.0132961	0.0139208	0.011486	0.0115776	0.0143032	0.012596	0.0117742	0.00873722	0.0121874	0.0127506	0.0263355	0.0117403	0.0126301	0.0116633	0.0109349	0.0105872	0.0228361	0.0126389	0.0126496	0.00246163	0.0137504	0.0125006	0.00968875	0.0188247	0.0125975	0.0124194	0.0150661	0.0113563	0.0524169	0.0204183	0.0183981	0.0187155	0.0169635	0.0168169
361	2-Decylfuran	715.503	209.19	0.00263759	0.00148371	0.00526604	0.00303279	0.00317412	0.00123864	0.00329025	0.00629203	0.00125762	0.00145342	0.00520434	0.00190526	0.00614419	0.00211644	0.0016972	0.00140883	0.00352454	0.00172237	0.00076952	0.00230051	0.000903025	0.0033286	0.00705076	0.00696577	0.00515013	0.00168687	0.00263138	0.00132822	0.00100256	0.000838679	0.00216339	0.00507575	0.00385605	0.00363314	0.00394934	0.00380782	0.00380357
362	Patchoulenone	715.381	219.174	0.00877311	0.00549921	0.0143504	0.00902091	0.00997054	0.00533382	0.00979794	0.014631	0.0061506	0.00623109	0.0137382	0.0064009	0.0155814	0.00763303	0.00747547	0.00578387	0.0091619	0.00577428	0.0033635	0.00770388	0.00341149	0.00945996	0.0162119	0.0161708	0.0134768	0.00614263	0.00822597	0.00502926	0.00526919	0.00561518	0.00749057	0.0233799	0.0091672	0.0108001	0.0107819	0.00975615	0.0102541
363	Prostaglandin D1	525.351	353.23	0.00378092	0.0040795	0.00312531	0.00295668	0.00480506	0.00198185	0.00263284	0.0034725	0.00273033	0.0018305	0.00394055	0.0052764	0.00314188	0.00277685	0.00343466	0.00142466	0.00308501	0.00099698	0.00175621	0.00161638	0.00434557	0.00379215	0.0043327	0.00343713	0.00269866	0.00235308	0.00413462	0.00497255	0.00353842	0.00615577	0.00112835	0.00771882	0.00677853	0.00468369	0.00757948	0.00588715	0.0080981
364	Corticosterone	824.76	347.221	0.0216508	0.01789	0.020938	0.0229099	0.0133339	0.0209599	0.0234252	0.0138506	0.0214575	0.0220768	0.0220404	0.024555	0.0123072	0.0244513	0.0178938	0.0217594	0.0210725	0.0212014	0.0283292	0.0207182	0.108511	0.0232209	0.0142555	0.0165225	0.0201789	0.0214556	0.0705591	0.0647262	0.0205347	0.0119717	0.0144276	0.0423702	0.0218503	0.0221701	0.0154168	0.013484	0.0212726
365	Phenylethyl primeveroside	484.987	461.159	0.00910325	0.00756697	0.00620802	0.00735001	0.00878001	0.00368015	0.00564444	0.00703123	0.00597244	0.00417612	0.00617062	0.00911003	0.0058018	0.00511676	0.00663156	0.00451239	0.00682964	0.00568956	0.00280654	0.00369759	0.0038043	0.00857698	0.00949266	0.00736806	0.00618088	0.00469668	0.00837262	0.00816684	0.00511072	0.0132524	0.00388466	0.00961577	0.00806258	0.0093737	0.00878079	0.00853781	0.00865663
366	Stigmasterol	754.17	395.362	0.202842	0.0826472	0.151578	0.1232	0.152104	0.0940317	0.0983524	0.171404	0.106705	0.11023	0.183785	0.127261	0.171385	0.159286	0.146834	0.136189	0.11688	0.158159	0.0877867	0.143781	0.0899988	0.137769	0.209388	0.178892	0.239781	0.0937149	0.105979	0.08272	0.105515	0.0955614	0.144497	0.213374	0.171646	0.14101	0.176098	0.158612	0.165918
367	p-Menth-1-en-9-ol acetate	409.161	197.153	0.0434183	0.0110138	0.0253153	0.0250841	0.0295891	0.0252137	0.0385169	0.0387184	0.00712164	0.0183235	0.0212763	0.0164675	0.0390089	0.0360571	0.0321634	0.0238901	0.0113149	0.0103958	0.00946741	0.0210553	0.0115445	0.0337155	0.0452341	0.0344238	0.00943434	0.00978334	0.0195807	0.0133605	0.0114259	0.0147244	0.018521	0.037875	0.0289872	0.0296364	0.028348	0.0290956	0.0289287
368	PG(14:0/17:1)	647.063	705.469	12.4781	9.24858	9.82878	17.2786	9.31029	6.39224	2.43272	10.5414	15.9594	9.73309	11.4671	13.278	11.261	5.7914	2.47365	13.1746	5.1247	6.45777	3.86018	5.38674	6.39126	4.61751	2.54835	10.2686	3.63939	6.90804	2.35592	3.30843	7.31013	3.63782	2.96983	5.88218	7.37575	7.28096	6.75756	7.32355	7.39599
369	Prolylphenylalanine	301.95	245.128	0.00448988	0.125808	0.0357425	0.0623136	0.0357964	0.0281437	0.0110491	0.0432518	0.0073103	0.185475	0.0380048	0.0469434	0.0515501	0.0414404	0.0122782	0.0370256	0.00350973	0.102901	0.0342501	0.0164738	0.0343938	0.0340505	0.00723983	0.0263804	0.00660515	0.0804504	0.0294133	0.0099979	0.0401462	0.0390279	0.0106682	0.0328345	0.0421554	0.0396933	0.0529164	0.0386335	0.0365363
370	Alanyl-oleucine	104.356	203.139	0.00579965	0.0518582	0.0177742	0.0353353	0.0115359	0.0172604	0.00380956	0.0153859	0.00920806	0.0583667	0.0234841	0.0296481	0.017534	0.0232782	0.0018868	0.0194387	0.00648405	0.0535783	0.0228577	0.00761282	0.0145327	0.0197267	0.00260284	0.0141341	0.0139325	0.0392051	0.0265661	0.0101232	0.0198021	0.0249274	0.00224955	0.0191858	0.0231166	0.022499	0.0215787	0.0228593	0.0223313
371	N-(p-Hydroxyphenethyl)actinidine	406.252	269.175	0.00454346	0.00479699	0.00386465	0.00460717	0.00449096	0.00355531	0.0036579	0.00375796	0.00363391	0.00390056	0.00346289	0.00403532	0.00409188	0.00386973	0.00360935	0.00328579	0.00416623	0.00368045	0.00396872	0.00367285	0.00388088	0.00394794	0.00448974	0.00375324	0.00364721	0.00433898	0.00442134	0.00335355	0.0038309	0.00385475	0.00342705	0.0185297	0.00387775	0.0038045	0.00344282	0.0036425	0.00371455
372	c-3-Hexenyl 2-aminobenzoate	432.438	220.133	0.00293807	0.00346704	0.00327199	0.00359442	0.00316317	0.00304804	0.00280077	0.00291422	0.0027423	0.00285709	0.00316774	0.00294141	0.00328669	0.00341246	0.00275465	0.00325549	0.00299635	0.00285673	0.00346022	0.00307049	0.00337994	0.00316503	0.00308373	0.00331075	0.00308376	0.00268156	0.00322616	0.00308364	0.00290308	0.00317485	0.00297348	0.0117936	0.00341584	0.00328018	0.00280909	0.00313669	0.00288378
373	PEtOH(13:0/18:3)	706.096	655.421	0.00372104	0.00424744	0.00323604	0.00375141	2.22575e-05	0.0008733	0.00433458	0.0029523	0.00404689	0.00499	0.00468697	0.00467136	0.00426156	0.00470604	0.00436373	0.00475347	0.0029795	0.00639801	0.00557905	0.00263023	0.00287376	0.00511119	0.00369996	0.00457785	0.00319798	0.00263426	0.00531757	0.00596713	0.00104285	0.00371168	0.00565877	0.0291924	0.00422351	0.00340221	0.00415526	0.00523731	0.00480262
374	2-opropyl-3,5-dimethoxy-6-methylpyrazine	254.224	197.128	0.00807376	0.173068	0.0554961	0.100734	0.0562939	0.0620934	0.0194633	0.0403189	0.0143348	0.187802	0.0612398	0.0749123	0.0770302	0.0666943	0.012093	0.0599952	0.00731346	0.155463	0.0544079	0.0133187	0.057711	0.0577175	0.0158749	0.0255374	0.0146232	0.126148	0.0451581	0.013348	0.0604043	0.0621964	0.0107152	0.0635541	0.100551	0.0618774	0.0612915	0.0601531	0.0588485
375	3,5-Didecanoylpyridine	603.646	388.317	0.00897393	0.0050894	0.0155892	0.00972046	0.0279842	0.00453286	0.0101096	0.0137767	0.00354988	0.00664379	0.0148419	0.00298485	0.0115905	0.00884022	0.00823878	0.00470313	0.0133893	0.015921	0.00279612	0.0119022	0.00351193	0.0100015	0.0145726	0.0120489	0.0110661	0.00998648	0.00772183	0.00802795	0.00460947	0.00405317	0.00843248	0.0215372	0.0113376	0.0159857	0.0123781	0.0181669	0.0145125
376	alpha-Ketoovaleric acid	781.91	115.04	0.0318953	0.0719294	0.0276785	0.0738943	0.0552964	0.0385449	0.0388501	0.0615819	0.0634794	0.0440809	0.0709895	0.0403856	0.0492589	0.0676536	0.0440887	0.0554964	0.043591	0.0699085	0.0692044	0.0315213	0.056003	0.0605311	0.0690195	0.0433307	0.0339975	0.0539204	0.0317547	0.0642938	0.0753974	0.0496448	0.0466081	0.131207	0.0696738	0.0533244	0.053963	0.0699721	0.048416
377	Dethiobiotin	205.652	215.139	0.0428188	0.552603	0.232824	0.370081	0.237179	0.182944	0.0710939	0.199067	0.109374	0.563905	0.260468	0.30422	0.318451	0.269365	0.0742933	0.278983	0.0868294	0.470303	0.240613	0.140957	0.241041	0.212492	0.0953511	0.178261	0.0927807	0.401338	0.222907	0.12061	0.264252	0.230306	0.0632626	0.244622	0.244494	0.239621	0.229256	0.240809	0.227956
378	(Â±)-4-Methylene-2-pyrrolidinecarboxylic acid	825.187	128.07	0.0191994	0.0141757	0.0103305	0.063382	0.0151955	0.0130689	0.0208516	0.0168206	0.0139922	0.0164496	0.0389575	0.0151908	0.0264914	0.0166295	0.0611472	0.0120316	0.0835975	0.0123472	0.014198	0.0167942	0.022214	0.0147234	0.0210514	0.0147049	0.0108878	0.0539022	0.0140163	0.0111176	0.0121787	0.0136897	0.012482	0.0557379	0.014682	0.0180907	0.0104463	0.0106308	0.0130899
379	PG(3:0/26:1)	652.108	696.488	0.0644146	0.0276639	0.0609674	0.0800742	0.0541938	0.0669238	0.0562955	0.0614298	0.0900785	0.034771	0.0575004	0.0644115	0.0567068	0.0763512	0.0584257	0.0807864	0.0930101	0.058276	0.0735722	0.0769435	0.0722615	0.0931124	0.0401239	0.0735845	0.0794915	0.0695321	0.0745406	0.0790753	0.0820266	0.0906219	0.0495863	0.169162	0.0590523	0.0680432	0.0674519	0.0697569	0.0616018
380	(R)-lipoic acid	782.582	223.02	0.11247	0.121782	0.119908	0.119361	0.11405	0.117658	0.112854	0.129648	0.114395	0.110053	0.119024	0.119539	0.108625	0.121258	0.16979	0.11511	0.113351	0.110775	0.118013	0.161499	0.11286	0.153602	0.131623	0.117991	0.145654	0.1158	0.165216	0.101192	0.117843	0.129928	0.137452	0.676647	0.105332	0.104398	0.151381	0.129775	0.110807
381	2,5-Dichloro-carboxymethylenebut-2-en-4-olide	787.117	208.938	0.00663416	0.00643114	0.00620293	0.0105313	0.00737064	0.00644016	0.00687964	0.00739966	0.0069203	0.00765122	0.00580039	0.00572006	0.00684061	0.00698348	0.00614752	0.00749492	0.00653191	0.00541552	0.00705407	0.00651029	0.00943249	0.00955318	0.00629788	0.00676564	0.00646246	0.00707048	0.00837009	0.00714102	0.00926296	0.00566689	0.00705265	0.0291471	0.00531536	0.0060938	0.00756377	0.00635601	0.00565877
382	Morphine	50.4004	286.151	0.00403094	0.116523	0.0412273	0.073404	0.0378045	0.0309247	0.0109128	0.0392388	0.0107036	0.131491	0.0454557	0.0584505	0.0556397	0.0449224	0.0127961	0.0422034	0.00855743	0.128998	0.0470127	0.0213795	0.0472476	0.0484785	0.0121524	0.0284143	0.0106142	0.106603	0.0431236	0.0184496	0.0502729	0.0527443	0.0103615	0.0136577	0.0597813	0.0483775	0.0447522	0.0470164	0.0480744
383	Danazol	280.32	340.223	0.00116616	0.0256146	0.0116226	0.0156969	0.0092558	0.00746582	0.00248581	0.00679151	0.00522403	0.0283113	0.0105126	0.0131355	0.0139251	0.0127018	0.00271004	0.0105034	0.00236402	0.0218221	0.00893406	0.00416488	0.00829975	0.0105028	0.00417297	0.00391761	0.00373972	0.0197822	0.00868543	0.0051139	0.00981912	0.0103751	0.00190915	0.00795526	0.0103529	0.0101548	0.00977817	0.0100781	0.0103357
384	c-Quinceoxepane	674.436	181.158	0.195017	0.115544	0.297904	0.190288	0.234241	0.109718	0.22357	0.320582	0.0974511	0.0906177	0.266576	0.178368	0.343126	0.146997	0.168342	0.0962612	0.224985	0.119489	0.0447331	0.142441	0.0477011	0.222686	0.380717	0.339295	0.314236	0.117761	0.181422	0.0867145	0.0798607	0.0908205	0.156345	0.396161	0.258022	0.238088	0.249306	0.253515	0.26617
385	5,7alpha-Dihydro-1,4,4,7a-tetramethyl-4H-indene	437.97	175.148	0.422208	0.263511	0.442543	0.378737	0.455117	0.341456	0.438851	0.483271	0.247946	0.357542	0.379343	0.2723	0.519015	0.442795	0.397825	0.389352	0.292825	0.307724	0.263783	0.325896	0.264505	0.42958	0.528298	0.486655	0.350559	0.252853	0.316712	0.243371	0.254171	0.26186	0.286961	0.988734	0.442776	0.415672	0.390933	0.422891	0.3957
386	L-Threonic acid	89.7483	135.031	0.241734	0.462027	0.287099	0.515901	0.32923	0.4152	0.277515	0.493865	0.231535	0.437843	0.293633	0.329178	0.444116	0.455581	0.366224	0.35371	0.215168	0.267231	0.313779	0.317483	0.329815	0.381029	0.349047	0.427352	0.24764	0.385367	0.267476	0.314753	0.562691	0.438082	0.304266	0.341254	0.38217	0.357066	0.370445	0.391343	0.381872
387	1-Aminocyclopropanecarboxylic acid	40.5389	102.055	0.0246222	0.0495771	0.0351538	0.0298763	0.0245343	0.0272509	0.0330494	0.0462103	0.0242383	0.0427513	0.0434791	0.0308723	0.026473	0.0330195	0.0272561	0.0392005	0.0288793	0.0483212	0.0527831	0.025767	0.0364512	0.037776	0.029448	0.0312997	0.0228793	0.0470129	0.0393196	0.0163773	0.036264	0.0675612	0.0214838	0.337055	0.0348831	0.0385216	0.0276963	0.0319371	0.0295872
388	Artocarpetin B	90.7315	383.146	0.000927834	0.0296475	0.0152821	0.0235839	0.0236441	0.0217815	0.00572486	0.029189	0.00392714	0.024644	0.0154749	0.017132	0.0187392	0.020648	0.00582553	0.027965	0.00382346	0.021787	0.0173624	0.0110968	0.025519	0.0242477	0.00440307	0.0220853	0.00573216	0.0256062	0.0125876	0.00849443	0.0273971	0.0165936	0.00296893	0.0254082	0.0212301	0.0141065	0.0270588	0.0257829	0.0278735
389	(10E,12Z)-9-HODE	537.333	295.227	0.0167501	0.0178127	0.0200291	0.0163121	0.0194167	0.0196778	0.0151263	0.0144984	0.0144259	0.027476	0.0170708	0.0218674	0.021071	0.0162762	0.0177797	0.0150843	0.0153936	0.0135829	0.0175317	0.0135424	0.0165187	0.0154735	0.0178922	0.0172786	0.0162088	0.0139742	0.0156276	0.0161997	0.0134617	0.0174755	0.0147059	0.0543505	0.0180451	0.0172759	0.0178938	0.0170353	0.0166265
390	Capsiamide	657.955	270.279	0.0399654	0.023944	0.0359269	0.0199226	0.0207992	0.0185774	0.0325698	0.021049	0.0334104	0.0203387	0.0197518	0.0183335	0.039185	0.0481931	0.0547966	0.0215681	0.0175587	0.0244076	0.0207627	0.0168939	0.0245344	0.0372114	0.0499395	0.0332947	0.02925	0.0190874	0.0186164	0.0488143	0.0325879	0.0429117	0.0204325	0.0623503	0.0312236	0.0314001	0.0309744	0.0325503	0.0298683
391	10alpha-4,5-Seco-11-eudesmene-4,5-dione	672.494	237.185	0.0249534	0.0262838	0.0730871	0.0405164	0.054968	0.0234725	0.0524064	0.0869725	0.0233181	0.0186156	0.0616575	0.0317319	0.0839681	0.0347539	0.0474747	0.0203276	0.0498757	0.0253453	0.00834679	0.0309088	0.0132344	0.0484087	0.098739	0.0761909	0.0736233	0.0202201	0.0214533	0.0256727	0.0157599	0.0196277	0.0318422	0.0692725	0.040108	0.0731636	0.0741533	0.0753741	0.0799882
392	N-(14-Methylhexadecanoyl)pyrrolidine	723.055	324.325	0.020773	0.00478745	0.0141045	0.00944127	0.0119862	0.00686659	0.00726977	0.0160079	0.00818909	0.00982256	0.0176433	0.00839375	0.0154043	0.0168844	0.00972171	0.00854058	0.0097481	0.0119941	0.00514739	0.0107278	0.0051936	0.0129594	0.0228211	0.0159451	0.0264025	0.00640375	0.00859887	0.00466585	0.00520138	0.00550752	0.0134602	0.0145299	0.0154305	0.0151939	0.0137815	0.0150573	0.0152381
393	2''-O-Acetyloorientin	506.219	491.111	0.00591309	0.0056456	0.00475821	0.00565122	0.00557657	0.00285041	0.00305973	0.00477799	0.00394852	0.00235743	0.00528817	0.00558033	0.00424352	0.00296217	0.0045354	0.00382382	0.00579018	0.00392062	0.00224563	0.00200525	0.00244235	0.00553324	0.00596762	0.0051985	0.00483298	0.00191322	0.0055872	0.00558038	0.00346483	0.00678093	0.00278066	0.0111127	0.00301164	0.00270236	0.00250947	0.00278272	0.00276263
394	4-(2,6,6-Trimethyl-1,3-cyclohexadien-1-yl)-2-butanone	437.97	193.158	0.545967	0.339075	0.568966	0.474904	0.561597	0.433118	0.593589	0.619414	0.312479	0.467816	0.50014	0.341357	0.667748	0.543331	0.512908	0.468368	0.369436	0.405566	0.333433	0.392998	0.33229	0.533114	0.6561	0.631401	0.470963	0.333048	0.387762	0.321873	0.32446	0.325212	0.37014	1.27132	0.562792	0.52051	0.499078	0.541035	0.519885
395	FAHFA(16:0/22:3)	674.107	587.508	0.0622102	0.100075	0.0550921	0.0691566	0.0951019	0.0574433	0.0829563	0.0798715	0.0523227	0.0832492	0.0661447	0.0838843	0.0878245	0.0640923	0.133548	0.0689811	0.0676833	0.0808071	0.0401019	0.0542225	0.0603333	0.0623872	0.114787	0.0608854	0.0668006	0.07403	0.0695795	0.0881237	0.0644507	0.0850146	0.0891642	0.452986	0.123558	0.100945	0.125062	0.0881657	0.130956
396	Artomunoxanthentrione	531.338	445.132	0.00757032	0.00557027	0.00428236	0.00436635	0.00754374	0.0025036	0.00417189	0.00504162	0.00387995	0.00260435	0.00462699	0.00529134	0.00672716	0.0037965	0.00362834	0.00314966	0.00261905	0.00461788	0.00122933	0.00263107	0.00160683	0.00664689	0.00654623	0.00671609	0.00313085	0.0027704	0.00897392	0.0127754	0.00266968	0.00643493	0.00324871	0.00893353	0.00758851	0.0075472	0.00602225	0.00715002	0.00597344
397	Pantothenol	218.151	206.138	0.00268857	0.00192708	0.00287324	0.0940159	0.00759356	0.001997	0.00412583	0.00255805	0.0109705	0.0260113	0.00725141	0.00470557	0.00177688	0.00194217	0.00306973	0.001689	0.00687699	0.00172556	0.00429869	0.00303604	0.0019952	0.00233779	0.00401624	0.00200088	0.0064434	0.00458534	0.00473898	0.00696672	0.00691424	0.0125814	0.00270251	0.000349975	0.00734786	0.00687443	0.00721613	0.00741735	0.00683459
398	PS(16:1/17:1)	649.758	744.49	0.100535	0.213249	0.0792352	0.166971	0.163165	0.13009	0.0998431	0.135615	0.137562	0.132742	0.0877557	0.180327	0.13785	0.0956419	0.072382	0.148995	0.0233323	0.00798238	0.0940573	0.138557	0.0387449	0.0834318	0.0654393	0.0598868	0.00557403	2.18864e-05	0.0840517	0.10716	0.0689903	0.045437	0.0134585	9.40035e-05	0.106505	0.072574	0.0594528	0.0617255	0.0909576
399	PS(15:0/15:0)	647.063	706.476	4.97802	3.86054	3.78937	6.81599	3.97577	2.49774	0.942673	4.23834	6.44447	3.81831	4.44922	5.32025	4.5018	2.30625	0.935354	5.35577	2.02337	2.46155	1.51217	2.07708	2.61588	1.85697	1.06962	4.11141	1.41473	2.62379	0.981394	1.28096	2.87929	1.41223	1.14373	2.26991	3.12374	2.9697	2.63536	2.80525	2.92905
400	LPC(18:2)	519.716	578.346	0.000591232	0.000741344	0.000471825	0.00036194	0.000806903	0.000637	0.000538278	0.000205023	0.000544889	0.00164748	0.000491109	0.000422802	0.000626436	0.00051162	0.0012456	0.000318946	0.000453371	0.000553906	0.000415426	0.000325381	0.000723764	0.000376275	0.000774407	0.000215915	0.000447766	0.000612522	0.000548389	0.000334252	0.00044166	0.000463943	0.000737186	9.40035e-05	0.00441046	0.00412474	0.00376825	0.00433045	0.00435398
401	Epsilon-caprolactam	777.577	114.091	0.0416458	0.0467425	0.0552131	0.0411345	0.0416166	0.051747	0.0589608	0.0391236	0.0418129	0.0459952	0.0460221	0.0535671	0.0523243	0.0638579	0.0589959	0.0475478	0.0462555	0.0541136	0.034057	0.0447729	0.0308952	0.0431342	0.0391418	0.0485411	0.0512993	0.106084	0.0434592	0.0484832	0.0740458	0.0637405	0.0319356	0.607532	0.0535743	0.0333276	0.0446417	0.0326916	0.0493415
402	PG(18:0/17:1)	779.594	780.573	0.114886	0.0771606	0.0830367	0.0850729	0.0726857	0.0710878	0.0488012	0.0533051	0.151925	0.0683866	0.0896465	0.0744016	0.0835364	0.0619559	0.0420853	0.05212	0.309429	0.117274	0.182622	0.0768317	0.155525	0.146982	0.10544	0.122993	0.17989	0.130105	0.0911487	0.0596621	0.123574	0.140883	0.0694344	0.11118	0.0886639	0.105535	0.0763711	0.0645093	0.0806448
403	oleucyl-Arginine	193.224	288.203	0.00836574	0.167182	0.0702855	0.102095	0.0535547	0.0452635	0.0141528	0.0426833	0.0290979	0.180341	0.0651666	0.0824712	0.0775529	0.0767253	0.0136965	0.0704513	0.0228795	0.138373	0.0569142	0.0342428	0.0559473	0.0608971	0.0283632	0.0337494	0.0204602	0.126879	0.0586012	0.0281974	0.0642636	0.0629596	0.013874	0.0363615	0.0591287	0.0657036	0.0616158	0.0638874	0.0613168
404	3,4-Dihydrocoumarin	194.265	147.045	0.00802749	0.13732	0.0483871	0.0803852	0.0432807	0.0359535	0.0156614	0.0470935	0.0113051	0.166987	0.0487076	0.0599071	0.0678358	0.053207	0.0196715	0.0460749	0.00801891	0.129619	0.0425611	0.0172949	0.0405503	0.0430875	0.00983156	0.0329428	0.0122032	0.107156	0.0350802	0.0149123	0.0526253	0.0503043	0.0136827	0.0315653	0.0465706	0.0510043	0.0499871	0.0510884	0.047691
405	Pipecolic acid	557.399	130.086	0.00659933	0.00820562	0.00689109	0.00795006	0.00811096	0.00789655	0.00680224	0.00752785	0.00625344	0.00624669	0.0106491	0.00811899	0.00847556	0.0139375	0.00613173	0.00833877	0.00733811	0.00550098	0.00614096	0.00905798	0.00913372	0.00730034	0.00785408	0.00719409	0.00410178	0.00664035	0.00804423	0.00711998	0.00588972	0.00828998	0.00506907	0.0284581	0.00846488	0.00787192	0.00692296	0.00590572	0.00679595
406	Porphobilinogen	199.274	227.103	0.00360684	0.101811	0.031451	0.0563172	0.0316543	0.0248363	0.0101551	0.0359265	0.00612845	0.106658	0.0341003	0.04397	0.0451419	0.0353738	0.0112084	0.0306627	0.00558337	0.0883891	0.0307512	0.0138471	0.0323069	0.029376	0.00672965	0.023063	0.00612222	0.0695959	0.0263574	0.0101552	0.0350415	0.0338436	0.00910407	0.0253649	0.0364954	0.0336616	0.0339439	0.034837	0.0340959
407	OxPG(18:1/20:5+4O(2Cyc))	505.791	857.46	0.00432565	0.00470815	0.0027494	0.00183498	0.00503965	0.0016503	0.00400578	0.00235202	0.00541275	0.00233804	0.00344513	0.002939	0.00311445	0.00246582	0.00379865	0.00144777	0.0016547	0.000888073	0.000982314	0.00134341	0.000202044	0.00301913	0.00496541	0.00132224	0.00294653	0.000549379	0.00310334	0.00399327	0.00227013	0.00423101	0.00166294	9.40035e-05	0.00361678	0.00402278	0.00361359	0.00335896	0.00371905
408	Norambreinolide	497.086	251.2	0.00693136	0.00682817	0.00719321	0.00628267	0.00824487	0.00677837	0.00631785	0.0063109	0.00511961	0.00601334	0.00669704	0.00572482	0.0077522	0.00724574	0.00542329	0.00602132	0.00546902	0.00538404	0.0112811	0.00556311	0.00635838	0.00831593	0.00946443	0.00770172	0.00779462	0.00569954	0.0060081	0.00620204	0.00674847	0.00661397	0.0050676	0.0171819	0.00619845	0.00608875	0.0065842	0.00596695	0.0103777
409	2-Methyl-1-methylthio-2-butene	47.986	117.074	0.12312	0.391209	0.0948881	0.133699	0.0759201	0.0453359	0.0541559	0.12939	0.159564	0.301364	0.132074	0.168248	0.128738	0.103042	0.0219177	0.169039	0.0383308	0.477962	0.0655422	0.126069	0.20759	0.0957434	0.112628	0.13676	0.0596529	0.388613	0.0706279	0.16592	0.0879243	0.107573	0.0757374	0.17717	0.0871138	0.0826049	0.0727866	0.0762591	0.118971
410	L-Kynurenine	199.276	209.092	0.00171697	0.0416525	0.0131345	0.023017	0.013415	0.0104973	0.00423036	0.014781	0.00286666	0.043066	0.0143659	0.0183537	0.019012	0.0147332	0.00480121	0.0129382	0.00250231	0.0369958	0.0125255	0.00528258	0.0139143	0.0126801	0.00343603	0.00978479	0.00247668	0.0284498	0.0115119	0.00452295	0.0153233	0.0141119	0.00344318	0.0106557	0.0149333	0.0140135	0.0145332	0.0151079	0.0139637
411	D-Pantethine	280.611	553.237	0.00208224	0.00330566	0.00315975	0.00280087	0.00308816	0.0189675	0.00431378	0.00237779	0.00387696	0.00347043	0.00290848	0.00244	0.00264603	0.00627543	0.00239445	0.00263932	0.000558568	0.00290761	0.0010038	0.00172535	0.00174507	0.002927	0.00473381	0.0010045	0.000808665	0.00232578	0.00117341	0.00105219	0.00126133	0.00153792	0.00212332	0.00104717	0.0029461	0.00264421	0.00298021	0.00300924	0.00295659
412	2-Aminobenzoic acid	92.1207	138.049	0.0354222	0.0457468	0.035494	0.0473513	0.04008	0.0414749	0.039977	0.049439	0.0297325	0.0386703	0.0324365	0.038288	0.0434682	0.0510895	0.0483669	0.0382799	0.0295694	0.027747	0.0343998	0.0392829	0.0384484	0.0450212	0.0577238	0.0519835	0.0322929	0.0388282	0.0313404	0.039448	0.0568869	0.0400045	0.0424493	0.0470313	0.0402821	0.0415709	0.0376679	0.0430656	0.0400451
413	Phenylpropanolamine	597.058	152.106	0.0013514	0.00147854	0.00595521	0.0016682	0.0152324	0.000763005	0.00245993	0.00419316	0.00147254	0.00145195	0.0063178	0.000796334	0.00239544	0.00251673	0.00192279	0.00112928	0.0043874	0.00548037	0.00119497	0.00415208	0.00145591	0.00368243	0.00360981	0.00226385	0.00335503	0.00153488	0.00141009	0.00246698	0.000894682	0.00180758	0.00138134	0.00626464	0.007377	0.00830861	0.00769479	0.00730923	0.00713669
414	Traumatic acid	343.674	229.143	0.0402339	0.0429873	0.0417204	0.0415149	0.0397358	0.0386745	0.0393998	0.0405785	0.0356583	0.0463194	0.0403249	0.0393807	0.0393602	0.0395817	0.0606038	0.0395826	0.0369328	0.0370692	0.0410463	0.0404679	0.0424023	0.0395657	0.0382847	0.0397108	0.038376	0.0386411	0.0398462	0.0392818	0.0393649	0.0409325	0.037666	0.15587	0.0489945	0.0477702	0.0470813	0.0491606	0.0500358
415	2-(2-Hydroxy-4-methylphenyl)-3-pentanone	571.285	193.122	0.00159949	0.000957516	0.0024364	0.00219473	0.00522003	0.00239942	0.00182908	0.00265001	0.00155982	0.00160237	0.00303657	0.00244656	0.00188328	0.00189697	0.00176081	0.00219318	0.00248156	0.00232793	0.00228404	0.00213928	0.00216674	0.00212837	0.00141284	0.00170611	0.0015542	0.00162547	0.00197118	0.00205075	0.00183315	0.00211183	0.00139334	0.0097602	0.00310257	0.00266491	0.00208094	0.00241911	0.00229501
416	4-Oxo-2-nonenal	312.453	155.107	0.009479	0.00587861	0.0252784	0.0047865	0.0432649	0.00967759	0.0294843	0.0187154	0.00633899	0.0224255	0.022302	0.00337191	0.00892874	0.0168153	0.0155004	0.0166027	0.0100898	0.0275519	0.00594589	0.0149266	0.0149999	0.0317808	0.0114086	0.00654041	0.00489906	0.00601958	0.0085696	0.0288904	0.00970885	0.0116994	0.00435119	0.0193429	0.0256214	0.0197143	0.0197327	0.0207754	0.0208008
417	Allopurinol-1-ribonucleoside	187.525	267.074	0.290175	0.523369	0.339627	0.401815	0.494276	0.443164	0.42501	0.382773	0.280788	0.416598	0.367806	0.337954	0.243078	0.415184	0.377973	0.371586	0.218326	0.169382	0.242134	0.400456	0.254749	0.349359	0.286488	0.320858	0.255634	0.239384	0.282311	0.377212	0.397823	0.379319	0.24698	0.396752	0.345268	0.360189	0.339548	0.356246	0.342944
418	VPGPR Enterostatin	230.613	525.311	0.000456056	0.0175658	0.00802784	0.0134669	0.00771239	0.00718978	0.00236612	0.00777124	0.00162714	0.0116607	0.00577322	0.00706057	0.0104306	0.0102064	0.00272783	0.00656613	0.000259786	0.0118018	0.00481449	0.000720649	0.00202356	0.00844209	0.00237387	0.00403051	9.01483e-05	0.0121566	0.00452805	0.00182254	0.00654179	0.00778993	0.000474732	0.000846135	0.0059436	0.00599628	0.00596223	0.00630697	0.00660702
419	Xanthine	102.491	151.026	0.0209182	0.00747259	0.00920983	0.00199982	0.0042593	0.0131422	0.00463539	0.0145841	0.0270815	0.0158755	0.0102207	0.00299522	0.0027843	0.0128012	0.00838483	0.0193943	0.0270865	0.00825556	0.0192481	0.0126645	0.013692	0.0120048	0.026634	0.0373629	0.0304488	0.012648	0.0157535	0.0114511	0.0200303	0.0185243	0.0239782	0.0396622	0.0132848	0.0160525	0.0160502	0.01736	0.0214783
420	N-TRANS-CINNAMOYLGLYCINE	264.06	204.066	0.00112164	0.00397489	0.0020891	0.00176926	0.00122698	0.00215962	0.000866195	0.00392859	0.00239154	0.0055603	0.00129931	0.00203858	0.00176935	0.00188022	0.000959817	0.00538374	0.00122823	0.00280984	0.00122292	0.00111054	0.00147841	0.00153993	0.00130539	0.00512939	0.00228056	0.00247694	0.00140827	0.00145426	0.00178382	0.0016948	0.00112653	0.00627972	0.00205948	0.00238989	0.00236132	0.00219586	0.00183888
421	Linoleic acid	515.146	281.247	0.00535228	0.00562245	0.00540995	0.00603168	0.0065706	0.00525204	0.00579044	0.00552008	0.00434708	0.00533412	0.00503198	0.00517943	0.0111596	0.00491666	0.00389312	0.00640211	0.00796967	0.00542716	0.0109257	0.00522735	0.00517046	0.0048023	0.0058572	0.00542149	0.00537039	0.00539328	0.00550338	0.00531186	0.00546956	0.00466346	0.00580145	0.0227407	0.00534353	0.00566162	0.0051246	0.00524649	0.00493063
422	NADP	77.3578	744.08	0.0144705	0.00378587	0.0124746	0.012646	0.0141438	0.00794625	0.00197373	0.0211418	0.0146234	0.00311117	0.0123185	0.0136581	0.0155679	0.0106006	0.00403483	0.0194794	0.0108524	0.00469952	0.0143026	0.0153212	0.0197494	0.0112641	0.00187827	0.0276258	0.0137587	0.00839855	0.0134805	0.0119685	0.0154959	0.017251	0.00282675	0.0198782	0.0117029	0.011508	0.0119296	0.0113105	0.0108774
423	(13R,14R)-7-Labdene-13,14,15-triol	488.668	325.273	0.0613906	0.0674037	0.0379264	0.0309329	0.0713912	0.0523901	0.0492049	0.0277514	0.0941174	0.0585672	0.0411738	0.0302177	0.0671991	0.051668	0.0428727	0.0297945	0.0557155	0.0591456	0.0402123	0.0464013	0.0520419	0.0625329	0.084156	0.0466505	0.0690316	0.0789374	0.0370989	0.0505433	0.137415	0.0886602	0.0788762	0.0618074	0.0606023	0.0565169	0.0539315	0.0544016	0.057263
424	2-benzoylbenzene-1,3,5-triol	346.365	229.051	0.00313634	0.00336173	0.00316312	0.00336967	0.0032658	0.0030632	0.00310412	0.00294076	0.00306915	0.00293249	0.00299822	0.00302086	0.00315414	0.00338512	0.00292839	0.00329225	0.00280925	0.00317168	0.00346839	0.00265709	0.00346406	0.00353797	0.0033458	0.00295807	0.00247001	0.00274174	0.00316678	0.00239558	0.00305415	0.00380394	0.00273603	0.0130123	0.00268015	0.00294697	0.0029799	0.00266292	0.00281713
425	Aminoadipic acid	50.2408	160.061	0.00242564	0.018996	0.00677058	0.00530098	0.00605231	0.00458746	0.00278268	0.00931188	0.00280196	0.0184521	0.00139655	0.00687715	0.00847285	0.00691324	0.00191969	0.0077299	0.00131559	0.0205505	0.0077602	0.00489965	0.00528876	0.00704133	0.00227136	0.0200797	0.00227859	0.0143069	0.00536573	0.00402437	0.00919466	0.00921267	0.00169684	0.00198543	0.00996872	0.00543588	0.00677705	0.00656801	0.00765378
426	Taurocholic acid	359.267	514.285	0.0345436	0.0379262	0.0213641	0.0317846	0.122475	0.0126877	0.0224823	0.0264102	0.0206911	0.0204476	0.026575	0.0275029	0.0243386	0.0211444	0.0274934	0.0206911	0.0661914	0.0157848	0.0310797	0.0147093	0.0356457	0.0199622	0.0335343	0.0193742	0.0171372	0.0196084	0.0355431	0.0276847	0.0209739	0.0523407	0.0177382	0.0527039	3.06607	2.57999	2.36526	2.50073	2.55846
427	1-Pyrroline-5-carboxylic acid	862.607	114.055	0.0210322	0.0285613	0.0150856	0.0223118	0.0153948	0.020382	0.0152502	0.0316683	0.0184966	0.019919	0.0205568	0.026521	0.0124676	0.0261778	0.0252231	0.0253523	0.0227324	0.0201706	0.0266546	0.0199346	0.037609	0.0176656	0.0181705	0.0190062	0.0150792	0.0202509	0.0267952	0.0276663	0.0143356	0.0233254	0.0195716	0.105724	0.0319936	0.0263895	0.0354838	0.0202432	0.018582
428	Methyl (Z,Z)-5,8-tetradecadienoate	494.702	239.2	0.023487	0.0121323	0.0239874	0.0175408	0.0229398	0.0160951	0.0240847	0.024824	0.0112824	0.0170724	0.0197411	0.0136138	0.0261085	0.0228577	0.0208082	0.0185106	0.0145922	0.0137397	0.011111	0.0137414	0.0134824	0.0220266	0.0289755	0.0239956	0.0164504	0.0119469	0.0167663	0.0116272	0.0120585	0.0126283	0.0136362	0.0427053	0.0218393	0.0201598	0.0207283	0.0219755	0.0193114
429	Lucidenic acid N	398.363	461.291	0.00657978	0.00946028	0.00545083	0.00545632	0.00636742	0.00222137	0.00360943	0.00628028	0.00644779	0.00168671	0.0061612	0.0101921	0.00395555	0.00333806	0.00711047	0.00378608	0.00649552	0.0026154	0.0011498	0.00216245	0.00216016	0.0043619	0.00683535	0.00442704	0.00507822	0.00475762	0.00401789	0.00739393	0.00484064	0.00942874	0.00289309	0.00206401	0.00547267	0.00513617	0.00554891	0.00605445	0.00536378
430	Methylsuccinic acid	780.443	131.035	0.00854	0.0101682	0.0101768	0.0138412	0.0133879	0.0101422	0.00820852	0.0106922	0.0118004	0.00968486	0.0139704	0.0127423	0.0137708	0.0124912	0.00854114	0.0133309	0.0108241	0.00955732	0.0111956	0.0107301	0.0126322	0.00954978	0.0131842	0.0170412	0.0152735	0.00911637	0.0111178	0.0128615	0.0121932	0.0136099	0.0112128	0.0557054	0.0121735	0.0111389	0.0128102	0.00837481	0.00773913
431	Octadecanamide	692.7	284.294	0.107682	0.230641	0.155432	0.0990172	0.366136	0.147415	0.12266	0.202417	0.116145	0.200037	0.19974	0.0879188	0.116244	0.146817	0.289582	0.0953171	0.0958334	0.0815734	0.15225	0.147571	0.0722575	0.150155	0.225834	0.184197	0.184771	0.065531	0.126972	0.106851	0.120271	0.170364	0.124297	0.143063	0.203339	0.19503	0.18909	0.217098	0.198668
432	Docosanamide	691.55	340.357	0.02013	0.286345	0.0835989	0.400743	0.0210708	0.196812	0.309863	0.121573	0.0756258	0.283236	0.117005	0.202244	0.350335	0.089291	0.18401	0.180233	0.0946321	0.139077	0.185623	0.305266	0.476624	0.147271	0.183944	0.20994	0.33088	0.141211	0.0948043	0.464783	0.249724	0.295137	0.121158	0.64429	0.259635	0.187672	0.18276	0.240264	0.169155
433	Cinchonidine	206.38	295.176	0.000703977	0.0233986	0.00961415	0.0140746	0.00782195	0.00690755	0.0020549	0.00642089	0.00402311	0.0281772	0.00917056	0.0137231	0.0124495	0.0118989	0.000839499	0.00930604	0.00235913	0.0223147	0.00930997	0.00574667	0.00177775	0.00841986	0.00293164	0.00304109	0.00336156	0.0190534	0.008296	0.00424685	0.0146411	0.00901051	0.00082472	0.00288884	0.00842699	0.00884165	0.00999877	0.00979065	0.00835425
434	Propofol	409.161	179.143	0.0415222	0.00937208	0.0258031	0.0253193	0.0298228	0.0242649	0.037809	0.0362144	0.00618184	0.0180394	0.0202597	0.0147382	0.038987	0.0352714	0.0311725	0.0239303	0.0100465	0.00915507	0.00816431	0.0202831	0.0107767	0.0334785	0.0470219	0.0348469	0.00761754	0.00801712	0.0187522	0.0121121	0.00981383	0.0140327	0.0179055	0.0339349	0.0291702	0.0285871	0.0288163	0.0296529	0.0284295
435	3-Hydroxymethylantipyrine	306.935	205.1	0.000165435	0.00178236	0.00636449	0.00144158	0.00367162	0.00334541	0.000354407	0.000486763	0.00192482	0.0019124	0.00309938	0.00190709	0.00298431	0.00224786	0.0010904	0.00119682	0.0012735	0.00164595	0.00594013	0.00148685	0.00366909	0.00381537	2.10532e-05	0.0014981	0.000872645	0.00339745	0.000392392	0.000668482	0.00532359	0.0010362	0.00025387	9.40035e-05	0.00208276	0.00194107	0.00182656	0.00199059	0.00189963
436	Pseudouridine	89.3646	243.062	0.0170985	0.0982177	0.0208066	0.0797079	0.0616801	0.0786595	0.072398	0.0427324	0.0161272	0.0455841	0.0478674	0.0457302	0.0252796	0.0781384	0.0319384	0.0348473	0.0219611	0.0294302	0.0192858	0.0504936	0.0383735	0.0468817	0.0323496	0.0381415	0.026797	0.0400294	0.0187825	0.024816	0.054499	0.0492582	0.0481161	0.000755175	0.0556075	0.0398652	0.0523269	0.0437121	0.045604
437	Lactupicrin	429.018	411.143	0.0119052	0.0124156	0.011991	0.0138953	0.0161772	0.0110898	0.0116058	0.0124765	0.0122725	0.0111151	0.0111863	0.0111895	0.012703	0.012477	0.0123134	0.0121802	0.0114718	0.010975	0.0128367	0.0120765	0.0127242	0.0117821	0.011292	0.011416	0.0114944	0.0119471	0.0117081	0.0124887	0.011253	0.0118359	0.0110564	0.0549191	0.00896309	0.0119726	0.01132	0.0117357	0.0121721
438	3-Methyl-2-oxopentanoate	200.398	129.056	0.037851	0.14115	0.0758659	0.0757921	0.0647584	0.0428418	0.0389174	0.0455084	0.0505465	0.160958	0.0768197	0.0625037	0.094135	0.0765865	0.0446619	0.0617532	0.0432547	0.0971568	0.0658089	0.0399636	0.0531409	0.0639557	0.0641878	0.0591114	0.0399678	0.0743293	0.0632217	0.0415053	0.0631952	0.0663114	0.0345233	0.151612	0.068269	0.0622082	0.0588779	0.0645999	0.058436
439	N-Arachidonoyl GABA	522.325	390.297	0.0122319	0.00316659	0.00694923	0.00630304	0.00915608	0.00595514	0.00605146	0.00909664	0.0057551	0.0125478	0.00841768	0.00951371	0.0102614	0.00858031	0.00547932	0.00941435	0.009514	0.0113964	0.00653248	0.00405348	0.00751541	0.010224	0.0110253	0.00690901	0.00973246	0.00599717	0.00654762	0.00272281	0.0047746	0.00328508	0.00685896	0.00950242	0.00637808	0.00646418	0.00903843	0.00612223	0.00845524
440	Chimonanthine	288.799	347.221	0.00914448	0.00902918	0.00463722	0.00807086	0.0106601	0.00864526	0.00898411	0.0102437	0.043138	0.00851319	0.00934833	0.00923546	0.00910016	0.00960598	0.0138191	0.0100808	0.0139367	0.00812587	0.00945173	0.0144809	0.0103403	0.0059758	0.0216946	0.0109327	0.0148099	0.00858812	0.00920651	0.008206	0.00888263	0.00958465	0.0161399	0.0728066	0.00934489	0.00847975	0.00836804	0.0106767	0.00920396
441	alpha-Linolenic acid	621.439	277.217	0.155235	0.152375	0.135343	0.157767	0.176106	0.136579	0.16365	0.149889	0.135159	0.337408	0.140839	0.144239	0.141679	0.162994	0.16294	0.130059	0.135135	0.112636	0.250083	0.112502	0.142236	0.123445	0.19402	0.214989	0.121713	0.175493	0.136704	0.117533	0.132249	0.161503	0.114128	0.520778	0.151184	0.157858	0.151726	0.150734	0.152632
442	Arginyl-Threonine	228.926	276.17	0.0278462	0.610478	0.234975	0.398788	0.228383	0.160709	0.0583067	0.185025	0.134666	0.676721	0.243077	0.357578	0.332911	0.27418	0.0578914	0.268678	0.107389	0.63065	0.255517	0.163088	0.27925	0.273327	0.118321	0.125987	0.127235	0.55175	0.279031	0.19924	0.311911	0.3106	0.0534009	0.265617	0.279172	0.271579	0.259328	0.272051	0.262761
443	Uridine 5'-diphosphate (UDP)	44.9184	402.999	0.249224	0.0805969	0.0493151	0.0540541	0.110181	0.0849617	0.147223	0.279773	0.0888277	0.0307152	0.0645874	0.0466805	0.0748117	0.0480378	0.183402	0.0956974	0.0872378	0.0413148	0.0499681	0.0838447	0.00550943	0.0335332	0.0769269	0.218872	0.0772109	0.0514944	0.0371286	0.0572157	0.0693517	0.0300061	0.106106	0.0756227	0.0768615	0.0835745	0.0851453	0.10023	0.095913
444	(2S,4S)-Pinnatanine	46.8154	245.112	0.0180981	0.293482	0.143264	0.113683	0.102223	0.0671072	0.0352663	0.137348	0.039867	0.246752	0.12763	0.143914	0.136417	0.16383	0.0327506	0.148153	0.0347435	0.40515	0.143939	0.0602463	0.113434	0.140658	0.0394129	0.162205	0.024311	0.329301	0.104712	0.0473485	0.147442	0.11228	0.0291588	0.190253	0.0934232	0.11248	0.097028	0.137279	0.140375
445	Dopamine	50.3088	198.075	0.0155933	0.131977	0.064419	0.136837	0.0733804	0.0608924	0.0265409	0.0618907	0.0251717	0.170958	0.0778525	0.0881811	0.0997101	0.0724915	0.0340507	0.0694945	0.0183701	0.0786229	0.0529354	0.0415791	0.0678017	0.051771	0.0214031	0.0388354	0.0281334	0.0748882	0.0611544	0.0410608	0.0661718	0.059508	0.0271965	0.0422227	0.0766593	0.0678525	0.0668691	0.0597411	0.0631473
446	Docosatrienoic acid	632.366	335.294	0.047166	0.0109034	0.0296573	0.0200069	0.0278994	0.0156361	0.0170797	0.0339908	0.0144266	0.0211928	0.0286644	0.0160706	0.0333369	0.023707	0.0183404	0.0204385	0.0285534	0.0212611	0.0126209	0.015934	0.0145488	0.0229544	0.0460272	0.0280883	0.0356215	0.00875392	0.0157809	0.00768923	0.0113724	0.0096518	0.01998	0.0252753	0.0271121	0.0257678	0.0258017	0.0265625	0.022225
447	PA(18:4(6Z,9Z,12Z,15Z)/18:0)	651.784	697.489	0.00637657	0.00642719	0.00250708	0.01225	0.00221032	0.00491676	0.0039368	0.00730898	0.0119112	0.00272513	0.00183966	0.00797914	0.00324965	0.0121178	0.0558949	0.0095439	0.019845	0.0067729	0.00329349	0.00538814	0.00459801	0.0165243	0.00296352	2.14547e-05	0.00300442	0.00172309	0.0053955	0.00870096	0.01212	0.0103811	0.00175169	0.0139842	0.00735043	0.00576184	0.00354833	0.0048592	0.00456559
448	13-OxoODE	551.681	293.212	0.0212344	0.0203324	0.0207025	0.0240563	0.0233019	0.0218479	0.0207816	0.0193553	0.0208689	0.0304981	0.0216355	0.0203508	0.0208045	0.0219104	0.0215697	0.0213022	0.0196948	0.020628	0.0375234	0.0180136	0.0198172	0.0298485	0.0217877	0.0199587	0.0248273	0.0210169	0.0190181	0.0238966	0.0208983	0.0199778	0.02117	0.117768	0.0205905	0.0235056	0.023109	0.0223692	0.0240955
449	2,6-Diopropyl-3-methylphenol	615.791	193.158	0.00458619	2.23048e-05	0.0179065	0.00384564	0.00615349	2.17143e-05	0.00552332	0.0200534	0.00220464	2.162e-05	0.0121164	0.00532908	0.0163554	0.000723185	0.000653958	0.000594686	0.0124964	0.00165811	2.21576e-05	0.000799303	2.29366e-05	0.00321626	0.0205389	0.0196316	0.0275944	2.18864e-05	0.000706986	2.06731e-05	2.11773e-05	2.18533e-05	0.000732899	9.40035e-05	0.0109983	0.00984834	0.0106407	0.00833311	0.00845058
450	Myricetin 3-(6-acetylgalactoside)	559.679	523.096	0.000373391	0.00059156	0.00029656	0.000424852	0.000915379	0.000173592	0.000489982	2.14153e-05	0.0003628	0.000386444	0.000135249	0.000128771	0.000746997	0.000570829	0.000391479	0.000297443	0.000708141	0.000281538	0.000702122	0.000474265	0.000674796	0.000206367	0.000321561	0.000159992	0.000512281	0.000493588	0.000523436	0.00026497	0.000145045	0.000335051	0.000475918	0.00796875	0.0258461	0.0261116	0.0248211	0.0250464	0.0260017
451	2-Hydroxystearic acid	582.207	299.259	0.0454645	0.0639174	0.048227	0.0542326	0.0528098	0.0358024	0.0394002	0.0421041	0.0376482	0.0514661	0.0467336	0.0412163	0.0450886	0.0420627	0.0439803	0.0366732	0.0421348	0.0413877	0.0471854	0.0357525	0.0434522	0.0376341	0.0442933	0.0387809	0.0447981	0.0405214	0.0419207	0.0547846	0.046582	0.0548686	0.0373713	0.138573	0.221083	0.226674	0.211515	0.216534	0.243628
452	N-Oleoylethanolamine	623.659	326.304	0.0527195	0.0272016	0.0501262	0.0783223	0.129882	0.138902	0.0340542	0.0844093	0.0878313	0.109122	0.103907	0.102197	0.126928	0.135191	0.0771476	0.195908	0.093779	0.122822	0.0928385	0.075878	0.135359	0.0777007	0.103381	0.120302	0.151617	0.0870838	0.101549	0.0356302	0.0985867	0.0541022	0.16998	0.158305	0.0771469	0.0826502	0.0769858	0.0800504	0.0768417
453	9-c-Retinoic acid	596.623	299.202	0.230586	0.0895384	0.100781	0.102135	0.214228	0.0632762	0.0539154	0.0803741	0.0486244	0.179426	0.0752854	0.046527	0.0672447	0.0851	0.0706671	0.0731297	0.0858978	0.0962831	0.104999	0.105381	0.0814894	0.0519712	0.0873463	0.0720174	0.112821	0.0810662	0.0717026	0.128185	0.0920911	0.0900376	0.150974	0.143696	0.122828	0.122092	0.125421	0.123587	0.128552
454	Stearoylethanolamide	742.197	328.32	0.0235241	0.0326212	0.0209158	0.0233605	0.0257083	0.020591	0.016487	0.0303135	0.0192173	0.0210687	0.0206731	0.0253655	0.0278155	0.0221499	0.0243252	0.015934	0.0145543	0.0126094	0.0255732	0.0208624	0.0195053	0.0159738	0.0360848	0.0233496	0.0239032	0.0297654	0.0347027	0.0295408	0.0159403	0.0583527	0.0269801	0.0393855	0.0275014	0.0267275	0.0259661	0.0263727	0.0253719
455	Phenobarbital	89.6773	233.089	0.0454635	0.00794395	0.0233906	0.0190199	0.0236689	0.0260356	0.0364023	0.0215257	0.0385363	0.0164722	0.020141	0.0192349	0.0176208	0.0212947	0.0315908	0.0205054	0.0426254	0.0117376	0.0250822	0.0324856	0.0249058	0.0251014	0.0420184	0.0255473	0.0374151	0.0124793	0.0252542	0.0370388	0.0199379	0.0213011	0.0357876	0.0484633	0.0221487	0.0217676	0.0210802	0.0217409	0.0210325
456	Aniline	658.848	94.0648	0.0106644	0.0129195	0.0118249	0.0227222	0.0126356	0.0128346	0.0118677	0.0124206	0.0151529	0.00605566	0.0117348	0.0121885	0.0191632	0.00878793	0.0125668	0.0119615	0.0124242	0.0117388	0.0125981	0.0114303	0.0124103	0.0121663	0.011823	0.0122395	0.0130536	0.00722545	0.0085093	0.0117068	0.0119398	0.0158696	0.00866986	0.0530595	0.0117861	0.010877	0.00630729	0.0104127	0.00766439
457	12b-Hydroxy-5b-cholanoic acid	433.241	377.299	0.00414855	0.00440429	0.00419114	0.00429228	0.00456557	0.00373863	0.00406915	0.00409041	0.0042711	0.00461427	0.00406414	0.00423532	0.0045101	0.00445639	0.00380842	0.00376438	0.00384537	0.00442604	0.00440732	0.00413704	0.00454357	0.00455855	0.00388086	0.00408323	0.00423889	0.00421643	0.00403902	0.00402879	0.00397167	0.00430912	0.00392839	0.00319851	0.0039686	0.00440502	0.00426486	0.00420761	0.00432627
458	Ginkgolide B	463.434	425.134	0.018048	0.0205213	0.0185605	0.0209341	0.0242081	0.0132907	0.0105444	0.0214044	0.0168768	0.00940965	0.0193006	0.0265941	0.0206937	0.0146015	0.0187795	0.0134849	0.0173459	0.00906682	0.00732255	0.0102728	0.00636228	0.0147562	0.0170451	0.0268551	0.0160899	0.015576	0.0175992	0.0281824	0.0132434	0.0246499	0.0140137	0.0256703	0.0190125	0.0242768	0.024296	0.016959	0.0279133
459	Rutacridone	437.971	308.136	0.0151084	0.010737	0.0158123	0.0134451	0.0159733	0.0120366	0.0180002	0.0179798	0.00887975	0.0111695	0.0149876	0.0105798	0.0222404	0.0184152	0.0136966	0.0141818	0.011224	0.00945316	0.00890163	0.0112594	0.0108868	0.0150127	0.020037	0.0134821	0.011236	0.00769239	0.0121999	0.0090089	0.00863222	0.00966082	0.0105386	0.0368799	0.0125964	0.0155017	0.0144589	0.0148704	0.015823
460	Phenylalanyl-Glycine	203.085	223.107	0.00135382	0.0106196	0.00603264	0.00931648	0.00328027	0.00666763	2.08083e-05	2.14153e-05	0.00763332	0.0115344	0.0097499	0.00985882	0.0084775	0.00587114	2.17929e-05	0.00823517	2.04446e-05	0.00919841	0.0116039	2.15314e-05	0.00448006	0.00538544	0.00113896	0.0065363	0.0123763	0.00656904	0.0144	0.00693576	0.00864633	0.00504942	2.1564e-05	9.40035e-05	0.00680593	0.00751779	0.00696966	0.00716858	0.00731092
461	2-Acetylpyrrolidine	673.942	114.091	0.0394748	0.0362594	0.0458665	0.0389378	0.0396075	0.0305201	0.040291	0.0461784	0.0294291	0.0309185	0.0384006	0.0371996	0.0497237	0.0362153	0.0423574	0.0339559	0.0371887	0.0324221	0.0281027	0.0360518	0.0315301	0.0408179	0.0494032	0.0446743	0.0431014	0.0363039	0.0407792	0.0280207	0.0279595	0.0333765	0.0357376	0.156185	0.0424718	0.0412078	0.0383114	0.0423175	0.0416632
462	Thymidine	208.939	241.083	0.0322641	0.0408924	0.0129862	0.0550663	0.0380271	0.0907693	0.0600677	0.0327122	0.0279618	0.0509394	0.0176867	0.0390861	0.0300681	0.0817186	0.0445215	0.0243439	0.024203	0.0194405	0.0188105	0.0541897	0.0233686	0.0599875	0.0357695	0.0413034	0.0301207	0.0241027	0.0331366	0.0539542	0.0668125	0.0507062	0.06098	0.0385548	0.0424161	0.0444641	0.0413384	0.0464217	0.0428693
463	3-opropenylpentanedioic acid	189.533	173.078	0.133899	0.099896	0.122362	0.131532	0.127392	0.111298	0.139231	0.098873	0.0940133	0.0862761	0.117174	0.101102	0.125538	0.0902185	0.14342	0.0981308	0.129068	0.0905681	0.0969996	0.130051	0.104271	0.114156	0.145183	0.196363	0.105657	0.0935161	0.139438	0.161975	0.113991	0.123843	0.109181	0.145119	0.0898186	0.0965303	0.0950773	0.101118	0.104169
464	LysoPE(20:3(11Z,14Z,17Z)/0:0)	592.972	504.305	0.00555215	0.0063348	0.00351746	0.00266592	0.00562154	0.00447307	0.00712272	0.00211981	0.00693578	0.00910476	0.00364381	0.00226208	0.00560191	0.00748601	0.016683	0.00256079	0.000922571	0.00169157	0.00187657	0.00150184	0.00076432	0.0022999	0.00533105	0.000978453	0.0012563	0.00150121	0.00150225	0.00176335	0.00130737	0.00225231	0.00399317	0.0013706	0.00527626	0.0039282	0.00419804	0.00419928	0.00418229
465	Enrofloxacin	571.9	360.179	0.802933	0.807754	0.802658	0.877719	0.849287	0.846968	0.76602	0.770647	0.787727	0.903236	0.804783	0.85426	0.817536	0.832966	0.828438	0.823521	0.744596	0.821363	0.893347	0.816218	0.82301	0.845768	0.782099	0.868567	0.806291	0.846563	0.775691	0.806349	0.805673	0.827372	0.813752	3.67704	0.741554	0.750472	0.767532	0.799754	0.806131
466	N-Acetyl-L-methionine	196.26	190.054	2.09159e-05	0.0608011	0.0492801	0.0130822	0.0107727	0.00260319	2.08083e-05	0.0152785	0.0136622	0.0501307	0.0388767	0.0140555	0.0246958	0.012332	2.17929e-05	0.0229948	0.00390312	0.029783	0.0407005	0.00212326	0.0127326	0.0168081	2.10532e-05	0.0284887	0.0135346	0.034126	0.0394992	2.06731e-05	0.0185157	0.0230206	2.1564e-05	9.40035e-05	0.015751	0.0215992	0.0199025	0.0203681	0.0192426
467	(2E,8E)-Piperamide-C9:2	271.642	328.196	0.00560251	0.0279197	0.0184322	0.03127	0.0122944	0.00397001	0.0062155	0.00678877	0.00399375	0.0294913	0.014802	0.0147422	0.0196822	0.0202849	0.00562099	0.0187455	0.00586535	0.0301601	0.0128915	0.00598495	0.00448637	0.0172807	0.00503159	0.00557394	0.00576521	0.022216	0.0128602	0.00498325	0.0171121	0.0219419	0.00548819	0.0241958	0.0204792	0.0148742	0.0115822	0.0139759	0.0152586
468	Arginyl-Phenylalanine	202.247	322.187	0.00440321	0.0304346	0.010812	0.0127411	0.00573354	0.00675896	0.00508821	0.00545047	0.00649815	0.0337927	0.0078119	0.0117096	0.00954855	0.00960299	0.00506935	0.00663496	0.00533612	0.03149	0.00657371	0.00421905	0.00626646	0.00698396	0.00631492	0.0055744	0.00510524	0.0195767	0.0079478	0.00365859	0.00861996	0.00844652	0.00442225	0.0241867	0.0073877	0.00914673	0.0100751	0.00982519	0.00883503
469	Cytosine	70.7412	112.05	0.0192713	0.031166	0.0214821	0.0429639	0.028272	0.0258303	0.0443762	0.0488268	0.0316521	0.0275655	0.0222559	0.0354692	0.0298841	0.0468407	0.060942	0.0350731	0.0232135	0.0174543	0.0253253	0.0396832	0.0451028	0.0302265	0.0344773	0.0574791	0.0338208	0.0235121	0.0400006	0.0319713	0.037503	0.045995	0.0421021	9.40035e-05	0.0403309	0.033851	0.0349035	0.0319137	0.0298332
470	3,4-Dimethyl-5-pentyl-2-furanheptanoic acid	559.353	295.226	0.0131285	0.0149501	0.012367	0.014018	0.0131726	0.0124698	0.0225897	0.0125871	0.0124546	0.0184824	0.0145071	0.0143557	0.0136408	0.0138951	0.0135748	0.0160285	0.0140293	0.0127084	0.0127275	0.0113066	0.0135574	0.0116942	0.0127682	0.0118385	0.0139878	0.0150499	0.0128077	0.0200782	0.0113625	0.0129432	0.012048	0.0450251	0.0148808	0.0148786	0.0136316	0.0151829	0.0157391
471	Ethyl menthane carboxamide	663.08	212.2	0.0706891	0.0204153	0.0529666	0.0589347	0.0591747	0.0637447	0.0411166	0.0779219	0.0653877	0.0667909	0.0645622	0.0654236	0.0937491	0.0811275	0.0504835	0.0800771	0.0662739	0.0789488	0.0632441	0.0431178	0.0553979	0.0690177	0.109148	0.0788179	0.0785855	0.0467724	0.0610457	0.0200434	0.0414981	0.0341297	0.0708222	0.0813937	0.0580603	0.0573641	0.058367	0.0590653	0.0590647
472	Linoleamide	531.532	280.263	0.0550079	0.27154	0.181032	0.077631	0.238243	0.164876	0.064368	0.20417	0.113221	0.216332	0.209525	0.125745	0.168982	0.132724	0.182801	0.0992421	0.081312	0.0402751	0.240095	0.0936758	0.0972878	0.145062	0.0838718	0.198188	0.113349	0.0279372	0.136575	0.043224	0.217258	0.266202	0.0924427	0.0333627	0.142448	0.140445	0.137715	0.136991	0.134377
473	N-Acetyl-L-phenylalanine	249.173	206.083	0.00170211	0.0104802	0.00576108	0.00363212	0.00457486	0.00284062	0.00220619	0.00363336	0.0036952	0.0115946	0.00658005	0.0046699	0.00511501	0.00473556	0.00210501	0.0062523	0.00196956	0.00585599	0.0045789	0.00242841	0.0037333	0.00470716	0.00233894	0.00363722	0.00414389	0.00914431	0.00527588	0.00271356	0.00377916	0.00439878	0.00161917	0.00754398	0.00436891	0.00452333	0.00472331	0.00463509	0.00436429
474	2,3,5,6,8,8a-Hexahydro-2,5,5,8a-tetramethyl-7H-1-benzopyran-7-one	615.153	209.153	0.00795418	0.0041715	0.0255479	0.00653005	0.00701194	0.00252331	0.00870804	0.0321612	0.00517808	0.00275452	0.0186391	0.0091256	0.0238474	0.00448591	0.003527	0.0027697	0.019483	0.00536537	0.00204361	0.0056243	0.00414896	0.00595824	0.0306376	0.0289654	0.0330097	0.00375779	0.00574441	0.00469228	0.00360778	0.00402499	0.00432914	0.0131262	0.0182118	0.0151693	0.0145339	0.0149205	0.0138604
475	6-Chloro-N-(1-methylethyl)-1,3,5-triazine-2,4-diamine	226.106	188.07	0.0374195	0.117051	0.0633481	0.0848477	0.0626602	0.0596308	0.0308482	0.0735834	0.0455546	0.134501	0.061663	0.0761771	0.0806817	0.0836025	0.0478736	0.0756609	0.0324781	0.102786	0.0577749	0.0350753	0.054446	0.0602707	0.0303538	0.0550341	0.0471682	0.0929412	0.0587356	0.0415047	0.0673063	0.0711856	0.0278111	0.0734924	0.0640638	0.0664299	0.0645449	0.0640168	0.0651045
476	Glutaric acid	47.6653	131.035	0.0244132	0.00300207	0.0244125	0.010533	0.0187055	0.010466	0.0234485	0.0137647	0.0180339	0.00854858	0.014906	0.00643709	0.00341945	0.0163314	0.032316	0.00248256	0.0175651	2.14816e-05	0.0221188	0.0210341	0.00785182	0.0130286	0.0321374	2.14547e-05	0.0216434	0.0140439	0.0211931	0.0213082	0.0102702	0.0175767	0.0312972	0.0410701	0.0236207	0.0208815	0.0201111	0.0223044	0.0112246
477	D-Tartaric acid	583.881	149.009	0.027221	0.0196863	0.0225155	0.0226436	0.0296732	0.0168283	0.0192896	0.019892	0.0189221	0.0214396	0.0216356	0.0206775	0.0213888	0.0218825	0.0243892	0.0152211	0.0221989	0.0136156	0.0232507	0.0167092	0.0220018	0.0189403	0.0270006	0.0210196	0.0159149	0.0189632	0.0195007	0.0217785	0.0197671	0.026948	0.0196617	0.117519	0.213581	0.214458	0.199655	0.197527	0.21393
478	Fumonin AK1	355.77	604.354	0.142883	0.168812	0.153826	0.2515	0.369739	0.153793	0.141512	0.14592	0.144704	0.189986	0.149087	0.150815	0.146949	0.165721	0.152557	0.157302	0.136324	0.149951	0.163962	0.149539	0.16816	0.160285	0.155322	0.145023	0.149163	0.152372	0.15802	0.216037	0.147324	0.156587	0.150212	0.675	0.151904	0.145455	0.142132	0.149084	0.162636
479	Dodecanedioic acid	392.62	229.145	0.00625522	0.0042718	0.00826524	0.00599541	0.00705837	0.00676354	0.00492125	0.00907968	0.00373444	0.00464372	0.00480597	0.00555189	0.00623547	0.00471533	0.00775645	0.0067259	0.00754312	0.00452539	0.0035664	0.00412875	0.00615851	0.00669703	0.009582	0.00402243	0.0071372	0.00505362	0.00495706	0.00469572	0.00900541	0.00483308	0.00511324	0.0163652	0.00867015	0.00890049	0.00786973	0.00926227	0.00823779
480	1H-Indole-2,3-dione	298.154	146.025	0.0147112	0.00812424	0.0118635	0.00976346	0.00971632	0.0132722	0.00798501	0.00804923	0.0122049	0.015624	0.02944	0.0118973	0.00794394	0.00867474	0.0224298	0.0082849	0.013782	0.00761857	0.0105947	0.012611	0.0266	0.00772326	0.00838124	0.00946751	0.00834102	0.0138102	0.0113046	0.0103379	0.00898972	0.0155882	0.00879872	0.0431409	0.0111706	0.0116424	0.0112232	0.0115176	0.0103264
481	Benzoic acid	295.707	121.03	0.071124	0.19179	0.0892571	0.130624	0.0902919	0.0683593	0.0685563	0.219172	0.0801503	0.245834	0.0953105	0.137871	0.105706	0.125992	0.0861881	0.22086	0.0674315	0.080686	0.0765194	0.0717484	0.0787854	0.0908886	0.0774566	0.106284	0.0630185	0.0870865	0.0806589	0.0621418	0.0741516	0.0820468	0.0601917	0.357555	0.121837	0.111699	0.10743	0.10901	0.10605
482	(9xi,10xi,12xi)-9,10-Dihydroxy-12-octadecenoic acid	553.47	313.239	0.00548737	0.00652199	0.00579965	0.00576256	0.00652459	0.00467583	0.00475353	0.00563265	0.00467639	0.00552608	0.00594093	0.00548984	0.0052544	0.0099403	0.00625796	0.00530628	0.00653635	0.00918279	0.00516043	0.00658605	0.00997006	0.00647988	0.00720683	0.00564775	0.010405	0.00580533	0.00553592	0.00594611	0.00648747	0.00676126	0.00481993	0.0209362	0.00702377	0.00728372	0.00679531	0.00651635	0.00650735
483	Pterostilbene	478.24	255.1	0.014351	0.00974213	0.0167403	0.0107597	0.0135664	0.0143871	0.0165416	0.012561	0.00874313	0.0108038	0.0129625	0.0104083	0.0155459	0.012368	0.012657	0.0144465	0.0109903	0.013543	0.0138406	0.0105802	0.0163011	0.0140504	0.0166481	0.0131947	0.0106867	0.0141203	0.0133045	0.0159779	0.0141769	0.012762	0.0133578	0.0155299	0.00374432	0.00512588	0.00437002	0.00486818	0.00481389
484	Leucinic acid	2.71351	133.086	0.016384	0.0141476	0.0178692	0.0142642	0.015355	0.0153367	0.00870957	0.0120217	0.0107231	0.0152251	0.0161145	0.015715	0.0261071	0.0139831	0.0199903	0.0187633	0.0130489	0.0171571	0.0121139	0.0137602	0.0196602	0.0131531	0.0131472	0.0128744	0.0151016	0.0128583	0.0155322	0.0123525	0.0121866	0.0148145	0.0187713	0.055213	0.0183483	0.0185296	0.0159486	0.0120545	0.0137916
485	Stachyose	49.7636	689.21	0.0340915	0.0236125	0.0269073	0.0479531	0.0224419	0.0385202	0.0325103	0.0222066	0.0331643	0.0319984	0.0160221	0.0447568	0.0123756	0.0453781	0.0491714	0.0239568	0.0283872	0.00910558	0.0219252	0.0122957	0.00617406	0.0202644	0.0252885	0.00955323	0.0293401	0.0113487	0.0193934	0.0228172	0.0158794	0.0167644	0.0185976	0.0127607	0.0295481	0.0260286	0.0243405	0.0238224	0.0240709
486	L-3-Cyanoalanine	37.1148	113.036	0.00622159	0.00403844	0.00677476	0.00731455	0.00691405	0.00615573	0.00657702	0.00657258	0.00346449	0.00375479	0.00637343	0.00721215	0.00692137	0.00683407	0.00784691	0.00777121	0.00564518	0.0062981	0.00658241	0.00633109	0.00645017	0.00473655	0.00568165	0.00645575	0.00359891	0.00691345	0.00456158	0.0057123	0.00503403	0.0071103	0.00379485	0.02828	0.00740223	0.00513406	0.00313247	0.00508818	0.00531059
487	Propionic acid	56.438	73.0294	0.0979012	0.258971	0.212096	0.261644	0.154505	0.1746	0.0552281	0.148298	0.0965848	0.354122	0.204319	0.189637	0.162957	0.159477	0.0660531	0.148518	0.0805494	0.222497	0.176365	0.110331	0.181006	0.141392	0.0858039	0.0901729	0.117223	0.205853	0.210142	0.0960912	0.193373	0.133804	0.116027	0.0676997	0.196481	0.158946	0.156723	0.147966	0.149872
488	Quinic acid	3.10632	191.056	0.00122059	0.0029295	0.00157412	0.00276715	0.00257165	0.00200452	0.00215885	0.00305576	0.00231443	0.0022349	0.00222189	0.00244152	0.00246446	0.00180703	0.00157761	0.00280205	0.00233502	0.00295362	0.00179511	0.00122433	0.00297664	0.00313391	0.00365751	0.00199217	0.00210719	0.00263083	0.00385127	0.00207316	0.00178862	0.00235223	0.00121385	0.00739719	0.00286701	0.00201522	0.00234684	0.00226078	0.00232569
489	Vanillin	234.993	151.04	0.00257445	0.00530689	0.00641312	0.00571924	0.00677974	0.00458255	0.00327157	0.00202319	0.00644242	0.00603733	0.00507977	0.00626664	0.00683488	0.00608659	0.00287812	0.002989	0.00367593	0.00427606	0.00380363	0.00410235	0.00769357	0.00531446	0.00459816	0.00241006	0.00504632	0.00362844	0.00317171	0.00392399	0.005895	0.00452704	0.00178235	0.00173678	0.00443105	0.00648873	0.00526683	0.00448019	0.00362882
490	(Â±)-(Z)-2-(5-Tetradecenyl)cyclobutanone	652.759	265.252	0.0204849	0.054997	0.029235	0.0201212	0.0964605	0.0399338	0.0206403	0.0354813	0.0288188	0.0495404	0.0388674	0.021733	0.0206538	0.04326	0.048275	0.0276832	0.0203637	0.0198318	0.0448014	0.0392704	0.0200991	0.0443906	0.037909	0.0368589	0.0278908	0.0106056	0.0368292	0.0176686	0.0385735	0.0501924	0.030475	0.023031	0.0409131	0.0352117	0.035397	0.0395913	0.0358578
491	N-2-[4-(3,3-Dimethylallyloxy)phenyl]ethylcinnamide	223.401	336.19	0.00269233	0.0449286	0.0125256	0.0231607	0.0152805	0.00940515	0.00387292	0.0151524	0.00237884	0.0475701	0.0126609	0.0158627	0.0166309	0.0137748	0.00355585	0.0119533	0.00165776	0.0423683	0.00964077	0.00799579	0.0110698	0.0106493	0.00226221	0.0122	0.00204513	0.0331646	0.00884043	0.00364974	0.013631	0.012305	0.00488979	0.0119375	0.0123807	0.013481	0.013215	0.0124392	0.0136226
492	Fenugreekine	105.079	664.116	0.239146	0.0392553	0.134452	0.0540852	0.0925161	0.0161695	0.0154475	0.113851	0.273511	0.0568217	0.18755	0.0894279	0.136966	0.0349863	0.0291441	0.172579	0.194453	0.0661379	0.209252	0.152095	0.244994	0.0352585	0.0310821	0.288372	0.205253	0.102789	0.209305	0.130656	0.144755	0.161881	0.0352387	0.462316	0.139761	0.127389	0.12622	0.125511	0.125247
493	Malabaricano	199.276	362.191	0.00109104	0.0454313	0.0138143	0.0243909	0.0118304	0.00897758	0.00287749	0.0134285	0.00168181	0.0517924	0.0138952	0.0184079	0.0195451	0.0127513	0.00381017	0.0113024	0.00216064	0.0503451	0.0130721	0.00541181	0.0142547	0.0131261	0.00216483	0.00967751	0.000648495	0.0363076	0.0113321	0.00341159	0.0157602	0.0140492	0.00356891	0.00906986	0.0145612	0.015151	0.0144006	0.0151619	0.016202
494	Leukotriene F4	529.88	569.281	0.00960862	0.00906911	0.00680541	0.0029555	0.0107835	0.00854948	0.00826617	0.00354211	0.0149658	0.0095803	0.00521919	0.00317748	0.00993588	0.0083702	0.00779579	0.00299209	0.0189803	0.016299	0.0151484	0.00907879	0.0170497	0.0136663	0.0178424	0.00731587	0.0206297	0.0245975	0.00794046	0.00829306	0.0345156	0.0177662	0.0258128	0.0150555	0.0133821	0.0108329	0.00980977	0.0113805	0.0105091
495	N-Hexadecanoylpyrrolidine	696.881	310.309	0.472001	0.129826	0.28129	0.30855	0.485882	0.290221	0.141971	0.36682	0.328731	0.465839	0.434382	0.446678	0.498341	0.589887	0.281842	0.456785	0.418043	0.442172	0.283222	0.271947	0.24144	0.350092	0.642846	0.532643	0.673255	0.246838	0.347014	0.128027	0.207094	0.191217	0.741369	0.712113	0.421885	0.422599	0.416218	0.450206	0.428044
496	Htamine	781.521	112.087	0.0975503	0.0846846	0.0940991	0.0861356	0.0903837	0.0940879	0.0536447	0.114573	0.0854964	0.085738	0.0906213	0.0905973	0.0868923	0.114783	0.0800923	0.11213	0.0753697	0.0811797	0.0875266	0.0845944	0.0854029	0.0799407	0.0850733	0.102218	0.085211	0.101396	0.0824901	0.120559	0.0847165	0.0875049	0.089849	0.394205	0.0683856	0.0821704	0.0769876	0.0509281	0.0826212
497	2,4,6-Octatriynoic acid	77.0564	133.031	0.0316576	0.138423	0.0515805	0.0886344	0.0651699	0.0427931	0.0290215	0.0561771	0.0340424	0.147782	0.0538891	0.064995	0.0816556	0.0610103	0.0341214	0.0602315	0.0363086	0.122673	0.0537597	0.0304514	0.0531767	0.059342	0.0284588	0.051793	0.0300756	0.10847	0.0498879	0.0313719	0.0554449	0.0653469	0.0312482	0.123288	0.0656409	0.0509365	0.0509959	0.0498825	0.0497522
498	Prolyl-Hydroxyproline	212.332	227.104	0.0048597	0.099907	0.0364517	0.0659539	0.0399942	0.0323753	0.0134218	0.0349645	0.0124842	0.107322	0.0448918	0.0539599	0.0553787	0.0419611	0.0167123	0.0407678	0.00910816	0.0884563	0.0356487	0.0226427	0.0413105	0.0353618	0.0130958	0.024697	0.0143748	0.0714927	0.030032	0.0194458	0.0464675	0.0369368	0.00889434	0.0291338	0.0384781	0.0390903	0.0382169	0.0388905	0.0406878
499	Scopolamine	583.952	304.159	0.0178771	0.020496	0.0213433	0.0203371	0.0196534	0.0208002	0.0200756	0.0197158	0.019462	0.0191288	0.0213777	0.0170435	0.0204311	0.0192837	0.0194261	0.0204498	0.0177091	0.0190717	0.0211721	0.0195818	0.0198389	0.0207666	0.0145797	0.0189188	0.0193249	0.0203983	0.0177783	0.0180903	0.019068	0.0173539	0.0187467	0.0325521	0.0165446	0.0145468	0.0175709	0.0166142	0.0178351
500	(17alpha,23S)-17,23-Epoxy-29-hydroxy-27-norlanosta-1,8-diene-3,15,24-trione	488.023	469.295	0.0283805	0.0474113	0.025374	0.0226169	0.0283733	0.0100722	0.0169494	0.0272745	0.0278498	0.00568234	0.0302726	0.0622316	0.0178873	0.0179722	0.0349252	0.0155114	0.0290019	0.0135961	0.005936	0.00872318	0.00875067	0.0225739	0.0228992	0.0222282	0.0246789	0.0183606	0.0212501	0.0390259	0.0153761	0.057485	0.0121711	0.00942628	0.0263075	0.0249472	0.0251219	0.0270964	0.025663
[truncated: 73 more rows]
