# Supplementary material for: Exogenous glutathione reverses meropenem resistance in carbapenem-resistant Klebsiella pneumoniae
Source: Front Pharmacol. 2023 Dec 19;14:1327230. doi: 10.3389/fphar.2023.1327230 (PMC10762803; doi:10.3389/fphar.2023.1327230)
Supplement: Supplementary file 4 [file DataSheet2.xlsx]

## Sheet: Sheet1
Extracellular Differentially Expressed Metabolites

## Sheet: GSH-MEM
MS2 name	rt	mz	type	MEAN GSH-MEM	MEAN Control	VIP	P-VALUE	Q-VALUE	FOLD CHANGE	LOG_FOLDCHANGE
Glutathione	47.9347	308.09	POS	74.1886	0.00624282	2.58876	1.63022e-08	1.54065e-06	11883.8	13.5367
N6-Methyladenosine	319.947	326.104	NEG	0.0110701	0.00496283	2.54089	6.07722e-12	3.25049e-09	2.23061	1.15744
Methionyl-Proline	199.656	247.111	POS	0.379367	0.202423	1.87952	0.000109188	0.00178483	1.87413	0.906223
5-Aminopentanal	80.69	102.091	POS	0.0573546	0.0325114	1.99569	0.00239766	0.0224894	1.76414	0.818962
Isomorellic acid	92.2883	561.25	POS	0.020076	0.0129986	1.71845	0.00436616	0.0356779	1.54447	0.627111
Norclozapine	192.641	313.121	POS	0.0479936	0.0331916	1.46635	0.0167902	0.0915527	1.44596	0.532026
Equol	492.923	243.101	POS	0.00992567	0.0068735	1.41917	0.0362525	0.148031	1.44405	0.530121
Pinocembrin	41.7517	257.074	POS	0.111721	0.0843656	1.68952	0.00431651	0.035372	1.32425	0.405171
D-Aspartic acid	41.5155	132.03	NEG	6.08589	4.69021	1.56701	0.0228735	0.112049	1.29757	0.375817
N-Formyl-L-methionine	130.895	176.038	NEG	0.0417628	0.0323711	2.23992	0.000330708	0.00450624	1.29012	0.367509
2-Propylpiperidine	782.024	128.143	POS	0.0975793	0.0772376	1.83949	0.00568919	0.0432809	1.26337	0.337272
H-GLU(ALA-OH)-OH	42.8195	217.083	NEG	0.357524	0.286188	1.98214	0.000472091	0.00600129	1.24926	0.321078
Dhurrin 6'-glucoside	95.316	474.164	POS	0.0278529	0.022883	1.33381	0.0388104	0.153994	1.21719	0.283553
γ-Glutamylglutamate	41.5539	275.089	NEG	0.383485	0.32251	1.64168	0.00696883	0.0499702	1.18906	0.249827
Hydroxyprolyl-Methionine	49.4158	263.105	POS	0.564041	0.475721	1.66811	0.0064245	0.0471709	1.18566	0.245686
Cadaverine	807.093	103.123	POS	0.583359	0.504909	1.52477	0.0137258	0.0799471	1.15537	0.208361
Dihydrojasmonic acid	488.215	211.134	NEG	0.0359449	0.0311441	1.25219	0.0465061	0.170876	1.15415	0.206825
Adrenosterone	305.657	301.175	POS	0.0734851	0.0653572	1.74264	0.00598451	0.0448651	1.12436	0.169104
Glutaminylvaline	113.377	246.144	POS	0.0718519	0.0640133	1.62222	0.0096022	0.0626682	1.12245	0.166655
Histidinyl-Valine	76.208	255.145	POS	0.289806	0.260193	1.55163	0.0140362	0.0811271	1.11381	0.155503
3-Amino-2-piperidone	50.6554	115.086	POS	0.0915712	0.0823386	1.79676	0.00275522	0.025078	1.11213	0.153325
Argininosuccinic acid	289.452	289.13	NEG	0.00804462	0.00727917	1.56131	0.013292	0.0782667	1.10516	0.14425
Tyrosyl-Proline	211.621	279.134	POS	1.3675	1.25398	1.53524	0.015009	0.0848112	1.09053	0.125032
Histidinyl-Isoleucine	50.2988	269.16	POS	4.70385	4.33152	1.6585	0.00684327	0.0493362	1.08596	0.11897
Prolyl-Methionine	209.804	247.111	POS	2.07112	1.91266	1.87189	0.00156931	0.0159973	1.08285	0.114827
L-Glutamic acid	41.491	148.06	POS	7.34376	6.83298	1.43372	0.0304278	0.133732	1.07475	0.104004
Tyrosyl-Leucine	248.441	295.164	POS	0.529746	0.549084	1.42674	0.0311187	0.135505	0.964782	-0.0517258
L-Kynurenine	199.246	209.092	POS	0.465709	0.48464	1.60451	0.0133886	0.0786438	0.960938	-0.0574847
DL-Tryptophan	225.61	205.097	POS	0.648189	0.674908	1.41295	0.0312908	0.135942	0.960411	-0.0582765
Leucyl-Tyrosine	217.065	295.165	POS	6.36276	6.62513	1.51484	0.0184718	0.0975413	0.960398	-0.0582958
Phenylalanylproline	272.05	261.125	NEG	0.70966	0.739872	1.37404	0.0424886	0.16218	0.959165	-0.0601485
Phenylalanyl-Tyrosine	233.921	329.149	POS	1.31228	1.36906	1.46483	0.0218472	0.108811	0.958526	-0.0611098
Aspartame	152.674	295.128	POS	0.956706	1.00051	1.61613	0.0116641	0.0716189	0.956217	-0.0645897
5-Hydroxy-L-tryptophan	186.701	219.081	NEG	0.0928164	0.0973729	1.5853	0.0145147	0.0829601	0.953206	-0.0691403
Dehydroepiandrosterone	316.15	271.202	POS	0.302132	0.318605	1.42114	0.0278552	0.126825	0.948295	-0.0765917
L-Tryptophan	226.164	203.083	NEG	0.775801	0.823022	1.49002	0.0327465	0.139581	0.942625	-0.0852445
Prostaglandin J2	92.9497	317.217	POS	0.316413	0.335802	1.33464	0.0446683	0.16698	0.942259	-0.0858051
LysoPC(18:4(6Z,9Z,12Z,15Z))	259.042	516.314	POS	0.0454283	0.0482211	1.60285	0.0086282	0.0581135	0.942084	-0.0860724
Epoxyfumitremorgin C	270.765	394.179	POS	0.118494	0.1258	1.40035	0.0335449	0.141522	0.94192	-0.0863236
Valyl-Methionine	239.458	249.126	POS	0.197909	0.211027	1.6402	0.00936389	0.0615739	0.937835	-0.0925944
Prolyl-Tryptophan	257.013	302.15	POS	0.0979391	0.104746	1.45513	0.0238642	0.115077	0.935013	-0.0969412
2,3-Dihydro-6-methyl-5-(5-methyl-2-furanyl)-1H-pyrrolizine	244.825	202.126	POS	0.0220446	0.0236485	1.37787	0.0304518	0.133794	0.932179	-0.101322
D-Proline	48.3203	116.07	POS	43.6321	46.8863	1.63152	0.00935073	0.0615135	0.930594	-0.103776
p-Cresol sulfate	285.371	187.007	NEG	0.0438879	0.0472531	1.86609	0.00177153	0.0176155	0.928782	-0.106588
2-Methyl-1-methylthio-2-butene	48.3203	117.074	POS	2.32392	2.51855	1.75281	0.00450468	0.0365224	0.922722	-0.116032
Cotinine methonium ion	282.013	191.118	POS	0.0290934	0.0317403	1.78395	0.00369954	0.0314267	0.916608	-0.125623
Valyl-Arginine	104.416	274.187	POS	0.578382	0.635699	1.86015	0.00183783	0.0181359	0.909837	-0.136321
4-Hydroxybenzaldehyde	87.4142	123.044	POS	0.219348	0.241172	1.60569	0.0103198	0.0658872	0.909509	-0.13684
Hyoscyamine	198.284	290.17	POS	0.141013	0.155256	1.56477	0.0169325	0.0920744	0.908262	-0.138819
Lansamide 3	176.282	298.137	POS	0.119676	0.1318	1.3438	0.0349973	0.144994	0.908009	-0.139222
Rhein	806.346	283.029	NEG	0.108399	0.119807	1.45129	0.0263833	0.122645	0.904787	-0.14435
alpha-Ketoisovaleric acid	105.591	115.04	NEG	0.463283	0.512843	1.76011	0.00321805	0.0282657	0.903362	-0.146624
Pyrrolidine	224.853	72.0806	POS	0.184793	0.205041	1.60087	0.0161679	0.0892363	0.901249	-0.150002
Uracil	65.5558	111.02	NEG	0.151023	0.167726	1.44123	0.0293004	0.130765	0.900419	-0.151332
2-Hydroxycinnamic acid	87.4813	165.054	POS	2.1893	2.43883	1.69424	0.00614568	0.0457104	0.897687	-0.155716
Adenine	171.505	134.047	NEG	1.70448	1.89893	1.82069	0.00234175	0.0220728	0.897597	-0.155861
m-Coumaric acid	86.2369	163.04	NEG	0.331709	0.371358	1.47088	0.0206095	0.104758	0.893232	-0.162893
2-Hydroxyadipic acid	46.0818	161.045	NEG	0.790195	0.884777	1.47947	0.0177198	0.0949105	0.893101	-0.163104
2-Piperidone	205.675	100.075	POS	0.391036	0.43861	1.72536	0.00479333	0.0382404	0.891535	-0.165636
L-Gulose	45.9811	179.056	NEG	0.379168	0.425832	1.53365	0.0144118	0.0825692	0.890416	-0.167449
15-Deoxy-d-12,14-PGJ2	78.7475	317.217	POS	0.571534	0.643224	1.48946	0.0202067	0.103403	0.888546	-0.170481
Lactose	46.0818	341.108	NEG	1.30188	1.46523	1.53002	0.0136364	0.0796036	0.888518	-0.170527
Trehalose	46.0818	401.13	NEG	1.60241	1.80731	1.51187	0.0153227	0.0859981	0.88663	-0.173597
Alantolactone	295.164	271.108	POS	0.0266279	0.0302908	1.8871	0.00149509	0.0153831	0.879076	-0.18594
5-Aminovaleric acid	52.2271	118.086	POS	16.8677	19.2773	1.91799	0.00134125	0.014128	0.875003	-0.19264
Succinic anhydride	57.2094	99.0087	NEG	0.526853	0.603908	1.27326	0.0469637	0.171826	0.872406	-0.196928
Prostaglandin D2	674.264	351.22	NEG	0.24233	0.278343	1.57113	0.0160729	0.0888775	0.870617	-0.19989
Isoleucyl-Arginine	789.296	288.203	POS	0.0137731	0.0158935	1.60804	0.00936753	0.0615906	0.866588	-0.206581
O-Acetylcarnitine	50.2967	204.123	POS	0.107886	0.125793	2.04196	0.000333747	0.0045395	0.857646	-0.221545
Aspartyl-Aspartate	39.435	249.071	POS	0.0557187	0.0651598	1.97555	0.000595842	0.00731248	0.855109	-0.22582
Succinic acid	57.2094	117.019	NEG	23.0612	27.0428	1.51515	0.0147839	0.0839735	0.85277	-0.229772
2''-O-Acetylisoorientin	506.441	491.119	POS	0.0028848	0.00338324	1.53142	0.0197305	0.101785	0.852674	-0.229934
Indole-3-carboxaldehyde	338.506	144.045	NEG	0.0191868	0.022512	1.52215	0.0333325	0.14101	0.852289	-0.230585
Glycyl-Phenylalanine	239.59	223.107	POS	0.0106172	0.0124681	1.45434	0.0297846	0.13205	0.851546	-0.231844
all-trans-Retinoic acid	313.776	301.212	POS	0.0145251	0.0170789	1.53763	0.0162834	0.0896704	0.850472	-0.233665
FAHFA(16:0/22:3)	674.251	587.507	NEG	0.174192	0.20631	1.74752	0.00506172	0.0397893	0.844323	-0.244132
Gentisaldehyde	229.411	137.024	NEG	0.0252543	0.0299528	1.84268	0.00179179	0.0177733	0.843136	-0.246162
cis,cis-Muconic acid	45.1234	141.017	NEG	12.3426	14.6924	2.1643	0.000541273	0.00673229	0.840068	-0.251423
Choline	47.4373	104.107	POS	4.27266	5.08933	1.71421	0.00347406	0.0299362	0.839532	-0.252343
L-Arginine	46.1323	175.119	POS	16.4558	19.6517	2.11029	0.000188981	0.00282902	0.837372	-0.25606
Acetylcholine	48.3094	182.092	POS	0.615964	0.738364	1.99982	0.00042309	0.00548873	0.834228	-0.261486
(R)-lipoic acid	44.7645	223.02	NEG	1.05071	1.2668	2.27212	6.28875e-06	0.000172524	0.829417	-0.26983
(R)-Kawain	50.2966	229.082	NEG	1.72191	2.11548	2.08553	0.00239459	0.0224667	0.813958	-0.296974
Methyl (9Z)-6'-oxo-6,6'-diapo-6-carotenoate	147.076	379.231	POS	0.20429	0.251087	1.76864	0.00324588	0.0284504	0.813625	-0.297564
Methyl n-formylanthranilate	222.284	180.065	POS	0.00557153	0.00690591	1.36482	0.0460983	0.170023	0.806776	-0.30976
(4-Hydroxybenzoyl)choline	38.916	224.128	POS	0.0141389	0.0176677	1.91623	0.000710919	0.00849281	0.800269	-0.321444
Aspartyl-Isoleucine	49.4037	247.128	POS	2.05279	2.57057	2.0798	0.00101385	0.0113654	0.798572	-0.324506
Indolepyruvate	88.9139	204.063	POS	0.290064	0.364406	1.5772	0.0131194	0.0775878	0.795992	-0.329175
Glyceric acid	42.8234	105.019	NEG	0.0261351	0.0329023	1.45373	0.0290874	0.130194	0.794324	-0.3322
Melibiose	45.4844	381.079	POS	0.240463	0.308388	2.35399	1.98269e-06	6.48146e-05	0.779742	-0.358932
Hippuric acid	222.712	178.051	NEG	0.0500285	0.0647646	2.03023	0.00071186	0.00850229	0.772467	-0.372455
O-Phospho-L-Serine	39.8226	186.016	POS	0.141722	0.183999	1.15507	0.0303739	0.133592	0.770228	-0.376642
Lysyl-Methionine	50.2967	278.153	POS	0.387502	0.505121	2.14831	8.59255e-05	0.00145453	0.767147	-0.382426
(R)-3-Hydroxy-tetradecanoic acid	515.012	243.197	NEG	0.0399035	0.0521179	1.89531	0.00188348	0.0185063	0.765639	-0.385264
Leucyl-Lysine	50.2967	260.196	POS	2.77814	3.63977	2.37807	2.54169e-06	7.97565e-05	0.763274	-0.389727
Methylimidazole acetaldehyde	35.3194	125.071	POS	0.00704451	0.00934859	1.21381	0.0448719	0.167418	0.753537	-0.408249
Lysyl-Proline	64.6771	244.165	POS	0.630674	0.858595	2.32622	8.90534e-06	0.000229149	0.734541	-0.445085
3-Methyl-2-oxopentanoate	200.548	129.056	NEG	0.183266	0.249762	1.59755	0.018479	0.0975659	0.733763	-0.446614
L-Proline	50.6276	160.061	NEG	0.135152	0.184762	2.40564	1.39153e-07	8.19904e-06	0.73149	-0.451089
L-Ornithine	46.1512	131.083	NEG	0.155694	0.218736	2.22402	2.75328e-05	0.000568348	0.711791	-0.490474
L-Pyroglutamic acid	46.3808	130.05	POS	3.35853	4.8958	1.82702	0.00211309	0.0203256	0.686003	-0.543714
4-Hydroxy-2-butenoic acid gamma-lactone	46.6296	85.0282	POS	0.0755504	0.110387	1.75832	0.00387213	0.0325562	0.684414	-0.547059
Aspartyl-Proline	50.9234	231.097	POS	0.352932	0.517656	2.49426	1.64969e-09	2.54394e-07	0.681788	-0.552604
Lysinoalanine	45.0225	234.145	POS	0.227073	0.336792	1.89084	0.00486873	0.0386802	0.674225	-0.568699
Oxytetracycline	55.81	459.135	NEG	0.0307881	0.0456721	2.10638	0.000102358	0.00168977	0.674111	-0.568942
Prolyl-Lysine	47.0364	244.165	POS	1.99846	2.97659	2.38255	1.746e-06	5.8414e-05	0.671394	-0.574768
L-Gulonolactone	50.6329	177.041	NEG	0.0603202	0.0901579	2.20752	1.71897e-05	0.000384418	0.669051	-0.579812
Orotic acid	49.9297	155.01	NEG	0.113225	0.175207	2.1852	9.2999e-06	0.000237109	0.646236	-0.629868
4-Hydroxycinnamic acid	244.362	163.04	NEG	0.0181052	0.0280477	1.50505	0.0301783	0.133083	0.645515	-0.631478
Aspartyl-Leucine	131.582	247.128	POS	0.00655744	0.0102362	1.90289	0.00117021	0.0127277	0.64061	-0.642481
11b-Hydroxyandrost-4-ene-3,17-dione	75.4624	303.203	POS	0.0713584	0.113692	1.40806	0.00926267	0.0611076	0.627649	-0.67197
m-Aminobenzoic acid	47.6294	138.052	POS	1.84002	3.031	2.46603	7.80117e-08	5.17335e-06	0.607069	-0.720068
Nicotinamide N-oxide	75.1966	137.036	NEG	0.0189006	0.0340337	1.93165	0.00160662	0.016302	0.555348	-0.848536
N-methylphenylalanine	315.171	180.102	POS	0.00991702	0.0182684	2.54279	1.40502e-11	5.88696e-09	0.542851	-0.881373
2,4,6-Octatriynoic acid	61.3705	133.032	POS	0.337186	0.655708	2.00809	0.00320439	0.0281748	0.514232	-0.959509
Canesceol	283.339	569.291	POS	0.0972099	0.193401	2.43427	1.32496e-07	7.89277e-06	0.502633	-0.992424
Prolyl-Histidine	48.3089	253.129	POS	2.55506	5.18217	2.40049	1.41406e-07	8.30118e-06	0.493048	-1.0202
D-Malic acid	48.5439	133.014	NEG	0.234174	0.504326	1.76587	0.000716435	0.00854832	0.464332	-1.10677
Propionic acid	126.955	73.0295	NEG	0.263827	0.58295	1.53376	0.0384158	0.153096	0.452573	-1.14378
Maleic acid	42.1484	115.004	NEG	0.238339	0.572342	2.36596	5.49191e-05	0.00100125	0.416427	-1.26387
1-(2,3-Dihydro-6-methyl-1H-pyrrolizin-5-yl)-1,4-pentanedione	354.148	220.13	POS	0.0010284	0.00254099	2.0852	0.00485754	0.0386152	0.404722	-1.305
Pyridoxamine	43.4802	169.095	POS	0.275296	1.29584	1.99875	0.000185166	0.00278076	0.212447	-2.23483
L-Lysine	42.4739	147.113	POS	0.56225	2.85	2.13409	0.000327139	0.00446704	0.197281	-2.34168
D(+)-Pipecolinic acid	44.1236	130.086	POS	0.012471	0.115864	2.12758	0.007279	0.0515075	0.107635	-3.21578
2,6-diaminohexanoic acid	76.1339	147.113	POS	0.0113723	0.173362	2.04401	0.0122988	0.0742774	0.0655984	-3.93019

## Sheet: MEM
MS2 name	rt	mz	MEAN MEM	MEAN Control	VIP	P-VALUE	Q-VALUE	FOLD CHANGE	LOG_FOLDCHANGE
m-Coumaric acid	86.2369	163.04	0.343925	0.371358	2.17217	0.03923	1	0.926128	-0.110716
L-Proline	50.6276	160.061	0.170976	0.184762	2.48502	0.0178542	1	0.925381	-0.111881
H-GLU(ALA-OH)-OH	42.8195	217.083	0.329298	0.286188	2.26387	0.0475862	1	1.15064	0.202433
2''-O-Acetylisoorientin	506.441	491.119	0.00268863	0.00338324	2.50043	0.0075886	1	0.79469	-0.331535

## Sheet: GSH
MS2 name	rt	mz	type	MEAN GSH	MEAN Control	VIP	P-VALUE	Q-VALUE	FOLD CHANGE	LOG_FOLDCHANGE
Glutathione	47.9347	308.09	POS	69.9334	0.00624282	2.69354	2.06248e-08	2.09038e-06	11202.2	13.4515
N6-Methyladenosine	319.947	326.104	NEG	0.0103455	0.00496283	2.61069	1.09478e-10	3.4389e-08	2.0846	1.05977
Methionyl-Proline	199.656	247.111	POS	0.38097	0.202423	1.96154	1.68583e-05	0.000442682	1.88205	0.912306
5-Aminopentanal	80.69	102.091	POS	0.0582241	0.0325114	2.31249	4.87781e-05	0.00106929	1.79088	0.840668
Isomorellic acid	92.2883	561.25	POS	0.0186822	0.0129986	1.55017	0.0208603	0.128309	1.43724	0.523305
Glycohyocholic acid	360.481	464.303	NEG	0.0800587	0.0580263	1.4488	0.0308785	0.164744	1.3797	0.464353
Glycocholic acid	360.357	466.315	POS	0.0604736	0.0440456	1.39364	0.0367322	0.183174	1.37298	0.45731
D-Aspartic acid	41.5155	132.03	NEG	5.87149	4.69021	1.49587	0.0478052	0.212176	1.25186	0.324076
Harman	315.358	181.077	NEG	0.213316	0.175781	1.67177	0.0174179	0.11364	1.21353	0.279215
Hydroxyprolyl-Methionine	49.4158	263.105	POS	0.572635	0.475721	1.87054	0.00312776	0.0326158	1.20372	0.267501
H-GLU(ALA-OH)-OH	42.8195	217.083	NEG	0.343892	0.286188	1.87804	0.00290837	0.0308115	1.20163	0.264994
L-Histidine	46.3209	156.076	POS	3.4441	2.89345	1.44223	0.0343445	0.175955	1.19031	0.251333
5-Aminopentanamide	76.7307	117.102	POS	0.0727918	0.0615476	2.15603	0.000206539	0.0036108	1.18269	0.242075
3-Amino-2-piperidone	50.6554	115.086	POS	0.0961311	0.0823386	1.97434	0.00202377	0.0230534	1.16751	0.223434
γ-Glutamylglutamate	41.5539	275.089	NEG	0.372165	0.32251	1.5662	0.0153591	0.104356	1.15397	0.206599
Argininosuccinic acid	289.452	289.13	NEG	0.008269	0.00727917	2.10691	0.000382807	0.00599481	1.13598	0.183939
Histidinyl-Valine	76.208	255.145	POS	0.288364	0.260193	1.6398	0.0115453	0.0859522	1.10827	0.148308
Tyrosyl-Proline	211.621	279.134	POS	1.38482	1.25398	1.96168	0.00149452	0.0180952	1.10434	0.143184
Pseudouridine	40.8761	243.062	NEG	0.0657325	0.0599706	1.72498	0.00833205	0.0687541	1.09608	0.132351
Histidinyl-Isoleucine	50.2988	269.16	POS	4.7474	4.33152	1.98054	0.00149306	0.0180816	1.09601	0.132266
Prolyl-Methionine	209.804	247.111	POS	2.08935	1.91266	2.22325	0.000385023	0.00602281	1.09238	0.127476
5-Hydroxytryptophan	210.386	219.077	NEG	0.200552	0.186085	1.87567	0.00329357	0.0339424	1.07774	0.108015
D-Glutamic acid	42.175	146.046	NEG	10.2347	9.74217	1.50877	0.0256583	0.146772	1.05056	0.0711569
Prolyl-Valine	205.806	215.138	POS	7.70884	7.42876	1.54967	0.0210241	0.128985	1.0377	0.0533915
Leucyl-Tyrosine	217.065	295.165	POS	6.4043	6.62513	1.32736	0.0469917	0.210265	0.966667	-0.0489088
5-Hydroxy-L-tryptophan	186.701	219.081	NEG	0.092652	0.0973729	1.78293	0.00613695	0.0548633	0.951517	-0.0716984
Glycylalanylprolylmethionylphenylalanylvalinamide	217.066	620.329	POS	0.127002	0.133983	1.44907	0.0319183	0.168204	0.947897	-0.0771981
Dehydroepiandrosterone	316.15	271.202	POS	0.30137	0.318605	1.52377	0.0214445	0.130705	0.945906	-0.0802317
2-Methyl-1-methylthio-2-butene	48.3203	117.074	POS	2.37818	2.51855	1.4137	0.0306081	0.163831	0.944266	-0.0827348
4-Hydroxycitrulline	322.151	192.102	POS	0.0194176	0.0205868	1.83171	0.00605339	0.0542886	0.943208	-0.0843519
D-Proline	48.3203	116.07	POS	44.1975	46.8863	1.40513	0.0356642	0.179993	0.942652	-0.085203
Cotinine methonium ion	282.013	191.118	POS	0.029884	0.0317403	1.536	0.0258085	0.147308	0.941515	-0.0869439
Epoxyfumitremorgin C	270.765	394.179	POS	0.118244	0.1258	1.65394	0.0126372	0.0914616	0.939939	-0.089361
Tryptophyl-Threonine	188.091	306.148	POS	0.038471	0.0409942	1.4843	0.0256939	0.146899	0.938449	-0.0916495
Valyl-Arginine	104.416	274.187	POS	0.596344	0.635699	1.66455	0.0129286	0.0928804	0.938092	-0.0921988
(5a,6a,8a,11a)-8-Hydroxy-2-oxo-1(10),3-guaiadien-12,6-olide-15-al 8-(4-hydroxyphenylacetate)	428.855	411.142	POS	0.0111413	0.0119223	1.52449	0.0285145	0.156584	0.934498	-0.097737
Cyclo(Leu-Phe)	353.339	261.159	POS	0.166685	0.178772	1.95401	0.00168413	0.0198446	0.932387	-0.100999
10,16-Dihydroxyhexadecanoic acid	626.434	289.237	POS	0.0230821	0.0251838	1.78483	0.00586349	0.0529688	0.916547	-0.125719
Alantolactone	295.164	271.108	POS	0.0268398	0.0302908	1.99912	0.000880543	0.011787	0.886072	-0.174504
O-Acetylcarnitine	50.2967	204.123	POS	0.111335	0.125793	1.74639	0.00615715	0.0550016	0.885067	-0.176141
(4-Hydroxybenzoyl)choline	38.916	224.128	POS	0.0156035	0.0176677	1.54373	0.0206985	0.127638	0.883162	-0.17925
Aspartyl-Aspartate	39.435	249.071	POS	0.0574528	0.0651598	1.78061	0.00375855	0.0375481	0.881721	-0.181606
Hyoscyamine	198.284	290.17	POS	0.136392	0.155256	1.8324	0.00407454	0.0398927	0.878498	-0.186888
O-Phospho-L-Serine	39.8226	186.016	POS	0.161514	0.183999	1.87238	0.00277559	0.0296914	0.877795	-0.188044
L-Arginine	46.1323	175.119	POS	17.2118	19.6517	1.91069	0.00187013	0.0215951	0.875841	-0.191259
2''-O-Acetylisoorientin	506.441	491.119	POS	0.00296213	0.00338324	1.45507	0.0376652	0.185891	0.87553	-0.191772
Hydroxyprolyl-Hydroxyproline	46.7089	245.113	POS	1.94162	2.22025	1.29434	0.0491437	0.215256	0.874506	-0.193459
Choline	47.4373	104.107	POS	4.45045	5.08933	1.60483	0.0155968	0.105459	0.874467	-0.193525
cis,cis-Muconic acid	45.1234	141.017	NEG	12.8145	14.6924	2.0294	0.00135435	0.0167504	0.872186	-0.197292
Isoleucyl-Arginine	789.296	288.203	POS	0.0138187	0.0158935	1.79869	0.00513678	0.0477746	0.869455	-0.201817
Acetylcholine	48.3094	182.092	POS	0.641926	0.738364	1.84915	0.00336608	0.0345128	0.869389	-0.201926
Gentisaldehyde	229.411	137.024	NEG	0.0259993	0.0299528	1.59049	0.0119051	0.0878018	0.868011	-0.204215
(R)-lipoic acid	44.7645	223.02	NEG	1.0907	1.2668	2.14282	0.000187538	0.00332862	0.860986	-0.215939
all-trans-Retinoic acid	313.776	301.212	POS	0.0146844	0.0170789	1.61128	0.0156033	0.105489	0.859798	-0.21793
(7alpha,10beta)-1(10->19)-Abeo-7-acetoxyisoobacun-3,10-olide	131.055	515.215	POS	0.0197594	0.0230475	1.57987	0.0191065	0.12086	0.857333	-0.222072
Glycyl-Phenylalanine	239.59	223.107	POS	0.01047	0.0124681	1.48096	0.0275921	0.153502	0.839739	-0.251987
Indole-3-carboxaldehyde	338.506	144.045	NEG	0.0187067	0.022512	1.7544	0.0182512	0.117259	0.830965	-0.267141
Glycyl-Valine	71.6448	173.093	NEG	0.526109	0.635684	1.4842	0.0284038	0.156218	0.827627	-0.272948
Aspartyl-Isoleucine	49.4037	247.128	POS	2.12304	2.57057	1.89076	0.0023558	0.0260741	0.825903	-0.275955
Melibiose	45.4844	381.079	POS	0.253615	0.308388	2.23094	6.34162e-05	0.00133511	0.82239	-0.282106
3beta,6beta-Dihydroxynortropane	81.8915	144.101	POS	0.0155757	0.0191035	1.44106	0.0418386	0.197391	0.815334	-0.294537
Malonic acid	785.369	103.004	NEG	0.00764575	0.00947682	1.34177	0.0410347	0.195256	0.806785	-0.309744
Hippuric acid	222.712	178.051	NEG	0.0512034	0.0647646	2.0972	0.000206154	0.00360517	0.790608	-0.338966
L-Ornithine	46.1512	131.083	NEG	0.172843	0.218736	2.11557	0.000378585	0.0059413	0.790191	-0.339727
Methyl n-formylanthranilate	222.284	180.065	POS	0.00545336	0.00690591	1.53098	0.0309675	0.165044	0.789666	-0.340686
Prolyl-Arginine	50.1029	272.171	POS	2.07672	2.63383	2.0785	0.000474438	0.00714818	0.788481	-0.342852
4-Hydroxy-2-butenoic acid gamma-lactone	46.6296	85.0282	POS	0.0858111	0.110387	1.50389	0.0189826	0.120345	0.777366	-0.363335
Glycyl-Isoleucine	193.178	189.123	POS	0.0204025	0.0262999	1.35443	0.0384573	0.188155	0.775763	-0.366312
11b-Hydroxyandrost-4-ene-3,17-dione	75.4624	303.203	POS	0.0877952	0.113692	1.45194	0.0298156	0.161118	0.772222	-0.372912
Lysyl-Proline	64.6771	244.165	POS	0.659321	0.858595	2.24112	8.17015e-05	0.001659	0.767907	-0.380997
L-Proline	50.6276	160.061	NEG	0.140647	0.184762	2.54637	6.13419e-08	4.62958e-06	0.761232	-0.393592
Dihydroxyacetone Phosphate Acyl Ester	1.84355	199.001	POS	0.116244	0.152787	1.66664	0.013885	0.0974339	0.760825	-0.394364
Lysyl-Methionine	50.2967	278.153	POS	0.384172	0.505121	2.28311	3.78069e-05	0.000872027	0.760554	-0.394878
Leucyl-Lysine	50.2967	260.196	POS	2.76045	3.63977	2.41683	4.69007e-06	0.000156595	0.758412	-0.398946
L-Pyroglutamic acid	46.3808	130.05	POS	3.66853	4.8958	1.67588	0.00772448	0.065128	0.749322	-0.416342
Oxytetracycline	55.81	459.135	NEG	0.0323303	0.0456721	2.14093	0.00015688	0.00286499	0.707878	-0.498427
Aspartyl-Proline	50.9234	231.097	POS	0.366434	0.517656	2.48334	1.06072e-07	7.20973e-06	0.707872	-0.49844
Prolyl-Lysine	47.0364	244.165	POS	2.09374	2.97659	2.36455	1.23973e-05	0.000344311	0.703402	-0.507579
4-Hydroxycinnamic acid	244.362	163.04	NEG	0.0193977	0.0280477	1.42275	0.0487925	0.214456	0.691598	-0.531994
Orotic acid	49.9297	155.01	NEG	0.119348	0.175207	2.26813	2.14567e-05	0.000540178	0.681182	-0.553887
(R)-3-Hydroxy-tetradecanoic acid	515.012	243.197	NEG	0.0352234	0.0521179	2.07546	0.000210874	0.00367399	0.675841	-0.565245
L-Gulonolactone	50.6329	177.041	NEG	0.0592001	0.0901579	2.02304	0.000136943	0.0025564	0.656628	-0.606853
m-Aminobenzoic acid	47.6294	138.052	POS	1.90016	3.031	2.54428	1.65266e-07	1.00573e-05	0.626909	-0.673671
D-Malic acid	48.5439	133.014	NEG	0.296968	0.504326	1.72655	0.00397251	0.039146	0.588842	-0.764048
Canesceol	283.339	569.291	POS	0.112426	0.193401	2.44842	1.11398e-06	4.80409e-05	0.581309	-0.782622
Prolyl-Histidine	48.3089	253.129	POS	2.95926	5.18217	2.50287	4.28354e-07	2.18677e-05	0.571048	-0.808317
N-methylphenylalanine	315.171	180.102	POS	0.0095339	0.0182684	2.60547	2.62795e-10	6.58651e-08	0.521879	-0.938212
2,4,6-Octatriynoic acid	61.3705	133.032	POS	0.33916	0.655708	2.08909	0.00338323	0.0346468	0.517242	-0.95109
Maleic acid	42.1484	115.004	NEG	0.248306	0.572342	2.41786	6.13861e-05	0.00129851	0.433841	-1.20476
1-(2,3-Dihydro-6-methyl-1H-pyrrolizin-5-yl)-1,4-pentanedione	354.148	220.13	POS	0.00100362	0.00254099	2.19651	0.00457337	0.0435688	0.394972	-1.34018
Pyridoxamine	43.4802	169.095	POS	0.413753	1.29584	1.89228	0.000692578	0.00974607	0.319294	-1.64704
2,6-diaminohexanoic acid	76.1339	147.113	POS	0.0553065	0.173362	1.46264	0.0487	0.214244	0.319024	-1.64826
L-Lysine	42.4739	147.113	POS	0.88842	2.85	1.98018	0.000988544	0.0129657	0.311727	-1.68165
D(+)-Pipecolinic acid	44.1236	130.086	POS	0.0103901	0.115864	2.04369	0.00674853	0.0589609	0.0896753	-3.47915
